# Supplementary material for: Micropeptide hSPAR regulates glutamine levels and suppresses mammary tumor growth via a TRIM21-P27KIP1-mTOR axis
Source: EMBO J. 2025 Jan 28;44(5):1414–41. doi: 10.1038/s44318-024-00359-z (PMC11876615; doi:10.1038/s44318-024-00359-z)
Supplement: Supplementary file 1 — Table EV1 [file 44318_2024_359_MOESM1_ESM.xlsx]

## Sheet: Sheet1
Table. EV1. List of Differentially Metabolites in hSPAR overexpressing MDA-MB-231 Cells
Compounds	Log2FC	Pvalue
L-Glutamine	-3.29603	0.00137172
L-Cystathionine	-3.29278	0.000212
Succinic Acid	-3.09488	0.00944895
γ-Aminobutyric Acid	-2.11958	0.0726319
1-Methylhistidine	-1.79429	0.000144
L-Cysteine	-1.57367	0.186292
2-Aminoethanesulfonic Acid	-1.4481	0.000475
L-Proline	-1.44787	0.000201
L-Alanine	-1.34444	5.52e-05
α-Aminoadipic acid	-1.2739	0.000786
L-Isoleucine	-1.23925	0.000169
Glycine	-1.08671	0.0065582
L-Threonine	-1.00359	3.96e-05
L-Valine	-1.00114	0.00446421
Trans-4-Hydroxy-L-Proline	-1.00026	0.000755
L-Glutamic acid	-0.928922	0.0012399
Creatine	-0.881959	0.00449081
Urea	-0.857843	0.502374
N-Acetylaspartate	-0.57497	0.100334
Glutathione Oxidized	-0.434891	0.235614
γ-Glutamate-Cysteine	-0.430784	0.302437
S-(5-Adenosyl)-L-Homocysteine	-0.30193	0.124193
argininosuccinic acid	-0.160319	0.917419
L-Leucine	-0.159875	0.258338
Trimethylamine N-Oxide	-0.149578	0.732924
L-tyrosine methyl ester	-0.0649635	0.635781
L-Histidine	0.103143	0.482737
L-Serine	0.130378	0.461694
L-Lysine	0.149556	0.0527648
O-Phospho-L-Serine	0.164463	0.854527
L-Asparagine Anhydrous	0.543692	0.0712838
L-Tryptophan	0.663641	0.0743059
L-α-Aspartyl-L-phenylalanine	0.779944	0.00931157
L-Tyrosine	0.84384	0.0351008
Homo-L-arginine	0.864254	0.462642
L-Phenylalanine	0.941719	0.0156607
Ethanolamine	1.32777	0.00719235
N6-Acetyl-L-Lysine	1.38402	0.137264
Glycyl-L-Proline	1.39738	0.00617001
N-Glycyl-L-Leucine	1.53304	0.00191344
L-Carnosine	1.53633	0.00212577
L-Ornithine	1.54595	3.19e-05
L-Citrulline	1.67849	0.00437402
D-Alanyl-D-Alanine	1.96719	0.0105382
L-Methionine	2.16007	0.00355144
L-Aspartate	2.28169	0.00185239
Methionine Sulfoxide	2.6556	0.00683369
L-Arginine	2.71464	0.00567026
Phosphorylethanolamine	3.02954	0.00679196
glycylphenylalanine	3.83619	0.00111634
