# Supplementary material for: Micropeptide hSPAR regulates glutamine levels and suppresses mammary tumor growth via a TRIM21-P27KIP1-mTOR axis
Source: EMBO J. 2025 Jan 28;44(5):1414–41. doi: 10.1038/s44318-024-00359-z (PMC11876615; doi:10.1038/s44318-024-00359-z)
Supplement: Supplementary file 2 — Table EV2 [file 44318_2024_359_MOESM2_ESM.xlsx]

## Sheet: Sheet1
Table. EV2. The sequences of siRNAs
Name	Target sequence
sihSPAR-1	TCCAGTAACCTGTGAACTT
sihSPAR-2	GCCTCAGGGATCCTTGTTA
sihSPAR-3	CCTCAGGGATCCTTGTTAT
siP27KIP1-1	GGTGGACCACGAAGAGTTA
siP27KIP1-2	GGAGCAATGCGCAGGAATA
siP27KIP1-3	GCAAGTACGAGTGGCAAGA
siTRIM21-1	GCAGCACGCTTGACAATGA
siTRIM21-2	GGACAATTTGGTTGTGGAA
siSLC38A2-1	CAAGCAAGCTGCTCTGAAA
siSLC38A2-2	GTAGAAGAATGATGAATGT
