# Supplementary material for: Micropeptide hSPAR regulates glutamine levels and suppresses mammary tumor growth via a TRIM21-P27KIP1-mTOR axis
Source: EMBO J. 2025 Jan 28;44(5):1414–41. doi: 10.1038/s44318-024-00359-z (PMC11876615; doi:10.1038/s44318-024-00359-z)
Supplement: Supplementary file 3 — Table EV3 [file 44318_2024_359_MOESM3_ESM.xlsx]

## Sheet: Sheet1
Table. EV3. Primers for qRT-PCR and constructing expression vectors
Name	Forward Primer (5’-3’)	Reverse Primer (5’-3’)
LINC00961	AGGCTCCGAGAGGACCTAAG	GAGAGAAGCTTCCTGGCGAA
pcDNA3.1-hSPAR-Flag	GGAATTCCATGGGAGCGAAGGCTCCGAGAGGA	GCGGCCGCTCACTTATCGTCGTCATCCTTGTAATCCATGAAGGTCCAGAAGTCCTGGGCA
pEGFP-C1-hSPAR	GGAATTCCATGGGAGCGAAGGCTCCGAGAGGA	GTCGACTCACATGAAGGTCCAGAAGTCCTGGGCAC
pcDNA3.1-△ATG1-hSPAR-Flag	CTGTTCTGGATTGGAGCGAAGGCTCCGAGAG	CTTCGCTCCAATCCAGAACAGGAGGCTCTTCG
pcDNA3.1-△ATG2-hSPAR-Flag	CAGTGGGCCATTGAAACGGCAGTGATTGGGGTG	GCCGTTTCAATGGCCCACTGAGCAACCTTAGG
pcDNA3.1-△ATG1+2-hSPAR-Flag	GGAATTCCATTGGAGCGAAGGCTCCGAGAGGA	GGCTCCGAGAGGACCTAAGGTTGCTCAGTGGGCCATTGAAACGGCAG
pcDNA3.1-△N-hSPAR-Flag	GAATTCATGGTGATTGGGGTGGTGGTGGTGC	GCGGCCGCTCACTTATCGTCGTCATCCTTGTAATCCATGAAGGTCCAGAAGTCCTGGGCA
pcDNA3.1-△TM- hSPAR-Flag	P1: GGAATTCCATGGGAGCGAAGGCTCCGAGAGGA	P2: GAGTCACATGCCGTTTCCATGGCCCAC
	P3: GAAACGGCATGTGACTCAAGGGCCCAGGATC	P4: GCGGCCGCTCACTTATCGTCGTCATCCTTGTAATCCATGAAGGTCCAGAAGTCCTGGGCA
pcDNA3.1-△C-hSPAR-Flag	GGAATTCCATGGGAGCGAAGGCTCCGAGAGGA	CTCGAGGCTGAAGCAGCAGAGGACGCA
pcDNA3.1-hSPAR-C	GAAACGGCATGTGACTCAAGGGCCCAGGATC	GCGGCCGCTCACTTATCGTCGTCATCCTTGTAATCCATGAAGGTCCAGAAGTCCTGGGCA
EGFP-TRIM21	GGAAGATCTTCCATGGCTTCAGCAGCAC	CGGGGTACCCCGTCAATAGTCAGTGGATCC
3×Flag-TRIM21	GGGGTACCCCATGGCTTCAGCAGCAC	GCTCTAGAGCTCAATAGTCAGTGGATCC
