# Supplementary material for: Micropeptide hSPAR regulates glutamine levels and suppresses mammary tumor growth via a TRIM21-P27KIP1-mTOR axis
Source: EMBO J. 2025 Jan 28;44(5):1414–41. doi: 10.1038/s44318-024-00359-z (PMC11876615; doi:10.1038/s44318-024-00359-z)
Supplement: Supplementary file 6 — Source data Fig. 1 [file 44318_2024_359_MOESM6_ESM.zip]

Archive with 78 entries (59 files):
- Figure 1/
- Figure 1/Fig 1A (box plot)/
- Figure 1/Fig 1A (box plot)/Fig 1A box plot .xlsx
- Figure 1/Fig 1B/
- Figure 1/Fig 1B/Fig 1B box plot.xlsx
- Figure 1/Fig 1C/
- Figure 1/Fig 1C/Relative expression level of LINC00961.xlsx
- Figure 1/Fig 1D/
- Figure 1/Fig 1D/1-hSPAR-merge.Tif
- Figure 1/Fig 1D/1-hSPAR.Tif
- Figure 1/Fig 1D/2-GAPDH-merge.Tif
- Figure 1/Fig 1D/2-GAPDH.Tif
- Figure 1/Fig 1D/Fig 1D Relative expression of hSPAR.xlsx
- Figure 1/Fig 1D/Fig 1D.pdf
- Figure 1/Fig 1E/
- Figure 1/Fig 1E/1-C.jpg
- Figure 1/Fig 1E/1-P.jpg
- Figure 1/Fig 1E/10-C.jpg
- Figure 1/Fig 1E/10-P.jpg
- Figure 1/Fig 1E/2-C.jpg
- Figure 1/Fig 1E/2-P.jpg
- Figure 1/Fig 1E/3-C.jpg
- Figure 1/Fig 1E/3-P.jpg
- Figure 1/Fig 1E/4-C.jpg
- Figure 1/Fig 1E/4-P.jpg
- Figure 1/Fig 1E/5-C.jpg
- Figure 1/Fig 1E/5-P.jpg
- Figure 1/Fig 1E/6-C.jpg
- Figure 1/Fig 1E/6-P.jpg
- Figure 1/Fig 1E/7-C.jpg
- Figure 1/Fig 1E/7-P.jpg
- Figure 1/Fig 1E/8-C.jpg
- Figure 1/Fig 1E/8-P.jpg
- Figure 1/Fig 1E/9-C.jpg
- Figure 1/Fig 1E/9-P.jpg
- Figure 1/Fig 1F and 1G/
- Figure 1/Fig 1F and 1G/Fig 1F/
- Figure 1/Fig 1F and 1G/Fig 1F/si-Ctrl/
- Figure 1/Fig 1F and 1G/Fig 1F/si-Ctrl/siCtrl-Hoechst.jpg
- Figure 1/Fig 1F and 1G/Fig 1F/si-Ctrl/siCtrl-edu.jpg
- Figure 1/Fig 1F and 1G/Fig 1F/si-Ctrl/siCtrl-merge.jpg
- Figure 1/Fig 1F and 1G/Fig 1F/sihSPAR-1/
- Figure 1/Fig 1F and 1G/Fig 1F/sihSPAR-1/sihSPAR-1-Hoechst.jpg
- Figure 1/Fig 1F and 1G/Fig 1F/sihSPAR-1/sihSPAR-1-edu.jpg
- Figure 1/Fig 1F and 1G/Fig 1F/sihSPAR-1/sihSPAR-1-merge.jpg
- Figure 1/Fig 1F and 1G/Fig 1F/sihSPAR-2/
- Figure 1/Fig 1F and 1G/Fig 1F/sihSPAR-2/sihSPAR-2-Hoechst.jpg
- Figure 1/Fig 1F and 1G/Fig 1F/sihSPAR-2/sihSPAR-2-edu.jpg
- Figure 1/Fig 1F and 1G/Fig 1F/sihSPAR-2/sihSPAR-2-merge.jpg
- Figure 1/Fig 1F and 1G/Fig 1F/sihSPAR-3/
- Figure 1/Fig 1F and 1G/Fig 1F/sihSPAR-3/sihSPAR-3-Hoechst.jpg
- Figure 1/Fig 1F and 1G/Fig 1F/sihSPAR-3/sihSPAR-3-edu.jpg
- Figure 1/Fig 1F and 1G/Fig 1F/sihSPAR-3/sihSPAR-3-merge.jpg
- Figure 1/Fig 1F and 1G/Fig 1G Cell proliferation rate of sihSPAR.xlsx
- Figure 1/Fig 1I/
- Figure 1/Fig 1I/1-FLAG-merge.Tif
- Figure 1/Fig 1I/1-FLAG.Tif
- Figure 1/Fig 1I/2-GAPDH-1.Tif
- Figure 1/Fig 1I/2-GAPDH-merge.Tif
- Figure 1/Fig 1I/Fig 1I.pdf
- Figure 1/Fig 1J and 1K/
- Figure 1/Fig 1J and 1K/Fig 1J/
- Figure 1/Fig 1J and 1K/Fig 1J/ATG1+2/
- Figure 1/Fig 1J and 1K/Fig 1J/ATG1+2/ATG1+2-Hoechst.tif
- Figure 1/Fig 1J and 1K/Fig 1J/ATG1+2/ATG1+2-edu.tif
- Figure 1/Fig 1J and 1K/Fig 1J/ATG1+2/ATG1+2-merge.jpg
- Figure 1/Fig 1J and 1K/Fig 1J/Flag-hSPAR/
- Figure 1/Fig 1J and 1K/Fig 1J/Flag-hSPAR/hSPAR-Hoechst.tif
- Figure 1/Fig 1J and 1K/Fig 1J/Flag-hSPAR/hSPAR-edu.tif
- Figure 1/Fig 1J and 1K/Fig 1J/Flag-hSPAR/hSPAR-merge.jpg
- Figure 1/Fig 1J and 1K/Fig 1J/Vector Ctrl/
- Figure 1/Fig 1J and 1K/Fig 1J/Vector Ctrl/Vector Ctrl-Hoechst.tif
- Figure 1/Fig 1J and 1K/Fig 1J/Vector Ctrl/Vector Ctrl-edu.tif
- Figure 1/Fig 1J and 1K/Fig 1J/Vector Ctrl/Vector Ctrl-merge.jpg
- Figure 1/Fig 1J and 1K/Fig 1K cell proliferation rate of ovhSPAR.xlsx
- Figure 1/Fig 1L and 1M/
- Figure 1/Fig 1L and 1M/Fig 1L.jpg
- Figure 1/Fig 1L and 1M/Fig 1M Tumor Volume.xlsx
