# Supplementary material for: Micropeptide hSPAR regulates glutamine levels and suppresses mammary tumor growth via a TRIM21-P27KIP1-mTOR axis
Source: EMBO J. 2025 Jan 28;44(5):1414–41. doi: 10.1038/s44318-024-00359-z (PMC11876615; doi:10.1038/s44318-024-00359-z)
Supplement: Supplementary file 6 — Source data Fig. 1 [file 44318_2024_359_MOESM6_ESM.zip › Figure 1/Fig 1A (box plot)/Fig 1A box plot .xlsx]

## Sheet: LINC00961_log2(TPM+1)
barcode	ENSG00000235387.5	tissue_type	paper_BRCA_Subtype_PAM50	log2(TPM+1)
TCGA-3C-AAAU-01A-11R-A41B-07	0.3462	Tumor	LumA	0.428893
TCGA-3C-AALI-01A-11R-A41B-07	1.0334	Tumor	Her2	1.02389
TCGA-3C-AALJ-01A-31R-A41B-07	1.5261	Tumor	LumB	1.33691
TCGA-3C-AALK-01A-11R-A41B-07	0.9422	Tumor	LumA	0.957692
TCGA-4H-AAAK-01A-12R-A41B-07	1.2963	Tumor	LumA	1.19931
TCGA-5L-AAT0-01A-12R-A41B-07	0.7683	Tumor	LumA	0.822363
TCGA-5L-AAT1-01A-12R-A41B-07	0.9221	Tumor	LumA	0.942683
TCGA-5T-A9QA-01A-11R-A41B-07	0.3398	Tumor	LumB	0.422018
TCGA-A1-A0SD-01A-11R-A115-07	0.695	Tumor	LumA	0.761285
TCGA-A1-A0SE-01A-11R-A084-07	1.1517	Tumor	LumA	1.10548
TCGA-A1-A0SF-01A-11R-A144-07	1.0949	Tumor	LumA	1.06688
TCGA-A1-A0SG-01A-11R-A144-07	0.5497	Tumor	LumA	0.631989
TCGA-A1-A0SH-01A-11R-A084-07	0.7652	Tumor	LumA	0.819832
TCGA-A1-A0SI-01A-11R-A144-07	0.7001	Tumor	LumB	0.76562
TCGA-A1-A0SJ-01A-11R-A084-07	1.6622	Tumor	LumA	1.41262
TCGA-A1-A0SK-01A-12R-A084-07	0.3036	Tumor	Basal	0.382501
TCGA-A1-A0SN-01A-11R-A144-07	0.4317	Tumor	LumB	0.517729
TCGA-A1-A0SO-01A-22R-A084-07	0.4011	Tumor	Basal	0.48656
TCGA-A1-A0SP-01A-11R-A084-07	1.2517	Tumor	Basal	1.17101
TCGA-A1-A0SQ-01A-21R-A144-07	1.2359	Tumor	LumA	1.16086
TCGA-A2-A04N-01A-11R-A115-07	0.9229	Tumor	LumA	0.943284
TCGA-A2-A04P-01A-31R-A034-07	5.6495	Tumor	Basal	2.73325
TCGA-A2-A04Q-01A-21R-A034-07	1.3714	Tumor	Basal	1.24574
TCGA-A2-A04R-01A-41R-A109-07	0.4461	Tumor	LumB	0.532167
TCGA-A2-A04T-01A-21R-A034-07	1.0066	Tumor	Basal	1.00475
TCGA-A2-A04U-01A-11R-A115-07	1.2628	Tumor	Basal	1.17811
TCGA-A2-A04V-01A-21R-A034-07	0.9891	Tumor	LumA	0.992116
TCGA-A2-A04W-01A-31R-A115-07	0.6971	Tumor	Her2	0.763072
TCGA-A2-A04X-01A-21R-A034-07	0.6057	Tumor	Her2	0.683202
TCGA-A2-A04Y-01A-21R-A034-07	0.8383	Tumor	LumB	0.878372
TCGA-A2-A0CK-01A-11R-A22K-07	1.2097	Tumor	LumA	1.14385
TCGA-A2-A0CM-01A-31R-A034-07	2.4237	Tumor	Basal	1.77556
TCGA-A2-A0CO-01A-13R-A22K-07	4.2157	Tumor	LumA	2.38286
TCGA-A2-A0CP-01A-11R-A034-07	1.4835	Tumor	LumA	1.31237
TCGA-A2-A0CQ-01A-21R-A034-07	0.9993	Tumor	LumA	0.999495
TCGA-A2-A0CR-01A-11R-A22K-07	0.8666	Tumor	LumA	0.900413
TCGA-A2-A0CS-01A-11R-A115-07	0.4649	Tumor	LumA	0.550802
TCGA-A2-A0CT-01A-31R-A056-07	0.9166	Tumor	LumA	0.938549
TCGA-A2-A0CU-01A-12R-A034-07	0.7687	Tumor	LumA	0.822689
TCGA-A2-A0CV-01A-31R-A115-07	0.7577	Tumor	LumA	0.813689
TCGA-A2-A0CW-01A-21R-A115-07	1.0479	Tumor	LumB	1.03415
TCGA-A2-A0CX-01A-21R-A00Z-07	1.0898	Tumor	Her2	1.06336
TCGA-A2-A0CY-01A-12R-A034-07	0.5292	Tumor	LumB	0.612777
TCGA-A2-A0D0-01A-11R-A00Z-07	5.2114	Tumor	Basal	2.63492
TCGA-A2-A0D1-01A-11R-A034-07	1.1974	Tumor	Her2	1.1358
TCGA-A2-A0D2-01A-21R-A034-07	1.0921	Tumor	Basal	1.06495
TCGA-A2-A0D3-01A-11R-A115-07	0.3523	Tumor	LumA	0.435415
TCGA-A2-A0D4-01A-11R-A00Z-07	1.7882	Tumor	LumB	1.47933
TCGA-A2-A0EM-01A-11R-A034-07	0.5495	Tumor	LumA	0.631803
TCGA-A2-A0EN-01A-13R-A084-07	1.0315	Tumor	LumA	1.02255
TCGA-A2-A0EO-01A-11R-A034-07	0.6848	Tumor	LumA	0.752577
TCGA-A2-A0EP-01A-52R-A22U-07	2.5058	Tumor	LumA	1.80974
TCGA-A2-A0EQ-01A-11R-A034-07	0.6881	Tumor	Her2	0.7554
TCGA-A2-A0ER-01A-21R-A034-07	0.2973	Tumor	LumA	0.375512
TCGA-A2-A0ES-01A-11R-A115-07	1.824	Tumor	LumA	1.49774
TCGA-A2-A0ET-01A-31R-A034-07	0.354	Tumor	LumA	0.437228
TCGA-A2-A0EU-01A-22R-A056-07	0.496	Tumor	LumA	0.58111
TCGA-A2-A0EV-01A-11R-A034-07	0.9799	Tumor	LumA	0.985428
TCGA-A2-A0EW-01A-21R-A115-07	2.114	Tumor	LumA	1.63877
TCGA-A2-A0EX-01A-21R-A034-07	0.4484	Tumor	LumA	0.53446
TCGA-A2-A0EY-01A-11R-A034-07	3.84	Tumor	LumB	2.27501
TCGA-A2-A0ST-01A-12R-A084-07	0.8399	Tumor	Basal	0.879627
TCGA-A2-A0SU-01A-11R-A084-07	0.9424	Tumor	LumA	0.95784
TCGA-A2-A0SV-01A-11R-A084-07	0.7097	Tumor	LumB	0.773743
TCGA-A2-A0SW-01A-11R-A084-07	0.2914	Tumor	LumB	0.368936
TCGA-A2-A0SX-01A-12R-A084-07	0.773	Tumor	Basal	0.826193
TCGA-A2-A0SY-01A-31R-A084-07	1.6384	Tumor	LumA	1.39966
TCGA-A2-A0T0-01A-22R-A084-07	2.463	Tumor	Basal	1.79202
TCGA-A2-A0T1-01A-21R-A084-07	0.7382	Tumor	Her2	0.797594
TCGA-A2-A0T2-01A-11R-A084-07	2.0127	Tumor	Basal	1.59106
TCGA-A2-A0T3-01A-21R-A115-07	1.2229	Tumor	LumB	1.15244
TCGA-A2-A0T4-01A-31R-A084-07	1.6669	Tumor	LumA	1.41516
TCGA-A2-A0T5-01A-21R-A084-07	0.4082	Tumor	LumA	0.493852
TCGA-A2-A0T6-01A-11R-A084-07	1.2152	Tumor	LumA	1.14744
TCGA-A2-A0T7-01A-21R-A084-07	1.0694	Tumor	LumA	1.04921
TCGA-A2-A0YC-01A-11R-A109-07	1.2319	Tumor	LumA	1.15827
TCGA-A2-A0YD-01A-11R-A109-07	1.4028	Tumor	LumA	1.26472
TCGA-A2-A0YE-01A-11R-A109-07	1.7016	Tumor	Basal	1.43381
TCGA-A2-A0YF-01A-21R-A109-07	0.3559	Tumor	LumA	0.439251
TCGA-A2-A0YG-01A-21R-A109-07	0.9244	Tumor	LumB	0.944409
TCGA-A2-A0YH-01A-11R-A109-07	0.7755	Tumor	LumB	0.828225
TCGA-A2-A0YI-01A-31R-A10J-07	0.4989	Tumor	LumA	0.583904
TCGA-A2-A0YJ-01A-11R-A109-07	15.8135	Tumor	Basal	4.07155
TCGA-A2-A0YL-01A-21R-A109-07	1.6428	Tumor	LumA	1.40207
TCGA-A2-A0YM-01A-11R-A109-07	8.112	Tumor	Basal	3.18777
TCGA-A2-A0YT-01A-11R-A109-07	0.3346	Tumor	LumB	0.416407
TCGA-A2-A1FV-01A-11R-A13Q-07	2.2547	Tumor	LumA	1.70252
TCGA-A2-A1FW-01A-11R-A13Q-07	0.846	Tumor	LumB	0.884403
TCGA-A2-A1FX-01A-11R-A13Q-07	1.3364	Tumor	LumB	1.22429
TCGA-A2-A1FZ-01A-51R-A14D-07	1.9133	Tumor	LumA	1.54265
TCGA-A2-A1G0-01A-11R-A13Q-07	1.9105	Tumor	LumA	1.54127
TCGA-A2-A1G1-01A-21R-A13Q-07	0.3109	Tumor	Basal	0.390558
TCGA-A2-A1G4-01A-11R-A13Q-07	0.2653	Tumor	LumB	0.339479
TCGA-A2-A259-01A-11R-A16F-07	0.2666	Tumor	LumA	0.340961
TCGA-A2-A25B-01A-11R-A169-07	0.2949	Tumor	LumB	0.372841
TCGA-A2-A25C-01A-11R-A169-07	1.0169	Tumor	LumB	1.01214
TCGA-A2-A25D-01A-12R-A16F-07	1.5341	Tumor	LumA	1.34147
TCGA-A2-A25E-01A-11R-A169-07	0.6186	Tumor	LumB	0.694747
TCGA-A2-A25F-01A-11R-A169-07	6.9594	Tumor	Basal	2.99266
TCGA-A2-A3KC-01A-11R-A213-07	1.4539	Tumor	LumA	1.29508
TCGA-A2-A3KD-01A-12R-A213-07	2.0382	Tumor	LumA	1.60322
TCGA-A2-A3XS-01A-11R-A22U-07	6.2794	Tumor	Basal	2.86382
TCGA-A2-A3XT-01A-11R-A22U-07	1.4288	Tumor	Basal	1.28024
TCGA-A2-A3XU-01A-12R-A22U-07	0.3452	Tumor	Basal	0.427821
TCGA-A2-A3XV-01A-21R-A239-07	0.4487	Tumor	Her2	0.534759
TCGA-A2-A3XX-01A-21R-A239-07	1.9439	Tumor	Basal	1.55773
TCGA-A2-A3XY-01A-11R-A239-07	2.1514	Tumor	Basal	1.65599
TCGA-A2-A3XZ-01A-42R-A239-07	0.4732	Tumor	Her2	0.558953
TCGA-A2-A3Y0-01A-11R-A239-07	0.8008	Tumor	Basal	0.848638
TCGA-A2-A4RW-01A-21R-A266-07	3.9033	Tumor	LumA	2.29375
TCGA-A2-A4RX-01A-11R-A266-07	10.2817	Tumor	Basal	3.49591
TCGA-A2-A4S0-01A-21R-A266-07	1.1578	Tumor	LumA	1.10956
TCGA-A2-A4S1-01A-21R-A266-07	1.0436	Tumor	Basal	1.03111
TCGA-A2-A4S2-01A-12R-A266-07	1.5147	Tumor	LumA	1.33039
TCGA-A2-A4S3-01A-21R-A266-07	0.4233	Tumor	LumB	0.50924
TCGA-A7-A0CD-01A-11R-A00Z-07	0.5331	Tumor	LumA	0.616452
TCGA-A7-A0CE-01A-11R-A00Z-07	9.1799	Tumor	Basal	3.34765
TCGA-A7-A0CE-11A-21R-A089-07	2.9937	Normal	Normal	1.99773
TCGA-A7-A0CG-01A-12R-A056-07	1.2233	Tumor	LumA	1.1527
TCGA-A7-A0CH-01A-21R-A00Z-07	0.9598	Tumor	LumA	0.970706
TCGA-A7-A0CH-11A-32R-A089-07	8.059	Normal	Normal	3.17935
TCGA-A7-A0CJ-01A-21R-A00Z-07	0.8858	Tumor	LumB	0.915177
TCGA-A7-A0D9-01A-31R-A056-07	0.8945	Tumor	LumA	0.921817
TCGA-A7-A0D9-11A-53R-A089-07	10.2257	Normal	Normal	3.48873
TCGA-A7-A0DA-01A-31R-A115-07	13.9479	Tumor	Basal	3.90187
TCGA-A7-A0DB-01A-11R-A00Z-07	1.2873	Tumor	LumA	1.19365
TCGA-A7-A0DB-01A-11R-A277-07	0.7124	Tumor	LumA	0.77602
TCGA-A7-A0DB-01C-02R-A277-07	0.4027	Tumor	LumA	0.488206
TCGA-A7-A0DB-11A-33R-A089-07	9.1543	Normal	Normal	3.34402
TCGA-A7-A0DC-01A-11R-A00Z-07	0.2434	Tumor	LumA	0.31429
TCGA-A7-A0DC-01B-04R-A22O-07	3.5859	Tumor	LumA	2.1972
TCGA-A7-A0DC-11A-41R-A089-07	11.8413	Normal	Normal	3.68272
TCGA-A7-A13D-01A-13R-A12P-07	6.5507	Tumor	Basal	2.91661
TCGA-A7-A13D-01A-13R-A277-07	5.171	Tumor	Basal	2.6255
TCGA-A7-A13D-01B-04R-A277-07	12.8307	Tumor	Basal	3.7898
TCGA-A7-A13E-01A-11R-A12P-07	3.3834	Tumor	Basal	2.13205
TCGA-A7-A13E-01A-11R-A277-07	2.2084	Tumor	Basal	1.68185
TCGA-A7-A13E-01B-06R-A277-07	2.8302	Tumor	Basal	1.93742
TCGA-A7-A13E-11A-61R-A12P-07	9.9109	Normal	Normal	3.4477
TCGA-A7-A13F-01A-11R-A12P-07	0.7676	Tumor	LumB	0.821792
TCGA-A7-A13F-11A-42R-A12P-07	9.8991	Normal	Normal	3.44614
TCGA-A7-A13G-01A-11R-A13Q-07	0.1514	Tumor	LumA	0.203389
TCGA-A7-A13G-01B-04R-A22O-07	1.971	Tumor	LumA	1.57095
TCGA-A7-A13G-11A-51R-A13Q-07	13.2561	Normal	Normal	3.83351
TCGA-A7-A13H-01A-11R-A22K-07	0.7975	Tumor	LumA	0.845992
TCGA-A7-A26E-01A-11R-A169-07	0.3991	Tumor	LumA	0.484499
TCGA-A7-A26E-01A-11R-A277-07	0.2184	Tumor	LumA	0.284988
TCGA-A7-A26E-01B-06R-A277-07	0.4692	Tumor	LumA	0.555031
TCGA-A7-A26F-01A-21R-A169-07	0.1094	Tumor	Basal	0.14978
TCGA-A7-A26F-01B-04R-A22O-07	0.623	Tumor	Basal	0.698663
TCGA-A7-A26G-01A-21R-A169-07	0.469	Tumor	Basal	0.554834
TCGA-A7-A26H-01A-11R-A169-07	0.3403	Tumor	LumA	0.422556
TCGA-A7-A26I-01A-11R-A169-07	0.4353	Tumor	Basal	0.521352
TCGA-A7-A26I-01B-06R-A22O-07	2.2701	Tumor	Basal	1.70933
TCGA-A7-A26J-01A-11R-A169-07	0.6136	Tumor	LumA	0.690283
TCGA-A7-A26J-01A-11R-A277-07	0.1022	Tumor	LumA	0.140386
TCGA-A7-A26J-01B-02R-A277-07	1.1034	Tumor	LumA	1.07272
TCGA-A7-A2KD-01A-31R-A21T-07	0.4354	Tumor	LumB	0.521453
TCGA-A7-A3IY-01A-21R-A21T-07	1.5833	Tumor	LumA	1.36922
TCGA-A7-A3IZ-01A-11R-A213-07	1.1823	Tumor	LumA	1.12585
TCGA-A7-A3J0-01A-11R-A213-07	0.8465	Tumor	LumA	0.884793
TCGA-A7-A3J1-01A-11R-A213-07	1.3189	Tumor	LumA	1.21344
TCGA-A7-A3RF-01A-11R-A22K-07	0.9382	Tumor	LumA	0.954717
TCGA-A7-A425-01A-11R-A24H-07	3.376	Tumor	LumA	2.12961
TCGA-A7-A426-01A-22R-A24H-07	1.6818	Tumor	LumA	1.4232
TCGA-A7-A4SA-01A-11R-A266-07	1.0452	Tumor	LumA	1.03224
TCGA-A7-A4SB-01A-21R-A266-07	1.3725	Tumor	LumA	1.24641
TCGA-A7-A4SC-01A-12R-A266-07	1.9122	Tumor	LumA	1.54211
TCGA-A7-A4SD-01A-11R-A266-07	5.9211	Tumor	Basal	2.791
TCGA-A7-A4SE-01A-11R-A266-07	4.7105	Tumor	Basal	2.51362
TCGA-A7-A4SF-01A-11R-A266-07	0.1286	Tumor	Her2	0.174534
TCGA-A7-A56D-01A-11R-A27Q-07	0.1095	Tumor	LumA	0.14991
TCGA-A7-A5ZV-01A-11R-A28M-07	55.0604	Tumor	Basal	5.80891
TCGA-A7-A5ZW-01A-12R-A29R-07	1.2599	Tumor	LumA	1.17626
TCGA-A7-A5ZX-01A-12R-A29R-07	1.4141	Tumor	LumA	1.27149
TCGA-A7-A6VV-01A-22R-A33J-07	7.1103	Tumor	Basal	3.01976
TCGA-A7-A6VW-01A-21R-A33J-07	0.6368	Tumor	Basal	0.710878
TCGA-A7-A6VX-01A-12R-A33J-07	1.312	Tumor	LumB	1.20914
TCGA-A7-A6VY-01A-12R-A33J-07	1.9737	Tumor	Basal	1.57226
TCGA-A8-A06N-01A-11R-A00Z-07	0.5206	Tumor	LumB	0.604641
TCGA-A8-A06O-01A-11R-A00Z-07	0.4429	Tumor	LumB	0.528971
TCGA-A8-A06P-01A-11R-A00Z-07	0.4368	Tumor	LumA	0.522859
TCGA-A8-A06Q-01A-11R-A034-07	0.0851	Tumor	LumB	0.117828
TCGA-A8-A06R-01A-11R-A00Z-07	0.867	Tumor	LumB	0.900722
TCGA-A8-A06T-01A-11R-A00Z-07	0.3156	Tumor	LumA	0.395721
TCGA-A8-A06U-01A-11R-A00Z-07	0.4951	Tumor	LumA	0.580242
TCGA-A8-A06X-01A-21R-A00Z-07	0.2097	Tumor	LumB	0.274649
TCGA-A8-A06Y-01A-21R-A00Z-07	1.1543	Tumor	LumA	1.10722
TCGA-A8-A06Z-01A-11R-A00Z-07	0.5399	Tumor	LumB	0.622837
TCGA-A8-A075-01A-11R-A084-07	0.4026	Tumor	LumB	0.488104
TCGA-A8-A076-01A-21R-A00Z-07	0.679	Tumor	LumB	0.747602
TCGA-A8-A079-01A-21R-A00Z-07	0.3757	Tumor	LumB	0.460166
TCGA-A8-A07B-01A-11R-A00Z-07	1.2714	Tumor	LumA	1.18358
TCGA-A8-A07C-01A-11R-A034-07	0.4263	Tumor	Basal	0.512277
TCGA-A8-A07E-01A-11R-A034-07	2.6667	Tumor	LumA	1.87448
TCGA-A8-A07F-01A-11R-A00Z-07	1.8318	Tumor	LumA	1.50172
TCGA-A8-A07G-01A-11R-A034-07	0.4233	Tumor	LumA	0.50924
TCGA-A8-A07I-01A-11R-A00Z-07	0.3092	Tumor	Her2	0.388686
TCGA-A8-A07J-01A-11R-A00Z-07	1.13	Tumor	LumA	1.09085
TCGA-A8-A07L-01A-11R-A00Z-07	0.3567	Tumor	LumB	0.440102
TCGA-A8-A07O-01A-11R-A00Z-07	10.06	Tumor	Basal	3.46728
TCGA-A8-A07P-01A-11R-A00Z-07	0.6423	Tumor	LumA	0.715718
TCGA-A8-A07R-01A-21R-A034-07	63.037	Tumor	Basal	6.00083
TCGA-A8-A07S-01A-11R-A034-07	0.7468	Tumor	LumB	0.804714
TCGA-A8-A07U-01A-11R-A034-07	2.0603	Tumor	Basal	1.61367
TCGA-A8-A07W-01A-11R-A00Z-07	0.4856	Tumor	LumB	0.571046
TCGA-A8-A07Z-01A-11R-A00Z-07	0.9174	Tumor	LumA	0.939151
TCGA-A8-A081-01A-11R-A00Z-07	0.4423	Tumor	LumB	0.528371
TCGA-A8-A082-01A-11R-A00Z-07	0.6815	Tumor	LumB	0.749749
TCGA-A8-A083-01A-21R-A00Z-07	1.124	Tumor	LumA	1.08678
TCGA-A8-A084-01A-21R-A00Z-07	0.5326	Tumor	LumB	0.615981
TCGA-A8-A086-01A-11R-A00Z-07	0.53	Tumor	LumA	0.613532
TCGA-A8-A08A-01A-11R-A32Y-07	0.4913	Tumor	LumA	0.576571
TCGA-A8-A08B-01A-11R-A00Z-07	1.1022	Tumor	Her2	1.0719
TCGA-A8-A08C-01A-11R-A00Z-07	0.1178	Tumor	LumA	0.160662
TCGA-A8-A08F-01A-11R-A00Z-07	0.8047	Tumor	LumB	0.851759
TCGA-A8-A08G-01A-11R-A00Z-07	0.4645	Tumor	LumB	0.550408
TCGA-A8-A08I-01A-11R-A00Z-07	0.647	Tumor	LumB	0.719841
TCGA-A8-A08J-01A-11R-A00Z-07	0.4485	Tumor	Her2	0.53456
TCGA-A8-A08L-01A-11R-A00Z-07	0.8181	Tumor	Her2	0.862432
TCGA-A8-A08O-01A-21R-A056-07	0.8321	Tumor	LumA	0.873498
TCGA-A8-A08P-01A-11R-A00Z-07	1.1054	Tumor	LumB	1.07409
TCGA-A8-A08R-01A-11R-A034-07	31.5904	Tumor	Basal	5.02638
TCGA-A8-A08S-01A-11R-A034-07	0.2681	Tumor	LumB	0.342669
TCGA-A8-A08T-01A-21R-A00Z-07	0.6047	Tumor	LumA	0.682304
TCGA-A8-A08X-01A-21R-A00Z-07	0.3566	Tumor	Her2	0.439995
TCGA-A8-A08Z-01A-21R-A00Z-07	1.1985	Tumor	LumA	1.13652
TCGA-A8-A090-01A-11R-A00Z-07	0.789	Tumor	LumA	0.839153
TCGA-A8-A091-01A-11R-A00Z-07	0.4377	Tumor	LumA	0.523763
TCGA-A8-A092-01A-11R-A00Z-07	0.3142	Tumor	LumB	0.394185
TCGA-A8-A093-01A-11R-A00Z-07	0.6394	Tumor	LumA	0.713168
TCGA-A8-A094-01A-11R-A00Z-07	0.5087	Tumor	Her2	0.593306
TCGA-A8-A095-01A-11R-A00Z-07	0.6886	Tumor	LumB	0.755828
TCGA-A8-A096-01A-11R-A00Z-07	0.8258	Tumor	LumB	0.868529
TCGA-A8-A097-01A-11R-A034-07	0.5432	Tumor	LumA	0.625925
TCGA-A8-A099-01A-11R-A00Z-07	0.428	Tumor	LumA	0.513996
TCGA-A8-A09A-01A-11R-A00Z-07	0.7457	Tumor	LumA	0.803806
TCGA-A8-A09B-01A-11R-A00Z-07	1.2669	Tumor	LumA	1.18072
TCGA-A8-A09C-01A-11R-A00Z-07	0.3273	Tumor	LumB	0.408494
TCGA-A8-A09D-01A-11R-A00Z-07	1.2136	Tumor	LumA	1.14639
TCGA-A8-A09E-01A-11R-A00Z-07	0.2604	Tumor	LumB	0.333882
TCGA-A8-A09G-01A-21R-A00Z-07	0.6863	Tumor	Her2	0.753861
TCGA-A8-A09I-01A-22R-A034-07	0.3352	Tumor	LumB	0.417056
TCGA-A8-A09K-01A-11R-A00Z-07	0.1189	Tumor	LumA	0.162081
TCGA-A8-A09M-01A-11R-A00Z-07	0.2685	Tumor	LumB	0.343124
TCGA-A8-A09N-01A-11R-A00Z-07	0.3094	Tumor	LumB	0.388906
TCGA-A8-A09Q-01A-11R-A00Z-07	0.7714	Tumor	LumB	0.82489
TCGA-A8-A09R-01A-11R-A00Z-07	0.5956	Tumor	LumB	0.674099
TCGA-A8-A09T-01A-11R-A00Z-07	0.9997	Tumor	LumA	0.999784
TCGA-A8-A09V-01A-11R-A034-07	0.3266	Tumor	LumA	0.407733
TCGA-A8-A09W-01A-11R-A00Z-07	0.6212	Tumor	LumB	0.697062
TCGA-A8-A09X-01A-11R-A00Z-07	0.667	Tumor	Her2	0.737254
TCGA-A8-A09Z-01A-11R-A00Z-07	0.7505	Tumor	LumB	0.807767
TCGA-A8-A0A1-01A-11R-A00Z-07	0.8769	Tumor	LumA	0.908352
TCGA-A8-A0A2-01A-11R-A034-07	0.7229	Tumor	LumA	0.784839
TCGA-A8-A0A4-01A-11R-A00Z-07	1.5049	Tumor	LumA	1.32475
TCGA-A8-A0A6-01A-12R-A056-07	0.6641	Tumor	LumA	0.734742
TCGA-A8-A0A7-01A-11R-A00Z-07	0.4293	Tumor	Her2	0.515309
TCGA-A8-A0A9-01A-11R-A00Z-07	0.3991	Tumor	LumA	0.484499
TCGA-A8-A0AB-01A-11R-A034-07	0.3711	Tumor	LumA	0.455334
TCGA-A8-A0AD-01A-11R-A056-07	0.58	Tumor	LumA	0.659925
TCGA-AC-A23C-01A-12R-A169-07	0.3755	Tumor	LumA	0.459956
TCGA-AC-A23E-01A-11R-A157-07	0.9845	Tumor	LumA	0.988776
TCGA-AC-A23G-01A-11R-A213-07	1.8439	Tumor	LumA	1.50787
TCGA-AC-A23H-01A-11R-A157-07	0.4866	Tumor	Her2	0.572017
TCGA-AC-A23H-11A-12R-A157-07	3.0693	Normal	Normal	2.02478
TCGA-AC-A2B8-01A-11R-A17B-07	1.4263	Tumor	LumA	1.27876
TCGA-AC-A2BK-01A-11R-A21T-07	0.5078	Tumor	Basal	0.592445
TCGA-AC-A2BM-01A-11R-A21T-07	0.3235	Tumor	LumB	0.404358
TCGA-AC-A2FB-01A-11R-A17B-07	1.5664	Tumor	LumA	1.35975
TCGA-AC-A2FB-11A-13R-A17B-07	5.0124	Normal	Normal	2.58794
TCGA-AC-A2FE-01A-11R-A19W-07	1.548	Tumor	LumA	1.34937
TCGA-AC-A2FF-01A-11R-A17B-07	2.0883	Tumor	LumA	1.62681
TCGA-AC-A2FF-11A-13R-A17B-07	2.0678	Normal	Normal	1.6172
TCGA-AC-A2FG-01A-11R-A17B-07	1.5123	Tumor	LumA	1.32901
TCGA-AC-A2FM-01A-11R-A19W-07	1.4344	Tumor	LumA	1.28357
TCGA-AC-A2FM-11B-32R-A19W-07	2.7666	Normal	Normal	1.91326
TCGA-AC-A2FO-01A-11R-A180-07	1.7563	Tumor	LumA	1.46273
TCGA-AC-A2QH-01A-11R-A18M-07	0.0603	Tumor	Basal	0.0844725
TCGA-AC-A2QH-01B-04R-A22O-07	0.2867	Tumor	Basal	0.363676
TCGA-AC-A2QI-01A-12R-A19W-07	1.3616	Tumor	LumA	1.23976
TCGA-AC-A2QJ-01A-12R-A19W-07	2.4523	Tumor	Basal	1.78756
TCGA-AC-A3BB-01A-21R-A19W-07	1.9165	Tumor	LumA	1.54424
TCGA-AC-A3EH-01A-22R-A22K-07	0.898	Tumor	LumA	0.92448
TCGA-AC-A3HN-01A-11R-A213-07	2.0986	Tumor	LumA	1.63162
TCGA-AC-A3OD-01A-11R-A21T-07	0.1249	Tumor	LumA	0.169797
TCGA-AC-A3OD-01B-06R-A22O-07	0.3999	Tumor	LumA	0.485324
TCGA-AC-A3QP-01A-11R-A22U-07	1.0976	Tumor	LumA	1.06874
TCGA-AC-A3QQ-01B-06R-A22O-07	0.5109	Tumor	LumA	0.595408
TCGA-AC-A3TM-01A-11R-A22K-07	0.5125	Tumor	LumA	0.596935
TCGA-AC-A3TN-01A-11R-A22K-07	0.6401	Tumor	LumA	0.713784
TCGA-AC-A3W5-01A-11R-A22K-07	1.2255	Tumor	Her2	1.15413
TCGA-AC-A3W6-01A-12R-A22K-07	1.6358	Tumor	LumA	1.39824
TCGA-AC-A3W7-01A-11R-A22K-07	1.5186	Tumor	LumA	1.33262
TCGA-AC-A3YJ-01A-11R-A22U-07	1.3138	Tumor	LumA	1.21026
TCGA-AC-A4ZE-01A-11R-A41B-07	2.6207	Tumor	LumA	1.85627
TCGA-AC-A5EH-01A-11R-A28M-07	0.9363	Tumor	Her2	0.953302
TCGA-AC-A5XS-01A-11R-A29R-07	1.8661	Tumor	LumA	1.51909
TCGA-AC-A5XU-01A-11R-A28M-07	0.6537	Tumor	LumA	0.725698
TCGA-AC-A62X-01A-11R-A29R-07	1.4332	Tumor	Basal	1.28285
TCGA-AC-A62Y-01A-11R-A29R-07	0.8725	Tumor	LumA	0.904966
TCGA-AC-A6IV-01A-12R-A33J-07	2.6859	Tumor	LumA	1.88202
TCGA-AC-A6IW-01A-12R-A33J-07	4.8886	Tumor	Basal	2.55792
TCGA-AC-A6IX-01A-12R-A32P-07	3.0473	Tumor	LumA	2.01696
TCGA-AC-A6NO-01A-12R-A33J-07	0.3854	Tumor	LumA	0.470303
TCGA-AC-A7VB-01A-11R-A352-07	1.1058	Tumor	LumB	1.07437
TCGA-AC-A7VC-01A-11R-A352-07	2.6761	Tumor	Basal	1.87818
TCGA-AC-A8OP-01A-11R-A36F-07	0.5532	Tumor	LumA	0.635244
TCGA-AC-A8OQ-01A-11R-A41B-07	7.8809	Tumor	Basal	3.15071
TCGA-AC-A8OR-01A-21R-A41B-07	0.4464	Tumor	LumA	0.532467
TCGA-AC-A8OS-01A-12R-A41B-07	1.9337	Tumor	LumA	1.55272
TCGA-AN-A03X-01A-21R-A00Z-07	0.9728	Tumor	LumA	0.980245
TCGA-AN-A03Y-01A-21R-A00Z-07	0.3825	Tumor	LumB	0.467279
TCGA-AN-A041-01A-11R-A034-07	0.7458	Tumor	LumA	0.803888
TCGA-AN-A046-01A-21R-A034-07	0.6536	Tumor	LumA	0.72561
TCGA-AN-A049-01A-21R-A00Z-07	1.2724	Tumor	LumA	1.18422
TCGA-AN-A04A-01A-21R-A034-07	0.7597	Tumor	LumA	0.815329
TCGA-AN-A04C-01A-21R-A034-07	0.4192	Tumor	Her2	0.505078
TCGA-AN-A04D-01A-21R-A034-07	0.5322	Tumor	Basal	0.615605
TCGA-AN-A0AJ-01A-11R-A00Z-07	0.6236	Tumor	LumB	0.699196
TCGA-AN-A0AK-01A-21R-A00Z-07	0.736	Tumor	LumB	0.795767
TCGA-AN-A0AL-01A-11R-A00Z-07	1.7267	Tumor	Basal	1.44716
TCGA-AN-A0AM-01A-11R-A034-07	0.3752	Tumor	LumB	0.459641
TCGA-AN-A0AR-01A-11R-A00Z-07	0.2658	Tumor	Basal	0.340049
TCGA-AN-A0AS-01A-11R-A00Z-07	0.7749	Tumor	LumA	0.827738
TCGA-AN-A0AT-01A-11R-A034-07	0.5948	Tumor	Basal	0.673376
TCGA-AN-A0FD-01A-11R-A034-07	0.8788	Tumor	LumA	0.909811
TCGA-AN-A0FF-01A-11R-A034-07	1.0925	Tumor	LumB	1.06523
TCGA-AN-A0FJ-01A-11R-A00Z-07	0.673	Tumor	Basal	0.742437
TCGA-AN-A0FK-01A-11R-A034-07	0.7106	Tumor	LumA	0.774502
TCGA-AN-A0FL-01A-11R-A034-07	0.6622	Tumor	Basal	0.733094
TCGA-AN-A0FN-01A-11R-A034-07	2.4464	Tumor	LumA	1.78509
TCGA-AN-A0FS-01A-11R-A034-07	1.308	Tumor	LumA	1.20664
TCGA-AN-A0FT-01A-11R-A034-07	0.6535	Tumor	LumA	0.725523
TCGA-AN-A0FV-01A-11R-A00Z-07	6.3291	Tumor	Her2	2.87364
TCGA-AN-A0FW-01A-11R-A034-07	0.7135	Tumor	LumA	0.776946
TCGA-AN-A0FX-01A-11R-A034-07	30.3904	Tumor	Basal	4.97225
TCGA-AN-A0FY-01A-11R-A034-07	0.9732	Tumor	LumB	0.980537
TCGA-AN-A0FZ-01A-11R-A034-07	0.6334	Tumor	LumA	0.707878
TCGA-AN-A0G0-01A-11R-A034-07	0.2425	Tumor	Basal	0.313246
TCGA-AN-A0XL-01A-11R-A10J-07	1.9899	Tumor	LumA	1.5801
TCGA-AN-A0XN-01A-21R-A109-07	1.4306	Tumor	LumA	1.28131
TCGA-AN-A0XO-01A-11R-A109-07	0.8925	Tumor	LumA	0.920293
TCGA-AN-A0XP-01A-11R-A109-07	0.7296	Tumor	LumA	0.790438
TCGA-AN-A0XR-01A-11R-A109-07	0.4123	Tumor	LumB	0.498047
TCGA-AN-A0XS-01A-22R-A109-07	1.5892	Tumor	LumA	1.37251
TCGA-AN-A0XT-01A-11R-A109-07	1.6373	Tumor	LumA	1.39906
TCGA-AN-A0XU-01A-11R-A109-07	1.6171	Tumor	Basal	1.38797
TCGA-AN-A0XV-01A-11R-A109-07	0.7878	Tumor	LumA	0.838185
TCGA-AN-A0XW-01A-11R-A109-07	0.6939	Tumor	LumA	0.760349
TCGA-AO-A03L-01A-41R-A056-07	2.3742	Tumor	LumA	1.75455
TCGA-AO-A03M-01B-11R-A10J-07	0.3715	Tumor	LumA	0.455755
TCGA-AO-A03N-01B-11R-A10J-07	1.0188	Tumor	LumB	1.0135
TCGA-AO-A03O-01A-11R-A00Z-07	0.5823	Tumor	LumB	0.662023
TCGA-AO-A03P-01A-11R-A00Z-07	0.712	Tumor	LumB	0.775683
TCGA-AO-A03V-01A-11R-A115-07	3.2217	Tumor	LumA	2.07782
TCGA-AO-A0J2-01A-11R-A034-07	0.6465	Tumor	Her2	0.719403
TCGA-AO-A0J3-01A-11R-A034-07	0.3875	Tumor	LumB	0.472488
TCGA-AO-A0J4-01A-11R-A034-07	21.8176	Tumor	Basal	4.51208
TCGA-AO-A0J5-01A-11R-A034-07	1.0501	Tumor	LumA	1.03569
TCGA-AO-A0J6-01A-11R-A034-07	35.7034	Tumor	Basal	5.19784
TCGA-AO-A0J7-01A-11R-A034-07	0.6425	Tumor	LumB	0.715893
TCGA-AO-A0J8-01A-21R-A034-07	0.3742	Tumor	LumA	0.458592
TCGA-AO-A0J9-01A-11R-A034-07	2.3068	Tumor	LumA	1.72544
TCGA-AO-A0JA-01A-11R-A056-07	1.0785	Tumor	LumA	1.05554
TCGA-AO-A0JC-01A-11R-A056-07	1.4269	Tumor	LumA	1.27911
TCGA-AO-A0JD-01A-11R-A056-07	0.9402	Tumor	LumB	0.956205
TCGA-AO-A0JE-01A-11R-A056-07	0.6164	Tumor	Her2	0.692784
TCGA-AO-A0JF-01A-11R-A056-07	1.8971	Tumor	LumA	1.53461
TCGA-AO-A0JG-01A-31R-A084-07	1.715	Tumor	LumA	1.44095
TCGA-AO-A0JI-01A-21R-A056-07	0.7971	Tumor	LumA	0.845671
TCGA-AO-A0JJ-01A-11R-A056-07	1.1124	Tumor	LumA	1.07888
TCGA-AO-A0JL-01A-11R-A056-07	0.8254	Tumor	Basal	0.868213
TCGA-AO-A0JM-01A-21R-A056-07	0.2306	Tumor	LumB	0.299362
TCGA-AO-A124-01A-11R-A10J-07	5.1588	Tumor	Basal	2.62265
TCGA-AO-A125-01A-11R-A10J-07	1.4814	Tumor	LumA	1.31115
TCGA-AO-A126-01A-11R-A10J-07	1.104	Tumor	LumA	1.07313
TCGA-AO-A128-01A-11R-A10J-07	1.4047	Tumor	Basal	1.26586
TCGA-AO-A129-01A-21R-A10J-07	1.3019	Tumor	Basal	1.20283
TCGA-AO-A12A-01A-21R-A115-07	0.9603	Tumor	LumA	0.971074
TCGA-AO-A12B-01A-11R-A10J-07	0.9595	Tumor	LumA	0.970486
TCGA-AO-A12C-01A-11R-A10J-07	1.1062	Tumor	LumA	1.07464
TCGA-AO-A12D-01A-11R-A115-07	0.5619	Tumor	Her2	0.643302
TCGA-AO-A12E-01A-11R-A10J-07	1.8895	Tumor	LumA	1.53082
TCGA-AO-A12F-01A-11R-A115-07	2.1441	Tumor	Basal	1.65265
TCGA-AO-A12G-01A-11R-A10J-07	0.5415	Tumor	LumA	0.624335
TCGA-AO-A12H-01A-11R-A115-07	0.6965	Tumor	LumA	0.762561
TCGA-AO-A1KP-01A-11R-A13Q-07	0.6108	Tumor	LumB	0.687777
TCGA-AO-A1KR-01A-12R-A144-07	0.599	Tumor	Basal	0.67717
TCGA-AO-A1KS-01A-11R-A13Q-07	0.7814	Tumor	LumB	0.833011
TCGA-AO-A1KT-01A-11R-A13Q-07	0.9657	Tumor	LumB	0.975043
TCGA-AQ-A04H-01B-11R-A10J-07	0.6749	Tumor	LumB	0.744075
TCGA-AQ-A04J-01A-02R-A034-07	3.5347	Tumor	Basal	2.18101
TCGA-AQ-A04L-01B-21R-A10J-07	0.3525	Tumor	LumA	0.435629
TCGA-AQ-A0Y5-01A-11R-A14M-07	1.6685	Tumor	LumA	1.41603
TCGA-AQ-A1H2-01A-11R-A13Q-07	0.6611	Tumor	LumA	0.732139
TCGA-AQ-A1H3-01A-31R-A13Q-07	1.7104	Tumor	LumA	1.43851
TCGA-AQ-A54N-01A-11R-A266-07	0.6787	Tumor	Basal	0.747344
TCGA-AQ-A7U7-01A-22R-A352-07	1.2116	Tumor	LumA	1.14509
TCGA-AR-A0TP-01A-11R-A084-07	5.8386	Tumor	Basal	2.7737
TCGA-AR-A0TQ-01A-11R-A084-07	0.8696	Tumor	LumB	0.90273
TCGA-AR-A0TR-01A-11R-A084-07	0.2171	Tumor	LumA	0.283448
TCGA-AR-A0TS-01A-11R-A115-07	3.115	Tumor	Basal	2.04089
TCGA-AR-A0TT-01A-31R-A084-07	0.3653	Tumor	LumB	0.449218
TCGA-AR-A0TU-01A-31R-A109-07	0.847	Tumor	Basal	0.885184
TCGA-AR-A0TV-01A-21R-A084-07	0.404	Tumor	LumB	0.489543
TCGA-AR-A0TW-01A-11R-A084-07	0.4226	Tumor	LumA	0.50853
TCGA-AR-A0TX-01A-11R-A084-07	0.78	Tumor	Her2	0.831877
TCGA-AR-A0TY-01A-12R-A115-07	0.9783	Tumor	LumB	0.984261
TCGA-AR-A0TZ-01A-12R-A084-07	1.0216	Tumor	LumA	1.0155
TCGA-AR-A0U0-01A-11R-A109-07	3.1147	Tumor	Basal	2.04079
TCGA-AR-A0U2-01A-11R-A109-07	0.9478	Tumor	LumB	0.961846
TCGA-AR-A0U3-01A-11R-A109-07	0.2289	Tumor	LumA	0.297368
TCGA-AR-A0U4-01A-11R-A109-07	0.4306	Tumor	Basal	0.51662
TCGA-AR-A1AH-01A-11R-A12D-07	1.0865	Tumor	Basal	1.06108
TCGA-AR-A1AI-01A-11R-A12P-07	0.2166	Tumor	Basal	0.282855
TCGA-AR-A1AJ-01A-21R-A12P-07	1.0258	Tumor	Basal	1.01849
TCGA-AR-A1AK-01A-21R-A12P-07	1.4363	Tumor	LumA	1.28469
TCGA-AR-A1AL-01A-21R-A12P-07	1.9815	Tumor	LumA	1.57604
TCGA-AR-A1AM-01A-41R-A22K-07	3.3648	Tumor	LumA	2.12592
TCGA-AR-A1AN-01A-11R-A12P-07	1.5186	Tumor	LumA	1.33262
TCGA-AR-A1AP-01A-11R-A12P-07	1.3028	Tumor	LumA	1.20339
TCGA-AR-A1AQ-01A-11R-A12P-07	1.4385	Tumor	Basal	1.28599
TCGA-AR-A1AR-01A-31R-A137-07	0.341	Tumor	Basal	0.423309
TCGA-AR-A1AS-01A-11R-A12P-07	0.3648	Tumor	LumA	0.44869
TCGA-AR-A1AT-01A-11R-A12P-07	1.1386	Tumor	Her2	1.09667
TCGA-AR-A1AU-01A-11R-A12P-07	2.2703	Tumor	LumA	1.70942
TCGA-AR-A1AW-01A-21R-A12P-07	0.4514	Tumor	LumB	0.537445
TCGA-AR-A1AX-01A-11R-A12P-07	0.5577	Tumor	LumA	0.639417
TCGA-AR-A1AY-01A-21R-A12P-07	0.996	Tumor	Basal	0.997112
TCGA-AR-A24H-01A-11R-A169-07	3.1156	Tumor	LumB	2.0411
TCGA-AR-A24K-01A-11R-A169-07	0.4097	Tumor	LumB	0.495388
TCGA-AR-A24L-01A-11R-A169-07	0.7195	Tumor	LumA	0.781989
TCGA-AR-A24M-01A-11R-A169-07	0.9071	Tumor	LumA	0.93138
TCGA-AR-A24N-01A-11R-A169-07	0.4953	Tumor	LumB	0.580435
TCGA-AR-A24O-01A-11R-A169-07	2.1038	Tumor	LumA	1.63404
TCGA-AR-A24P-01A-11R-A169-07	0.611	Tumor	LumA	0.687956
TCGA-AR-A24Q-01A-12R-A169-07	8.9107	Tumor	Basal	3.30899
TCGA-AR-A24R-01A-11R-A169-07	0.1129	Tumor	LumB	0.154324
TCGA-AR-A24S-01A-11R-A169-07	0.7366	Tumor	LumB	0.796265
TCGA-AR-A24T-01A-11R-A169-07	0.7074	Tumor	LumA	0.771801
TCGA-AR-A24U-01A-11R-A169-07	0.5453	Tumor	Her2	0.627887
TCGA-AR-A24V-01A-21R-A169-07	0.7035	Tumor	LumA	0.768502
TCGA-AR-A24W-01A-11R-A169-07	1.6266	Tumor	LumA	1.3932
TCGA-AR-A24X-01A-11R-A169-07	0.6264	Tumor	LumA	0.701682
TCGA-AR-A24Z-01A-11R-A169-07	0.265	Tumor	LumB	0.339137
TCGA-AR-A250-01A-31R-A169-07	9.5322	Tumor	LumB	3.39673
TCGA-AR-A251-01A-12R-A169-07	13.0441	Tumor	Basal	3.81189
TCGA-AR-A252-01A-11R-A169-07	0.9851	Tumor	LumA	0.989212
TCGA-AR-A254-01A-21R-A169-07	0.9252	Tumor	Her2	0.945008
TCGA-AR-A255-01A-11R-A169-07	1.0232	Tumor	LumA	1.01664
TCGA-AR-A256-01A-11R-A169-07	38.7968	Tumor	Basal	5.31458
TCGA-AR-A2LE-01A-11R-A180-07	0.6658	Tumor	LumA	0.736215
TCGA-AR-A2LJ-01A-12R-A19W-07	1.2435	Tumor	LumA	1.16575
TCGA-AR-A2LK-01A-11R-A180-07	0.4183	Tumor	LumB	0.504163
TCGA-AR-A2LL-01A-11R-A180-07	0.2819	Tumor	LumB	0.358284
TCGA-AR-A2LM-01A-11R-A180-07	0.7886	Tumor	LumA	0.838831
TCGA-AR-A2LN-01A-21R-A18M-07	4.639	Tumor	LumA	2.49544
TCGA-AR-A2LO-01A-31R-A18M-07	0.6851	Tumor	LumA	0.752834
TCGA-AR-A2LR-01A-12R-A18M-07	2.5846	Tumor	Basal	1.84181
TCGA-AR-A5QM-01A-11R-A27Q-07	0.6511	Tumor	LumA	0.723428
TCGA-AR-A5QN-01A-12R-A28M-07	1.3304	Tumor	LumA	1.22058
TCGA-AR-A5QP-01A-11R-A28M-07	1.091	Tumor	LumA	1.06419
TCGA-AR-A5QQ-01A-11R-A28M-07	0.5288	Tumor	Basal	0.6124
TCGA-B6-A0I1-01A-11R-A21T-07	0.8064	Tumor	Basal	0.853117
TCGA-B6-A0I2-01A-11R-A034-07	2.0153	Tumor	Basal	1.5923
TCGA-B6-A0I5-01A-11R-A034-07	0.2912	Tumor	LumA	0.368712
TCGA-B6-A0I6-01A-11R-A034-07	2.7947	Tumor	Basal	1.92399
TCGA-B6-A0I8-01A-11R-A034-07	0.6501	Tumor	LumA	0.722553
TCGA-B6-A0I9-01A-11R-A034-07	0.4846	Tumor	Her2	0.570074
TCGA-B6-A0IA-01A-11R-A034-07	0.1098	Tumor	LumA	0.1503
TCGA-B6-A0IB-01A-11R-A034-07	0.5941	Tumor	LumB	0.672742
TCGA-B6-A0IC-01A-11R-A034-07	0.4737	Tumor	LumA	0.559443
TCGA-B6-A0IE-01A-11R-A034-07	0.9072	Tumor	LumA	0.931456
TCGA-B6-A0IG-01A-11R-A034-07	0.9734	Tumor	LumA	0.980683
TCGA-B6-A0IH-01A-11R-A115-07	1.3768	Tumor	LumA	1.24902
TCGA-B6-A0IJ-01A-11R-A034-07	0.7366	Tumor	Basal	0.796265
TCGA-B6-A0IK-01A-12R-A056-07	0.7951	Tumor	Her2	0.844064
TCGA-B6-A0IM-01A-11R-A034-07	1.5749	Tumor	LumA	1.36452
TCGA-B6-A0IN-01A-11R-A034-07	1.197	Tumor	LumB	1.13553
TCGA-B6-A0IO-01A-11R-A034-07	0.2335	Tumor	LumA	0.302758
TCGA-B6-A0IP-01A-11R-A034-07	0.4821	Tumor	LumA	0.567643
TCGA-B6-A0IQ-01A-11R-A034-07	0.7739	Tumor	Basal	0.826925
TCGA-B6-A0RE-01A-11R-A056-07	0.2507	Tumor	Basal	0.322736
TCGA-B6-A0RG-01A-11R-A056-07	0.2912	Tumor	LumA	0.368712
TCGA-B6-A0RH-01A-21R-A115-07	0.8913	Tumor	Her2	0.919378
TCGA-B6-A0RI-01A-11R-A056-07	0.4081	Tumor	LumA	0.49375
TCGA-B6-A0RL-01A-11R-A084-07	0.1435	Tumor	LumB	0.193456
TCGA-B6-A0RM-01A-11R-A084-07	0.1734	Tumor	LumA	0.230695
TCGA-B6-A0RN-01A-12R-A084-07	0.4372	Tumor	LumA	0.523261
TCGA-B6-A0RO-01A-22R-A084-07	0.3877	Tumor	LumA	0.472696
TCGA-B6-A0RP-01A-21R-A084-07	0.6268	Tumor	LumA	0.702037
TCGA-B6-A0RS-01A-11R-A084-07	0.5652	Tumor	Her2	0.646347
TCGA-B6-A0RT-01A-21R-A084-07	1.3192	Tumor	Basal	1.21363
TCGA-B6-A0RU-01A-11R-A084-07	8.3437	Tumor	Basal	3.22399
TCGA-B6-A0RV-01A-11R-A084-07	0.8181	Tumor	LumA	0.862432
TCGA-B6-A0WS-01A-11R-A115-07	0.6763	Tumor	LumA	0.74528
TCGA-B6-A0WT-01A-11R-A109-07	0.8759	Tumor	LumA	0.907583
TCGA-B6-A0WV-01A-11R-A109-07	0.3073	Tumor	LumB	0.38659
TCGA-B6-A0WW-01A-11R-A109-07	0.7459	Tumor	LumB	0.803971
TCGA-B6-A0WX-01A-11R-A109-07	1.1188	Tumor	Basal	1.08325
TCGA-B6-A0WY-01A-11R-A109-07	0.834	Tumor	LumA	0.874994
TCGA-B6-A0WZ-01A-11R-A109-07	0.9416	Tumor	LumA	0.957246
TCGA-B6-A0X0-01A-21R-A115-07	0.3195	Tumor	LumA	0.399991
TCGA-B6-A0X1-01A-11R-A109-07	0.6972	Tumor	Basal	0.763157
TCGA-B6-A0X4-01A-11R-A109-07	0.7766	Tumor	LumA	0.829119
TCGA-B6-A0X5-01A-21R-A109-07	0.0553	Tumor	LumB	0.0776532
TCGA-B6-A0X7-01A-11R-A10J-07	1.7006	Tumor	LumA	1.43328
TCGA-B6-A1KC-01B-11R-A157-07	0.3171	Tumor	LumB	0.397365
TCGA-B6-A1KF-01A-11R-A13Q-07	0.7842	Tumor	Basal	0.835277
TCGA-B6-A1KI-01A-11R-A14M-07	1.284	Tumor	LumA	1.19156
TCGA-B6-A1KN-01A-11R-A13Q-07	0.5652	Tumor	LumB	0.646347
TCGA-B6-A2IU-01A-32R-A18M-07	1.1464	Tumor	LumA	1.10192
TCGA-B6-A3ZX-01A-11R-A239-07	1.6156	Tumor	Basal	1.38714
TCGA-B6-A400-01A-11R-A239-07	17.0574	Tumor	Basal	4.17452
TCGA-B6-A401-01A-11R-A239-07	0.6698	Tumor	LumA	0.739675
TCGA-B6-A402-01A-11R-A239-07	10.2338	Tumor	Basal	3.48977
TCGA-B6-A408-01A-12R-A24H-07	0.4058	Tumor	LumA	0.491391
TCGA-B6-A409-01A-11R-A24H-07	2.3639	Tumor	Basal	1.75013
TCGA-B6-A40B-01A-11R-A239-07	0.6204	Tumor	LumA	0.69635
TCGA-B6-A40C-01A-11R-A239-07	0.8224	Tumor	LumA	0.86584
TCGA-BH-A0AU-01A-11R-A12P-07	0.5637	Tumor	LumB	0.644964
TCGA-BH-A0AU-11A-11R-A12P-07	4.1658	Normal	Normal	2.36899
TCGA-BH-A0AV-01A-31R-A115-07	32.6043	Tumor	Basal	5.07057
TCGA-BH-A0AW-01A-11R-A056-07	0.5049	Tumor	Her2	0.589668
TCGA-BH-A0AY-01A-21R-A00Z-07	2.6938	Tumor	LumA	1.88511
TCGA-BH-A0AY-11A-23R-A089-07	7.8489	Normal	Normal	3.1455
TCGA-BH-A0AZ-01A-21R-A12P-07	1.5011	Tumor	LumA	1.32256
TCGA-BH-A0AZ-11A-22R-A12P-07	3.4581	Normal	Normal	2.15643
TCGA-BH-A0B0-01A-21R-A115-07	2.0911	Tumor	LumA	1.62812
TCGA-BH-A0B1-01A-12R-A056-07	1.0454	Tumor	LumA	1.03238
TCGA-BH-A0B2-01A-11R-A10J-07	1.3896	Tumor	LumA	1.25677
TCGA-BH-A0B3-01A-11R-A056-07	10.4606	Tumor	Basal	3.51861
TCGA-BH-A0B3-11B-21R-A089-07	4.71	Normal	Normal	2.51349
TCGA-BH-A0B5-01A-11R-A12P-07	0.6697	Tumor	LumA	0.739589
TCGA-BH-A0B5-11A-23R-A12P-07	13.3854	Normal	Normal	3.84653
TCGA-BH-A0B6-01A-11R-A19W-07	0.889	Tumor	LumA	0.917623
TCGA-BH-A0B7-01A-12R-A115-07	1.3043	Tumor	Her2	1.20433
TCGA-BH-A0B7-11A-34R-A115-07	2.3785	Normal	Normal	1.75638
TCGA-BH-A0B8-01A-21R-A056-07	0.6074	Tumor	LumA	0.684729
TCGA-BH-A0B8-11A-41R-A089-07	13.5749	Normal	Normal	3.86541
TCGA-BH-A0B9-01A-11R-A056-07	0.6621	Tumor	Basal	0.733007
TCGA-BH-A0BA-01A-11R-A056-07	1.9878	Tumor	LumA	1.57908
TCGA-BH-A0BA-11A-22R-A19E-07	5.0752	Normal	Normal	2.60293
TCGA-BH-A0BC-01A-22R-A084-07	1.7107	Tumor	LumA	1.43867
TCGA-BH-A0BC-11A-22R-A089-07	6.3151	Normal	Normal	2.87088
TCGA-BH-A0BD-01A-11R-A034-07	0.8823	Tumor	LumB	0.912497
TCGA-BH-A0BF-01A-21R-A12P-07	1.1161	Tumor	LumB	1.08141
TCGA-BH-A0BG-01A-11R-A115-07	115.093	Tumor	Basal	6.85914
TCGA-BH-A0BJ-01A-11R-A056-07	0.5887	Tumor	LumA	0.667847
TCGA-BH-A0BJ-11A-23R-A089-07	2.1732	Normal	Normal	1.66594
TCGA-BH-A0BL-01A-11R-A115-07	4.1125	Tumor	Basal	2.35403
TCGA-BH-A0BM-01A-11R-A056-07	1.107	Tumor	LumA	1.07519
TCGA-BH-A0BM-11A-12R-A089-07	2.604	Normal	Normal	1.8496
TCGA-BH-A0BO-01A-23R-A12D-07	3.8125	Tumor	LumA	2.26679
TCGA-BH-A0BP-01A-11R-A115-07	2.0477	Tumor	LumA	1.60772
TCGA-BH-A0BQ-01A-21R-A115-07	1.2091	Tumor	LumA	1.14346
TCGA-BH-A0BQ-11A-33R-A115-07	3.8199	Normal	Normal	2.269
TCGA-BH-A0BR-01A-21R-A115-07	1.0575	Tumor	LumA	1.04089
TCGA-BH-A0BS-01A-11R-A12P-07	1.2133	Tumor	LumA	1.1462
TCGA-BH-A0BS-11A-11R-A12P-07	5.8542	Normal	Normal	2.77699
TCGA-BH-A0BT-01A-11R-A12P-07	0.7081	Tumor	LumA	0.772392
TCGA-BH-A0BT-11A-21R-A12P-07	2.0014	Normal	Normal	1.58564
TCGA-BH-A0BV-01A-11R-A00Z-07	0.6393	Tumor	LumA	0.71308
TCGA-BH-A0BV-11A-31R-A089-07	4.5028	Normal	Normal	2.46017
TCGA-BH-A0BW-01A-11R-A115-07	0.6299	Tumor	Basal	0.704783
TCGA-BH-A0BW-11A-12R-A115-07	2.5888	Normal	Normal	1.8435
TCGA-BH-A0BZ-01A-31R-A12P-07	0.8744	Tumor	LumB	0.906429
TCGA-BH-A0BZ-11A-61R-A12P-07	11.3947	Normal	Normal	3.63165
TCGA-BH-A0C0-01A-21R-A056-07	0.5196	Tumor	LumB	0.603692
TCGA-BH-A0C0-11A-21R-A089-07	2.7268	Normal	Normal	1.89794
TCGA-BH-A0C1-01B-11R-A12D-07	1.4078	Tumor	LumA	1.26772
TCGA-BH-A0C3-01A-21R-A12P-07	3.8442	Tumor	LumB	2.27626
TCGA-BH-A0C3-11A-23R-A12P-07	1.3615	Normal	Normal	1.2397
TCGA-BH-A0C7-01B-11R-A115-07	0.987	Tumor	LumB	0.990592
TCGA-BH-A0DD-11A-23R-A12P-07	14.3019	Normal	Normal	3.93564
TCGA-BH-A0DE-01A-11R-A115-07	1.3741	Tumor	LumA	1.24738
TCGA-BH-A0DG-01A-21R-A12P-07	0.5881	Tumor	LumA	0.667302
TCGA-BH-A0DG-11A-43R-A12P-07	2.8106	Normal	Normal	1.93002
TCGA-BH-A0DH-01A-11R-A084-07	0.3378	Tumor	LumA	0.419862
TCGA-BH-A0DH-11A-31R-A089-07	5.4868	Normal	Normal	2.69751
TCGA-BH-A0DI-01A-21R-A12P-07	1.4455	Tumor	LumA	1.29013
TCGA-BH-A0DK-01A-21R-A056-07	1.7107	Tumor	LumA	1.43867
TCGA-BH-A0DK-11A-13R-A089-07	1.9063	Normal	Normal	1.53918
TCGA-BH-A0DL-01A-11R-A115-07	0.4249	Tumor	Basal	0.510861
TCGA-BH-A0DL-11A-13R-A115-07	6.2237	Normal	Normal	2.85274
TCGA-BH-A0DO-01B-11R-A12D-07	1.0946	Tumor	LumA	1.06667
TCGA-BH-A0DO-11A-22R-A12D-07	3.1664	Normal	Normal	2.0588
TCGA-BH-A0DP-01A-21R-A056-07	1.2191	Tumor	LumA	1.14997
TCGA-BH-A0DP-11A-12R-A089-07	3.8497	Normal	Normal	2.2779
TCGA-BH-A0DQ-01A-11R-A084-07	1.428	Tumor	LumA	1.27977
TCGA-BH-A0DQ-11A-12R-A089-07	2.2519	Normal	Normal	1.70128
TCGA-BH-A0DS-01A-11R-A056-07	1.2585	Tumor	LumA	1.17536
TCGA-BH-A0DT-01A-21R-A12D-07	1.2117	Tumor	LumA	1.14516
TCGA-BH-A0DT-11A-12R-A12D-07	2.7406	Normal	Normal	1.90327
TCGA-BH-A0DV-01A-21R-A12P-07	2.8322	Tumor	LumA	1.93817
TCGA-BH-A0DV-11A-22R-A12P-07	4.661	Normal	Normal	2.50106
TCGA-BH-A0DX-01A-11R-A115-07	2.3289	Tumor	LumA	1.73505
TCGA-BH-A0DZ-01A-11R-A00Z-07	7.9771	Tumor	LumA	3.16625
TCGA-BH-A0DZ-11A-22R-A089-07	1.9717	Normal	Normal	1.57129
TCGA-BH-A0E0-01A-11R-A056-07	0.2011	Tumor	Basal	0.264356
TCGA-BH-A0E0-11A-13R-A089-07	4.0496	Normal	Normal	2.33617
TCGA-BH-A0E1-01A-11R-A056-07	1.1293	Tumor	LumA	1.09038
TCGA-BH-A0E1-11A-13R-A089-07	5.8631	Normal	Normal	2.77886
TCGA-BH-A0E2-01A-11R-A056-07	0.432	Tumor	LumA	0.518031
TCGA-BH-A0E6-01A-11R-A034-07	0.7691	Tumor	Basal	0.823016
TCGA-BH-A0E7-01A-11R-A034-07	0.2481	Tumor	LumA	0.319734
TCGA-BH-A0E9-01B-11R-A115-07	1.9657	Tumor	LumA	1.56837
TCGA-BH-A0EA-01A-11R-A115-07	2.9736	Tumor	LumA	1.99045
TCGA-BH-A0EB-01A-11R-A034-07	0.5714	Tumor	LumA	0.65205
TCGA-BH-A0EE-01A-11R-A034-07	0.8077	Tumor	Her2	0.854155
TCGA-BH-A0EI-01A-11R-A115-07	0.7487	Tumor	LumA	0.806283
TCGA-BH-A0GY-01A-11R-A056-07	1.1888	Tumor	LumA	1.13014
TCGA-BH-A0GZ-01A-11R-A056-07	0.6761	Tumor	LumA	0.745108
TCGA-BH-A0H0-01A-11R-A056-07	1.1504	Tumor	LumB	1.10461
TCGA-BH-A0H3-01A-11R-A12P-07	1.448	Tumor	LumA	1.2916
TCGA-BH-A0H5-01A-21R-A115-07	1.5305	Tumor	LumA	1.33942
TCGA-BH-A0H5-11A-62R-A115-07	4.6835	Normal	Normal	2.50678
TCGA-BH-A0H6-01A-21R-A056-07	1.5313	Tumor	LumA	1.33988
TCGA-BH-A0H7-01A-13R-A056-07	1.0076	Tumor	LumA	1.00547
TCGA-BH-A0H7-11A-13R-A089-07	3.219	Normal	Normal	2.0769
TCGA-BH-A0H9-01A-11R-A056-07	0.7511	Tumor	LumA	0.808261
TCGA-BH-A0H9-11A-22R-A466-07	14.9996	Normal	Normal	3.99996
TCGA-BH-A0HA-01A-11R-A12P-07	0.9893	Tumor	LumA	0.992261
TCGA-BH-A0HA-11A-31R-A12P-07	4.4826	Normal	Normal	2.45486
TCGA-BH-A0HB-01A-11R-A056-07	0.616	Tumor	LumA	0.692427
TCGA-BH-A0HF-01A-11R-A056-07	1.1168	Tumor	LumA	1.08188
TCGA-BH-A0HI-01A-11R-A084-07	0.8779	Tumor	LumA	0.90912
TCGA-BH-A0HK-01A-11R-A056-07	2.4133	Tumor	LumA	1.77117
TCGA-BH-A0HK-11A-11R-A089-07	3.1825	Normal	Normal	2.06437
TCGA-BH-A0HL-01A-11R-A10U-07	0.4079	Tumor	LumA	0.493545
TCGA-BH-A0HN-01A-11R-A10U-07	0.3883	Tumor	LumA	0.473319
TCGA-BH-A0HO-01A-11R-A034-07	0.3866	Tumor	LumA	0.471552
TCGA-BH-A0HP-01A-12R-A084-07	0.8474	Tumor	LumA	0.885496
TCGA-BH-A0HQ-01A-11R-A034-07	0.4083	Tumor	LumA	0.493955
TCGA-BH-A0HU-01A-11R-A034-07	1.1443	Tumor	LumB	1.10051
TCGA-BH-A0HW-01A-11R-A034-07	0.8207	Tumor	LumB	0.864493
TCGA-BH-A0HX-01A-21R-A056-07	2.296	Tumor	LumA	1.72072
TCGA-BH-A0HY-01A-11R-A056-07	0.8641	Tumor	LumB	0.898479
TCGA-BH-A0RX-01A-21R-A084-07	4.6055	Tumor	Basal	2.48684
TCGA-BH-A0W3-01A-11R-A109-07	0.3911	Tumor	LumB	0.476226
TCGA-BH-A0W4-01A-11R-A109-07	1.626	Tumor	LumA	1.39287
TCGA-BH-A0W5-01A-11R-A109-07	1.0407	Tumor	LumA	1.02906
TCGA-BH-A0W7-01A-11R-A115-07	0.5065	Tumor	LumA	0.591201
TCGA-BH-A0WA-01A-11R-A109-07	61.5254	Tumor	Basal	5.96637
TCGA-BH-A18F-01A-11R-A12D-07	1.9637	Tumor	LumA	1.5674
TCGA-BH-A18G-01A-11R-A12D-07	1.2577	Tumor	Basal	1.17485
TCGA-BH-A18H-01A-11R-A12D-07	0.6726	Tumor	LumA	0.742092
TCGA-BH-A18I-01A-11R-A12D-07	0.7675	Tumor	LumA	0.82171
TCGA-BH-A18J-01A-11R-A12D-07	2.9177	Tumor	LumA	1.97001
TCGA-BH-A18J-11A-31R-A12D-07	5.7475	Normal	Normal	2.75435
TCGA-BH-A18K-01A-11R-A12D-07	1.3108	Tumor	LumA	1.20839
TCGA-BH-A18K-11A-13R-A12D-07	6.8479	Normal	Normal	2.97231
TCGA-BH-A18L-01A-32R-A12D-07	0.3357	Tumor	LumB	0.417596
TCGA-BH-A18L-11A-42R-A12D-07	8.5678	Normal	Normal	3.25819
TCGA-BH-A18M-01A-11R-A12D-07	1.7629	Tumor	LumA	1.46618
TCGA-BH-A18M-11A-33R-A12D-07	6.1472	Normal	Normal	2.83738
TCGA-BH-A18N-01A-11R-A12D-07	1.2176	Tumor	LumA	1.149
TCGA-BH-A18N-11A-43R-A12D-07	7.5285	Normal	Normal	3.09229
TCGA-BH-A18P-01A-11R-A12D-07	0.8522	Tumor	Her2	0.88924
TCGA-BH-A18P-11A-43R-A12D-07	9.5217	Normal	Normal	3.3953
TCGA-BH-A18Q-01A-12R-A12D-07	3.8705	Tumor	Basal	2.28407
TCGA-BH-A18Q-11A-34R-A12D-07	4.1784	Normal	Normal	2.37251
TCGA-BH-A18R-01A-11R-A12D-07	0.4359	Tumor	Her2	0.521955
TCGA-BH-A18R-11A-42R-A12D-07	4.9131	Normal	Normal	2.56391
TCGA-BH-A18S-01A-11R-A12D-07	0.6259	Tumor	LumA	0.701239
TCGA-BH-A18S-11A-43R-A12D-07	8.7214	Normal	Normal	3.28116
TCGA-BH-A18T-01A-11R-A12D-07	0.5418	Tumor	Basal	0.624616
TCGA-BH-A18U-01A-21R-A12D-07	0.6305	Tumor	LumB	0.705314
TCGA-BH-A18U-11A-23R-A12D-07	4.4141	Normal	Normal	2.43672
TCGA-BH-A18V-01A-11R-A12D-07	1.2803	Tumor	Basal	1.18922
TCGA-BH-A18V-11A-52R-A12D-07	4.2441	Normal	Normal	2.3907
TCGA-BH-A1EN-01A-11R-A13Q-07	0.5984	Tumor	Her2	0.676628
TCGA-BH-A1EN-11A-23R-A13Q-07	9.4072	Normal	Normal	3.37951
TCGA-BH-A1EO-01A-11R-A137-07	0.2058	Tumor	LumA	0.269991
TCGA-BH-A1EO-11A-31R-A137-07	9.4875	Normal	Normal	3.3906
TCGA-BH-A1ES-01A-11R-A137-07	1.1604	Tumor	LumA	1.1113
TCGA-BH-A1ET-01A-11R-A137-07	0.6334	Tumor	LumA	0.707878
TCGA-BH-A1ET-11B-23R-A137-07	14.5046	Normal	Normal	3.95462
TCGA-BH-A1EU-01A-11R-A137-07	1.8348	Tumor	LumA	1.50325
TCGA-BH-A1EU-11A-23R-A137-07	3.272	Normal	Normal	2.09491
TCGA-BH-A1EV-01A-11R-A137-07	0.8077	Tumor	Her2	0.854155
TCGA-BH-A1EV-11A-24R-A137-07	3.3739	Normal	Normal	2.12892
TCGA-BH-A1EW-01A-11R-A137-07	1.7216	Tumor	LumA	1.44446
TCGA-BH-A1EW-11B-33R-A137-07	4.2855	Normal	Normal	2.40204
TCGA-BH-A1EX-01A-11R-A13Q-07	0.5444	Tumor	LumA	0.627046
TCGA-BH-A1EY-01A-11R-A13Q-07	0.8595	Tumor	LumA	0.894915
TCGA-BH-A1F0-01A-11R-A137-07	9.2686	Tumor	Basal	3.36017
TCGA-BH-A1F0-11B-23R-A137-07	8.8294	Normal	Normal	3.2971
TCGA-BH-A1F2-01A-31R-A13Q-07	1.6047	Tumor	LumB	1.38112
TCGA-BH-A1F2-11A-32R-A13Q-07	8.2617	Normal	Normal	3.21128
TCGA-BH-A1F5-01A-12R-A13Q-07	0.417	Tumor	LumA	0.50284
TCGA-BH-A1F6-01A-11R-A13Q-07	3.658	Tumor	Basal	2.21971
TCGA-BH-A1F6-11B-94R-A13Q-07	9.1564	Normal	Normal	3.34432
TCGA-BH-A1F8-01A-11R-A13Q-07	0.5383	Tumor	LumB	0.621337
TCGA-BH-A1F8-11B-21R-A13Q-07	7.1398	Normal	Normal	3.02499
TCGA-BH-A1FB-01A-11R-A13Q-07	0.6014	Tumor	LumA	0.679334
TCGA-BH-A1FB-11A-33R-A13Q-07	2.7319	Normal	Normal	1.89991
TCGA-BH-A1FC-01A-11R-A13Q-07	0.9749	Tumor	Basal	0.98178
TCGA-BH-A1FC-11A-32R-A13Q-07	9.7337	Normal	Normal	3.42408
TCGA-BH-A1FD-01A-11R-A13Q-07	0.6063	Tumor	LumB	0.683741
TCGA-BH-A1FD-11B-21R-A13Q-07	6.5488	Normal	Normal	2.91625
TCGA-BH-A1FE-01A-11R-A13Q-07	0.6246	Tumor	LumA	0.700085
TCGA-BH-A1FE-11B-14R-A13Q-07	3.5047	Normal	Normal	2.17143
TCGA-BH-A1FG-01A-11R-A13Q-07	0.2742	Tumor	LumA	0.349592
TCGA-BH-A1FG-11B-12R-A13Q-07	3.5526	Normal	Normal	2.18669
TCGA-BH-A1FH-01A-12R-A13Q-07	2.5511	Tumor	LumA	1.82827
TCGA-BH-A1FH-11B-42R-A13Q-07	4.9313	Normal	Normal	2.56835
TCGA-BH-A1FJ-01A-11R-A13Q-07	0.4914	Tumor	LumB	0.576667
TCGA-BH-A1FJ-11B-42R-A13Q-07	4.0345	Normal	Normal	2.33185
TCGA-BH-A1FL-01A-11R-A13Q-07	0.8285	Tumor	LumA	0.870661
TCGA-BH-A1FM-01A-11R-A13Q-07	0.6078	Tumor	LumB	0.685088
TCGA-BH-A1FM-11B-23R-A13Q-07	5.4639	Normal	Normal	2.6924
TCGA-BH-A1FN-01A-11R-A13Q-07	1.018	Tumor	LumB	1.01293
TCGA-BH-A1FN-11A-34R-A13Q-07	3.0432	Normal	Normal	2.0155
TCGA-BH-A1FR-01A-11R-A13Q-07	0.6304	Tumor	LumA	0.705226
TCGA-BH-A1FR-11B-42R-A13Q-07	4.1693	Normal	Normal	2.36997
TCGA-BH-A1FU-11A-23R-A14D-07	3.129	Normal	Normal	2.04579
TCGA-BH-A201-01A-11R-A14M-07	1.0829	Tumor	LumA	1.05859
TCGA-BH-A202-01A-11R-A14M-07	0.7222	Tumor	LumB	0.784253
TCGA-BH-A203-01A-12R-A169-07	0.7279	Tumor	Her2	0.78902
TCGA-BH-A203-11A-42R-A169-07	5.476	Normal	Normal	2.6951
TCGA-BH-A204-01A-11R-A157-07	0.4149	Tumor	LumB	0.5007
TCGA-BH-A204-11A-53R-A157-07	10.0126	Normal	Normal	3.46108
TCGA-BH-A208-11A-51R-A157-07	2.9111	Normal	Normal	1.96757
TCGA-BH-A209-01A-11R-A157-07	1.2892	Tumor	LumB	1.19484
TCGA-BH-A209-11A-42R-A157-07	6.3518	Normal	Normal	2.8781
TCGA-BH-A28Q-01A-11R-A16F-07	0.7623	Tumor	LumA	0.81746
TCGA-BH-A2L8-01A-11R-A18M-07	0.9371	Tumor	LumA	0.953898
TCGA-BH-A42T-01A-11R-A24H-07	0.6761	Tumor	LumB	0.745108
TCGA-BH-A42V-01A-11R-A24H-07	2.2983	Tumor	LumA	1.72172
TCGA-BH-A5IZ-01A-11R-A27Q-07	0.8008	Tumor	Basal	0.848638
TCGA-BH-A5J0-01A-11R-A27Q-07	1.0138	Tumor	LumA	1.00992
TCGA-BH-A6R8-01A-21R-A33J-07	0.4561	Tumor	LumA	0.542109
TCGA-BH-A8FY-01A-11R-A36F-07	0.803	Tumor	LumA	0.850399
TCGA-BH-A8G0-01A-11R-A352-07	1.3534	Tumor	LumA	1.23475
TCGA-BH-AB28-01A-31R-A41B-07	1.4178	Tumor	LumA	1.27369
TCGA-C8-A12K-01A-21R-A115-07	2.1911	Tumor	Basal	1.67405
TCGA-C8-A12L-01A-11R-A115-07	0.5582	Tumor	Her2	0.63988
TCGA-C8-A12M-01A-11R-A115-07	1.0606	Tumor	LumB	1.04306
TCGA-C8-A12N-01A-11R-A115-07	1.0713	Tumor	LumA	1.05054
TCGA-C8-A12O-01A-11R-A115-07	0.5671	Tumor	LumA	0.648097
TCGA-C8-A12P-01A-11R-A115-07	0.8962	Tumor	Her2	0.923111
TCGA-C8-A12Q-01A-11R-A115-07	0.4271	Tumor	Her2	0.513086
TCGA-C8-A12T-01A-11R-A115-07	1.1109	Tumor	Her2	1.07786
TCGA-C8-A12U-01A-11R-A115-07	0.3498	Tumor	LumB	0.432746
TCGA-C8-A12V-01A-11R-A115-07	1.6682	Tumor	Basal	1.41587
TCGA-C8-A12W-01A-11R-A115-07	0.2361	Tumor	LumB	0.305795
TCGA-C8-A12X-01A-11R-A115-07	0.537	Tumor	LumA	0.620117
TCGA-C8-A12Y-01A-11R-A12D-07	0.4007	Tumor	LumA	0.486148
TCGA-C8-A12Z-01A-11R-A115-07	0.4075	Tumor	Her2	0.493135
TCGA-C8-A130-01A-31R-A115-07	0.8798	Tumor	LumB	0.910579
TCGA-C8-A131-01A-11R-A115-07	0.4762	Tumor	Basal	0.561888
TCGA-C8-A132-01A-31R-A115-07	3.6163	Tumor	LumA	2.20674
TCGA-C8-A133-01A-32R-A12D-07	0.8799	Tumor	LumA	0.910656
TCGA-C8-A134-01A-11R-A115-07	13.3309	Tumor	Basal	3.84106
TCGA-C8-A135-01A-11R-A115-07	0.5172	Tumor	Her2	0.601411
TCGA-C8-A137-01A-11R-A115-07	0.3043	Tumor	Her2	0.383276
TCGA-C8-A138-01A-11R-A115-07	1.3903	Tumor	Her2	1.25719
TCGA-C8-A1HE-01A-11R-A13Q-07	0.497	Tumor	LumA	0.582074
TCGA-C8-A1HF-01A-11R-A137-07	0.6201	Tumor	Her2	0.696083
TCGA-C8-A1HG-01A-11R-A137-07	0.1371	Tumor	LumB	0.185359
TCGA-C8-A1HI-01A-11R-A137-07	0.5374	Tumor	LumA	0.620493
TCGA-C8-A1HJ-01A-11R-A13Q-07	0.8101	Tumor	Basal	0.856069
TCGA-C8-A1HK-01A-21R-A13Q-07	0.2575	Tumor	Her2	0.330558
TCGA-C8-A1HL-01A-11R-A137-07	1.1639	Tumor	LumB	1.11363
TCGA-C8-A1HM-01A-12R-A137-07	0.1725	Tumor	LumB	0.229588
TCGA-C8-A1HN-01A-11R-A137-07	0.3947	Tumor	LumB	0.479955
TCGA-C8-A1HO-01A-11R-A13Q-07	0.6008	Tumor	LumA	0.678793
TCGA-C8-A26V-01A-11R-A16F-07	0.7264	Tumor	LumB	0.787767
TCGA-C8-A26W-01A-11R-A16F-07	0.6895	Tumor	LumB	0.756596
TCGA-C8-A26X-01A-31R-A16F-07	0.2298	Tumor	Her2	0.298424
TCGA-C8-A26Y-01A-11R-A16F-07	0.85	Tumor	Her2	0.887525
TCGA-C8-A26Z-01A-11R-A16F-07	0.4564	Tumor	LumA	0.542407
TCGA-C8-A273-01A-11R-A16F-07	0.3938	Tumor	LumA	0.479024
TCGA-C8-A274-01A-11R-A16F-07	0.2061	Tumor	LumB	0.27035
TCGA-C8-A275-01A-21R-A16F-07	0.437	Tumor	Her2	0.52306
TCGA-C8-A278-01A-11R-A169-07	0.6873	Tumor	Her2	0.754717
TCGA-C8-A27A-01A-11R-A169-07	0.4189	Tumor	LumB	0.504773
TCGA-C8-A27B-01A-11R-A169-07	6.9671	Tumor	Basal	2.99405
TCGA-C8-A3M7-01A-12R-A21T-07	1.9965	Tumor	LumA	1.58328
TCGA-C8-A3M8-01A-11R-A213-07	1	Tumor	LumB	1
TCGA-C8-A8HP-01A-11R-A36F-07	1.4672	Tumor	Her2	1.30287
TCGA-C8-A8HQ-01A-11R-A36F-07	1.127	Tumor	LumB	1.08882
TCGA-D8-A13Y-01A-11R-A115-07	0.6174	Tumor	LumB	0.693677
TCGA-D8-A13Z-01A-11R-A115-07	0.6538	Tumor	Her2	0.725785
TCGA-D8-A140-01A-11R-A115-07	0.4593	Tumor	LumA	0.545277
TCGA-D8-A141-01A-11R-A115-07	1.1226	Tumor	LumA	1.08583
TCGA-D8-A142-01A-11R-A115-07	7.4018	Tumor	Basal	3.0707
TCGA-D8-A143-01A-11R-A115-07	0.6012	Tumor	Basal	0.679154
TCGA-D8-A145-01A-11R-A115-07	1.1513	Tumor	LumA	1.10521
TCGA-D8-A146-01A-31R-A115-07	0.9317	Tumor	LumA	0.949871
TCGA-D8-A147-01A-11R-A115-07	19.2292	Tumor	Basal	4.33837
TCGA-D8-A1J8-01A-11R-A13Q-07	0.7963	Tumor	LumB	0.845028
TCGA-D8-A1J9-01A-11R-A13Q-07	2.2885	Tumor	LumB	1.71743
TCGA-D8-A1JA-01A-11R-A13Q-07	0.4332	Tumor	Her2	0.51924
TCGA-D8-A1JB-01A-11R-A13Q-07	0.4458	Tumor	LumA	0.531868
TCGA-D8-A1JC-01A-11R-A13Q-07	0.471	Tumor	LumB	0.556797
TCGA-D8-A1JD-01A-11R-A13Q-07	0.3911	Tumor	LumB	0.476226
TCGA-D8-A1JE-01A-11R-A13Q-07	0.9202	Tumor	LumB	0.941257
TCGA-D8-A1JF-01A-11R-A13Q-07	0.393	Tumor	Her2	0.478195
TCGA-D8-A1JG-01B-11R-A13Q-07	0.3993	Tumor	Her2	0.484705
TCGA-D8-A1JH-01A-11R-A13Q-07	1.0883	Tumor	LumA	1.06233
TCGA-D8-A1JI-01A-11R-A13Q-07	0.4383	Tumor	LumB	0.524365
TCGA-D8-A1JJ-01A-31R-A14M-07	0.5524	Tumor	LumB	0.6345
TCGA-D8-A1JK-01A-11R-A13Q-07	1.2829	Tumor	Basal	1.19087
TCGA-D8-A1JL-01A-11R-A13Q-07	3.2839	Tumor	Basal	2.09892
TCGA-D8-A1JM-01A-11R-A13Q-07	0.4293	Tumor	Basal	0.515309
TCGA-D8-A1JN-01A-11R-A13Q-07	0.6289	Tumor	LumA	0.703898
TCGA-D8-A1JP-01A-11R-A13Q-07	0.6052	Tumor	LumA	0.682753
TCGA-D8-A1JS-01A-11R-A13Q-07	0.8299	Tumor	LumA	0.871765
TCGA-D8-A1JT-01A-31R-A13Q-07	0.5256	Tumor	LumB	0.609377
TCGA-D8-A1JU-01A-11R-A13Q-07	1.9665	Tumor	LumA	1.56876
TCGA-D8-A1X5-01A-11R-A14D-07	0.1317	Tumor	LumB	0.178492
TCGA-D8-A1X6-01A-11R-A14M-07	0.3577	Tumor	LumB	0.441165
TCGA-D8-A1X7-01A-11R-A14M-07	0.7799	Tumor	LumB	0.831796
TCGA-D8-A1X8-01A-11R-A14M-07	0.9072	Tumor	LumA	0.931456
TCGA-D8-A1X9-01A-12R-A157-07	0.5946	Tumor	LumA	0.673195
TCGA-D8-A1XA-01A-11R-A14D-07	0.234	Tumor	LumA	0.303342
TCGA-D8-A1XB-01A-11R-A14D-07	0.5926	Tumor	LumA	0.671384
TCGA-D8-A1XC-01A-11R-A14D-07	0.419	Tumor	LumA	0.504875
TCGA-D8-A1XD-01A-11R-A14D-07	1.3755	Tumor	LumA	1.24823
TCGA-D8-A1XF-01A-11R-A14D-07	0.2511	Tumor	LumB	0.323197
TCGA-D8-A1XG-01A-11R-A14D-07	0.6214	Tumor	LumA	0.69724
TCGA-D8-A1XJ-01A-11R-A14M-07	0.5468	Tumor	Her2	0.629287
TCGA-D8-A1XK-01A-21R-A14M-07	7.4285	Tumor	Basal	3.07528
TCGA-D8-A1XL-01A-11R-A14M-07	0.6044	Tumor	LumB	0.682034
TCGA-D8-A1XM-01A-21R-A14M-07	1.1557	Tumor	LumA	1.10816
TCGA-D8-A1XO-01A-11R-A14M-07	0.543	Tumor	LumA	0.625738
TCGA-D8-A1XQ-01A-11R-A14M-07	14.4719	Tumor	Basal	3.95158
TCGA-D8-A1XR-01A-11R-A14M-07	0.7377	Tumor	LumB	0.797179
TCGA-D8-A1XT-01A-11R-A14M-07	0.9591	Tumor	Her2	0.970191
TCGA-D8-A1XU-01A-11R-A14M-07	0.405	Tumor	LumA	0.49057
TCGA-D8-A1XV-01A-11R-A14M-07	0.3181	Tumor	LumA	0.39846
TCGA-D8-A1XY-01A-11R-A14M-07	0.8528	Tumor	LumA	0.889707
TCGA-D8-A1XZ-01A-11R-A14M-07	0.6139	Tumor	LumB	0.690551
TCGA-D8-A1Y0-01A-11R-A14M-07	0.6049	Tumor	LumA	0.682483
TCGA-D8-A1Y1-01A-21R-A14M-07	2.1415	Tumor	LumB	1.65145
TCGA-D8-A1Y2-01A-11R-A157-07	0.7129	Tumor	LumB	0.776441
TCGA-D8-A1Y3-01A-11R-A157-07	0.4807	Tumor	LumB	0.566279
TCGA-D8-A27E-01A-11R-A16F-07	0.6897	Tumor	LumA	0.756767
TCGA-D8-A27F-01A-11R-A16F-07	32.6497	Tumor	Basal	5.07252
TCGA-D8-A27G-01A-11R-A16F-07	0.3462	Tumor	LumA	0.428893
TCGA-D8-A27H-01A-11R-A16F-07	36.3882	Tumor	Basal	5.22451
TCGA-D8-A27I-01A-11R-A16F-07	1.617	Tumor	LumA	1.38791
TCGA-D8-A27K-01A-11R-A16F-07	0.707	Tumor	LumA	0.771463
TCGA-D8-A27L-01A-11R-A16F-07	0.6916	Tumor	LumA	0.758388
TCGA-D8-A27M-01A-11R-A16F-07	5.3982	Tumor	Basal	2.67767
TCGA-D8-A27N-01A-11R-A16F-07	0.8448	Tumor	LumB	0.883464
TCGA-D8-A27P-01A-11R-A16F-07	0.3029	Tumor	LumA	0.381726
TCGA-D8-A27R-01A-11R-A16F-07	0.44	Tumor	LumB	0.526069
TCGA-D8-A27T-01A-11R-A16F-07	1.2356	Tumor	LumA	1.16066
TCGA-D8-A27V-01A-12R-A17B-07	0.7977	Tumor	LumA	0.846152
TCGA-D8-A27W-01A-11R-A16F-07	0.3476	Tumor	LumB	0.430392
TCGA-D8-A3Z5-01A-41R-A24H-07	1.7749	Tumor	LumA	1.47244
TCGA-D8-A3Z6-01A-11R-A239-07	0.6841	Tumor	LumA	0.751978
TCGA-D8-A4Z1-01A-21R-A266-07	1.3145	Tumor	LumA	1.2107
TCGA-D8-A73U-01A-11R-A33J-07	0.7342	Tumor	LumA	0.79427
TCGA-D8-A73W-01A-22R-A352-07	1.3366	Tumor	LumA	1.22441
TCGA-D8-A73X-01A-11R-A32P-07	0.3423	Tumor	LumA	0.424707
TCGA-E2-A105-01A-11R-A10J-07	0.5424	Tumor	LumA	0.625177
TCGA-E2-A106-01A-11R-A10J-07	1.0029	Tumor	LumA	1.00209
TCGA-E2-A107-01A-11R-A10J-07	0.7329	Tumor	LumA	0.793188
TCGA-E2-A109-01A-11R-A10J-07	0.5116	Tumor	LumB	0.596076
TCGA-E2-A10A-01A-21R-A115-07	0.4912	Tumor	LumA	0.576474
TCGA-E2-A10B-01A-11R-A10J-07	0.5237	Tumor	LumA	0.607579
TCGA-E2-A10C-01A-21R-A10J-07	0.7615	Tumor	LumB	0.816804
TCGA-E2-A10E-01A-21R-A10J-07	0.3634	Tumor	LumA	0.447209
TCGA-E2-A10F-01A-11R-A10J-07	0.7621	Tumor	LumA	0.817296
TCGA-E2-A14N-01A-31R-A137-07	0.5793	Tumor	Basal	0.659285
TCGA-E2-A14O-01A-31R-A115-07	3.3717	Tumor	LumB	2.12819
TCGA-E2-A14P-01A-31R-A12D-07	1.0776	Tumor	Her2	1.05492
TCGA-E2-A14Q-01A-11R-A12D-07	0.8807	Tumor	LumA	0.91127
TCGA-E2-A14R-01A-11R-A115-07	6.2528	Tumor	Basal	2.85854
TCGA-E2-A14S-01A-11R-A12D-07	0.6954	Tumor	LumB	0.761626
TCGA-E2-A14T-01A-11R-A115-07	0.7924	Tumor	LumA	0.841893
TCGA-E2-A14U-01A-11R-A22K-07	1.4741	Tumor	LumA	1.3069
TCGA-E2-A14V-01A-11R-A12D-07	0.7586	Tumor	Her2	0.814427
TCGA-E2-A14X-01A-11R-A115-07	0.9823	Tumor	Basal	0.987175
TCGA-E2-A14Y-01A-21R-A12D-07	0.8036	Tumor	Basal	0.850879
TCGA-E2-A14Z-01A-11R-A115-07	0.8416	Tumor	LumA	0.88096
TCGA-E2-A150-01A-11R-A12D-07	0.9369	Tumor	Basal	0.953749
TCGA-E2-A152-01A-11R-A12D-07	1.0041	Tumor	Her2	1.00295
TCGA-E2-A153-01A-12R-A12D-07	1.6084	Tumor	LumA	1.38317
TCGA-E2-A153-11A-31R-A12D-07	3.3685	Normal	Normal	2.12714
TCGA-E2-A154-01A-11R-A115-07	0.7917	Tumor	LumA	0.841329
TCGA-E2-A155-01A-11R-A12D-07	0.2656	Tumor	LumB	0.339822
TCGA-E2-A156-01A-11R-A12D-07	1.629	Tumor	LumA	1.39451
TCGA-E2-A158-01A-11R-A12D-07	6.7429	Tumor	Basal	2.95287
TCGA-E2-A158-11A-22R-A12D-07	6.7273	Normal	Normal	2.94996
TCGA-E2-A159-01A-11R-A115-07	0.6569	Tumor	Basal	0.728487
TCGA-E2-A15A-01A-11R-A12D-07	0.298	Tumor	LumB	0.37629
TCGA-E2-A15C-01A-31R-A12D-07	0.5458	Tumor	LumA	0.628354
TCGA-E2-A15D-01A-11R-A115-07	1.2613	Tumor	LumA	1.17715
TCGA-E2-A15E-01A-11R-A12D-07	0.8667	Tumor	LumA	0.90049
TCGA-E2-A15F-01A-11R-A115-07	0.7184	Tumor	LumA	0.781066
TCGA-E2-A15G-01A-11R-A12D-07	0.6249	Tumor	LumA	0.700351
TCGA-E2-A15H-01A-11R-A12D-07	0.3671	Tumor	LumA	0.451119
TCGA-E2-A15I-01A-21R-A137-07	0.5914	Tumor	LumA	0.670297
TCGA-E2-A15I-11A-32R-A137-07	10.101	Normal	Normal	3.47262
TCGA-E2-A15J-01A-11R-A12P-07	0.6406	Tumor	LumA	0.714224
TCGA-E2-A15K-01A-11R-A12P-07	0.3601	Tumor	LumB	0.443713
TCGA-E2-A15K-11A-13R-A12P-07	6.1747	Normal	Normal	2.84292
TCGA-E2-A15L-01A-11R-A12D-07	0.5964	Tumor	LumA	0.674822
TCGA-E2-A15M-01A-11R-A12D-07	1.6241	Tumor	LumA	1.39182
TCGA-E2-A15M-11A-22R-A12D-07	5.4025	Normal	Normal	2.67864
TCGA-E2-A15O-01A-11R-A115-07	0.4301	Tumor	LumA	0.516116
TCGA-E2-A15P-01A-11R-A115-07	0.7966	Tumor	LumA	0.845269
TCGA-E2-A15R-01A-11R-A115-07	0.6352	Tumor	LumA	0.709467
TCGA-E2-A15S-01A-11R-A115-07	0.9498	Tumor	LumB	0.963326
TCGA-E2-A15T-01A-11R-A115-07	0.563	Tumor	LumB	0.644318
TCGA-E2-A1AZ-01A-11R-A12P-07	0.7779	Tumor	Basal	0.830174
TCGA-E2-A1B0-01A-11R-A12P-07	0.8462	Tumor	Her2	0.884559
TCGA-E2-A1B1-01A-21R-A12P-07	1.6482	Tumor	LumA	1.40501
TCGA-E2-A1B4-01A-11R-A12P-07	1.2571	Tumor	LumA	1.17447
TCGA-E2-A1B5-01A-21R-A12P-07	2.2229	Tumor	LumA	1.68836
TCGA-E2-A1B6-01A-31R-A12P-07	5.5016	Tumor	Basal	2.70079
TCGA-E2-A1BC-01A-11R-A12P-07	2.4674	Tumor	LumA	1.79385
TCGA-E2-A1BC-11A-32R-A12P-07	10.8325	Normal	Normal	3.56468
TCGA-E2-A1BD-01A-11R-A12P-07	1.0321	Tumor	LumA	1.02297
TCGA-E2-A1IE-01A-11R-A13Q-07	0.6432	Tumor	LumA	0.716508
TCGA-E2-A1IF-01A-11R-A144-07	0.7107	Tumor	LumA	0.774587
TCGA-E2-A1IG-01A-11R-A144-07	0.8462	Tumor	LumA	0.884559
TCGA-E2-A1IG-11A-22R-A144-07	10.0691	Normal	Normal	3.46847
TCGA-E2-A1IH-01A-11R-A13Q-07	1.0271	Tumor	LumA	1.01942
TCGA-E2-A1II-01A-11R-A144-07	0.9716	Tumor	Basal	0.979367
TCGA-E2-A1IJ-01A-11R-A144-07	1.0742	Tumor	LumA	1.05256
TCGA-E2-A1IK-01A-11R-A144-07	0.7423	Tumor	LumA	0.800993
TCGA-E2-A1IL-01A-11R-A14D-07	1.4405	Tumor	LumA	1.28718
TCGA-E2-A1IN-01A-11R-A13Q-07	0.913	Tumor	LumA	0.935837
TCGA-E2-A1IO-01A-11R-A144-07	0.8746	Tumor	LumA	0.906583
TCGA-E2-A1IU-01A-11R-A14D-07	0.5078	Tumor	LumA	0.592445
TCGA-E2-A1L6-01A-11R-A13Q-07	1.6993	Tumor	LumA	1.43259
TCGA-E2-A1L7-01A-11R-A144-07	1.0215	Tumor	LumB	1.01543
TCGA-E2-A1L7-11A-33R-A144-07	5.129	Normal	Normal	2.61565
TCGA-E2-A1L8-01A-11R-A13Q-07	1.392	Tumor	LumA	1.25822
TCGA-E2-A1L9-01A-11R-A13Q-07	0.7021	Tumor	LumA	0.767316
TCGA-E2-A1LA-01A-11R-A144-07	0.3918	Tumor	LumA	0.476952
TCGA-E2-A1LB-01A-11R-A144-07	0.4026	Tumor	Her2	0.488104
TCGA-E2-A1LB-11A-22R-A144-07	1.8106	Normal	Normal	1.49088
TCGA-E2-A1LE-01A-12R-A19W-07	2.9317	Tumor	Her2	1.97515
TCGA-E2-A1LG-01A-21R-A14M-07	0.9444	Tumor	Basal	0.959325
TCGA-E2-A1LH-01A-11R-A14D-07	4.7896	Tumor	Basal	2.53346
TCGA-E2-A1LH-11A-22R-A14D-07	1.7047	Normal	Normal	1.43547
TCGA-E2-A1LI-01A-12R-A157-07	5.2719	Tumor	Basal	2.6489
TCGA-E2-A1LK-01A-21R-A14D-07	2.0901	Tumor	Basal	1.62765
TCGA-E2-A1LL-01A-11R-A144-07	0.5071	Tumor	Basal	0.591775
TCGA-E2-A1LS-01A-12R-A157-07	0.2546	Tumor	Basal	0.327227
TCGA-E2-A1LS-11A-32R-A157-07	6.0097	Normal	Normal	2.80935
TCGA-E2-A2P5-01A-11R-A19W-07	0.9133	Tumor	LumA	0.936063
TCGA-E2-A2P6-01A-11R-A19W-07	0.8176	Tumor	LumA	0.862035
TCGA-E2-A3DX-01A-21R-A213-07	1.1024	Tumor	LumA	1.07204
TCGA-E2-A56Z-01A-12R-A29R-07	0.6252	Tumor	LumB	0.700617
TCGA-E2-A570-01A-11R-A29R-07	0.7014	Tumor	LumA	0.766722
TCGA-E2-A572-01A-13R-A31O-07	0.4579	Tumor	LumA	0.543892
TCGA-E2-A573-01A-11R-A29R-07	3.8009	Tumor	Basal	2.2633
TCGA-E2-A574-01A-11R-A29R-07	2.8263	Tumor	Basal	1.93595
TCGA-E2-A576-01A-11R-A31O-07	0.731	Tumor	LumA	0.791606
TCGA-E2-A9RU-01A-11R-A41B-07	1.0094	Tumor	LumB	1.00676
TCGA-E9-A1N3-01A-12R-A157-07	0.5977	Tumor	LumA	0.675997
TCGA-E9-A1N4-01A-11R-A14M-07	0.5265	Tumor	LumA	0.610228
TCGA-E9-A1N4-11A-33R-A14M-07	2.5044	Normal	Normal	1.80917
TCGA-E9-A1N5-01A-11R-A14D-07	0.8074	Tumor	LumA	0.853916
TCGA-E9-A1N5-11A-41R-A14D-07	1.9834	Normal	Normal	1.57696
TCGA-E9-A1N6-01A-11R-A144-07	0.7063	Tumor	LumB	0.770871
TCGA-E9-A1N6-11A-32R-A144-07	5.4016	Normal	Normal	2.67843
TCGA-E9-A1N8-01A-11R-A144-07	0.5739	Tumor	Basal	0.654344
TCGA-E9-A1N9-01A-11R-A14D-07	0.8122	Tumor	Basal	0.857742
TCGA-E9-A1N9-11A-71R-A14D-07	7.6329	Normal	Normal	3.10985
TCGA-E9-A1NA-01A-11R-A144-07	0.3568	Tumor	LumB	0.440208
TCGA-E9-A1NA-11A-33R-A144-07	6.2815	Normal	Normal	2.86424
TCGA-E9-A1NC-01A-21R-A26B-07	31.7416	Tumor	Basal	5.03305
TCGA-E9-A1ND-01A-11R-A144-07	1.475	Tumor	Basal	1.30743
TCGA-E9-A1ND-11A-43R-A144-07	8.3476	Normal	Normal	3.2246
TCGA-E9-A1NE-01A-21R-A14M-07	0.7987	Tumor	LumA	0.846955
TCGA-E9-A1NF-01A-11R-A14D-07	1.7866	Tumor	LumB	1.47851
TCGA-E9-A1NF-11A-73R-A14D-07	17.4555	Normal	Normal	4.20598
TCGA-E9-A1NG-01A-21R-A14M-07	1.6931	Tumor	LumA	1.42927
TCGA-E9-A1NG-11A-52R-A14M-07	10.2087	Normal	Normal	3.48655
TCGA-E9-A1NH-01A-11R-A14D-07	1.5759	Tumor	LumA	1.36508
TCGA-E9-A1NI-01A-11R-A14D-07	0.5985	Tumor	LumB	0.676719
TCGA-E9-A1QZ-01A-21R-A169-07	2.8034	Tumor	LumA	1.92729
TCGA-E9-A1R0-01A-22R-A16F-07	2.6049	Tumor	LumA	1.84996
TCGA-E9-A1R2-01A-11R-A14D-07	0.5166	Tumor	LumA	0.600841
TCGA-E9-A1R3-01A-31R-A14M-07	0.7245	Tumor	LumA	0.786178
TCGA-E9-A1R4-01A-21R-A14D-07	0.4015	Tumor	LumB	0.486972
TCGA-E9-A1R5-01A-11R-A14M-07	0.5259	Tumor	LumA	0.60966
TCGA-E9-A1R6-01A-11R-A14D-07	0.552	Tumor	LumA	0.634129
TCGA-E9-A1R7-01A-11R-A14M-07	0.3819	Tumor	LumB	0.466653
TCGA-E9-A1R7-11A-42R-A14M-07	11.4663	Normal	Normal	3.63996
TCGA-E9-A1RA-01A-11R-A14D-07	0.4566	Tumor	LumA	0.542605
TCGA-E9-A1RB-01A-11R-A157-07	0.4666	Tumor	LumB	0.552475
TCGA-E9-A1RB-11A-33R-A157-07	6.647	Normal	Normal	2.93489
TCGA-E9-A1RC-01A-11R-A157-07	0.6533	Tumor	LumA	0.725349
TCGA-E9-A1RC-11A-33R-A157-07	12.5584	Normal	Normal	3.76112
TCGA-E9-A1RD-01A-11R-A157-07	1.1621	Tumor	LumA	1.11243
TCGA-E9-A1RD-11A-33R-A157-07	11.3506	Normal	Normal	3.62651
TCGA-E9-A1RE-01A-11R-A157-07	0.6128	Tumor	LumB	0.689568
TCGA-E9-A1RF-01A-11R-A157-07	0.5545	Tumor	LumA	0.636451
TCGA-E9-A1RF-11A-32R-A157-07	11.2321	Normal	Normal	3.6126
TCGA-E9-A1RG-01A-11R-A14D-07	0.5382	Tumor	LumB	0.621243
TCGA-E9-A1RH-01A-21R-A169-07	0.2309	Tumor	Her2	0.299714
TCGA-E9-A1RH-11A-34R-A169-07	6.5903	Normal	Normal	2.92416
TCGA-E9-A1RI-01A-11R-A169-07	0.5067	Tumor	LumA	0.591392
TCGA-E9-A1RI-11A-41R-A169-07	18.8018	Normal	Normal	4.30756
TCGA-E9-A226-01A-21R-A157-07	0.1005	Tumor	LumB	0.138159
TCGA-E9-A227-01A-11R-A157-07	1.1323	Tumor	LumA	1.09241
TCGA-E9-A228-01A-31R-A157-07	0.4594	Tumor	LumB	0.545375
TCGA-E9-A229-01A-31R-A157-07	0.8153	Tumor	LumA	0.860208
TCGA-E9-A22A-01A-11R-A157-07	0.9194	Tumor	LumB	0.940655
TCGA-E9-A22B-01A-11R-A157-07	0.6175	Tumor	LumA	0.693766
TCGA-E9-A22D-01A-11R-A157-07	0.2808	Tumor	LumB	0.357045
TCGA-E9-A22E-01A-11R-A157-07	1.0277	Tumor	LumB	1.01984
TCGA-E9-A22G-01A-11R-A157-07	0.7393	Tumor	Basal	0.798507
TCGA-E9-A22H-01A-11R-A157-07	0.5534	Tumor	LumB	0.635429
TCGA-E9-A243-01A-21R-A169-07	0.3537	Tumor	Basal	0.436908
TCGA-E9-A244-01A-11R-A169-07	17.0748	Tumor	Basal	4.17591
TCGA-E9-A245-01A-22R-A16F-07	0.788	Tumor	LumA	0.838347
TCGA-E9-A247-01A-11R-A169-07	0.5245	Tumor	LumA	0.608336
TCGA-E9-A248-01A-11R-A169-07	0.1728	Tumor	Her2	0.229957
TCGA-E9-A249-01A-11R-A169-07	0.3588	Tumor	LumB	0.442333
TCGA-E9-A24A-01A-11R-A169-07	0.8702	Tumor	LumA	0.903193
TCGA-E9-A295-01A-11R-A16F-07	0.5524	Tumor	LumA	0.6345
TCGA-E9-A2JS-01A-11R-A180-07	0.3282	Tumor	LumB	0.409472
TCGA-E9-A2JT-01A-22R-A18M-07	1.7959	Tumor	LumA	1.48331
TCGA-E9-A3HO-01A-11R-A213-07	0.5383	Tumor	LumB	0.621337
TCGA-E9-A3Q9-01A-11R-A21T-07	1.1792	Tumor	LumA	1.1238
TCGA-E9-A3QA-01A-61R-A22K-07	3.0694	Tumor	Basal	2.02482
TCGA-E9-A3X8-01A-31R-A22U-07	0.5198	Tumor	LumA	0.603881
TCGA-E9-A54X-01A-11R-A266-07	0.3467	Tumor	LumB	0.429429
TCGA-E9-A54Y-01A-11R-A466-07	0.038	Tumor	LumB	0.0538064
TCGA-E9-A5FK-01A-11R-A27Q-07	1.4916	Tumor	LumA	1.31707
TCGA-E9-A5FL-01A-11R-A27Q-07	0.2683	Tumor	Basal	0.342896
TCGA-E9-A5UO-01A-11R-A28M-07	0.9315	Tumor	LumB	0.949722
TCGA-E9-A5UP-01A-11R-A28M-07	0.581	Tumor	LumA	0.660837
TCGA-E9-A6HE-01A-11R-A31O-07	1.069	Tumor	LumA	1.04893
TCGA-EW-A1IW-01A-11R-A13Q-07	1.2835	Tumor	LumA	1.19125
TCGA-EW-A1IX-01A-12R-A144-07	1.2414	Tumor	LumA	1.1644
TCGA-EW-A1IY-01A-11R-A13Q-07	0.5948	Tumor	LumB	0.673376
TCGA-EW-A1IZ-01A-11R-A13Q-07	1.1038	Tumor	LumA	1.073
TCGA-EW-A1J1-01A-11R-A13Q-07	0.7752	Tumor	LumA	0.827982
TCGA-EW-A1J2-01A-21R-A13Q-07	1.2503	Tumor	LumA	1.17012
TCGA-EW-A1J3-01A-11R-A13Q-07	1.1233	Tumor	LumA	1.08631
TCGA-EW-A1J5-01A-11R-A13Q-07	0.9208	Tumor	LumA	0.941707
TCGA-EW-A1J6-01A-11R-A13Q-07	0.7537	Tumor	LumB	0.810402
TCGA-EW-A1OV-01A-11R-A144-07	0.6346	Tumor	Her2	0.708938
TCGA-EW-A1OW-01A-21R-A144-07	3.096	Tumor	Basal	2.03422
TCGA-EW-A1OX-01A-11R-A144-07	0.616	Tumor	LumB	0.692427
TCGA-EW-A1OY-01A-11R-A144-07	0.735	Tumor	LumB	0.794936
TCGA-EW-A1OZ-01A-11R-A144-07	0.6922	Tumor	LumB	0.7589
TCGA-EW-A1P0-01A-11R-A144-07	0.4303	Tumor	LumB	0.516318
TCGA-EW-A1P3-01A-11R-A144-07	1.0293	Tumor	LumA	1.02098
TCGA-EW-A1P4-01A-21R-A144-07	0.4634	Tumor	Basal	0.549324
TCGA-EW-A1P5-01A-11R-A144-07	0.5906	Tumor	LumA	0.669571
TCGA-EW-A1P6-01A-11R-A144-07	0.4201	Tumor	LumA	0.505993
TCGA-EW-A1P8-01A-11R-A144-07	0.9632	Tumor	Basal	0.973207
TCGA-EW-A1PA-01A-11R-A144-07	1.0557	Tumor	LumA	1.03963
TCGA-EW-A1PB-01A-11R-A144-07	0.4142	Tumor	Basal	0.499986
TCGA-EW-A1PC-01B-11R-A21T-07	0.6913	Tumor	LumB	0.758133
TCGA-EW-A1PE-01A-11R-A144-07	1.344	Tumor	LumA	1.22897
TCGA-EW-A1PF-01A-11R-A144-07	0.7557	Tumor	LumA	0.812046
TCGA-EW-A1PH-01A-11R-A14M-07	4.8988	Tumor	Basal	2.56042
TCGA-EW-A2FR-01A-11R-A21T-07	2.1363	Tumor	Her2	1.64906
TCGA-EW-A2FS-01A-11R-A17B-07	0.6379	Tumor	LumA	0.711847
TCGA-EW-A2FV-01A-11R-A17B-07	0.7924	Tumor	LumA	0.841893
TCGA-EW-A2FW-01A-11R-A17B-07	0.4701	Tumor	LumB	0.555914
TCGA-EW-A3E8-01B-11R-A24H-07	3.0112	Tumor	LumA	2.00403
TCGA-EW-A3U0-01A-11R-A22K-07	8.4665	Tumor	Basal	3.24283
TCGA-EW-A423-01A-11R-A24H-07	0.5506	Tumor	LumA	0.632827
TCGA-EW-A424-01A-11R-A24H-07	0.4891	Tumor	LumA	0.574441
TCGA-EW-A6S9-01A-22R-A33J-07	0.6169	Tumor	LumA	0.69323
TCGA-EW-A6SB-01A-12R-A32P-07	0.3771	Tumor	Basal	0.461633
TCGA-EW-A6SC-01A-12R-A32P-07	1.0102	Tumor	LumA	1.00734
TCGA-EW-A6SD-01A-12R-A33J-07	0.3985	Tumor	Her2	0.48388
TCGA-GI-A2C8-01A-11R-A16F-07	1.1468	Tumor	LumA	1.10219
TCGA-GI-A2C8-11A-22R-A16F-07	0.9826	Normal	Normal	0.987394
TCGA-GI-A2C9-01A-11R-A21T-07	3.468	Tumor	Basal	2.15963
TCGA-GI-A2C9-11A-22R-A21T-07	5.2031	Normal	Normal	2.63299
TCGA-GM-A2D9-01A-11R-A18M-07	0.6394	Tumor	LumA	0.713168
TCGA-GM-A2DA-01A-11R-A18M-07	0.4964	Tumor	LumA	0.581496
TCGA-GM-A2DB-01A-31R-A18M-07	0.4373	Tumor	Her2	0.523361
TCGA-GM-A2DC-01A-11R-A18M-07	0.6101	Tumor	LumA	0.68715
TCGA-GM-A2DF-01A-11R-A180-07	24.1359	Tumor	Basal	4.65168
TCGA-GM-A2DH-01A-11R-A180-07	0.7235	Tumor	Her2	0.785341
TCGA-GM-A2DI-01A-31R-A18M-07	1.2126	Tumor	LumA	1.14574
TCGA-GM-A2DK-01A-21R-A180-07	2.7747	Tumor	LumA	1.91636
TCGA-GM-A2DL-01A-11R-A18M-07	0.9231	Tumor	LumA	0.943434
TCGA-GM-A2DM-01A-11R-A180-07	0.4874	Tumor	LumA	0.572793
TCGA-GM-A2DN-01A-11R-A180-07	0.5695	Tumor	LumA	0.650305
TCGA-GM-A2DO-01A-11R-A18M-07	0.6568	Tumor	LumB	0.728399
TCGA-GM-A3NW-01A-21R-A22K-07	1.1881	Tumor	LumA	1.12968
TCGA-GM-A3NY-01A-11R-A21T-07	1.1503	Tumor	LumA	1.10454
TCGA-GM-A3XG-01A-31R-A24H-07	1.9663	Tumor	LumA	1.56866
TCGA-GM-A3XL-01A-11R-A22U-07	4.4258	Tumor	Basal	2.43984
TCGA-GM-A3XN-01A-12R-A22U-07	3.174	Tumor	LumA	2.06143
TCGA-GM-A4E0-01A-12R-A266-07	10.0342	Tumor	LumA	3.46391
TCGA-GM-A5PV-01A-11R-A28M-07	1.4752	Tumor	LumA	1.30755
TCGA-GM-A5PX-01A-12R-A28M-07	3.8205	Tumor	LumA	2.26918
TCGA-HN-A2NL-01A-11R-A18M-07	0.6148	Tumor	Basal	0.691355
TCGA-HN-A2OB-01A-21R-A27Q-07	2.0413	Tumor	LumA	1.60469
TCGA-JL-A3YW-01A-12R-A239-07	1.2427	Tumor	Her2	1.16524
TCGA-JL-A3YX-01A-11R-A22U-07	1.3703	Tumor	LumA	1.24507
TCGA-LD-A66U-01A-11R-A31O-07	0.6846	Tumor	LumA	0.752406
TCGA-LD-A74U-01A-13R-A33J-07	2.0615	Tumor	LumA	1.61424
TCGA-LD-A7W5-01A-22R-A352-07	1.9776	Tumor	LumA	1.57415
TCGA-LD-A7W6-01A-81R-A352-07	1.7246	Tumor	LumA	1.44604
TCGA-LL-A440-01A-11R-A24H-07	3.5908	Tumor	LumA	2.19875
TCGA-LL-A442-01A-11R-A24H-07	1.2315	Tumor	LumA	1.15801
TCGA-LL-A50Y-01A-11R-A266-07	0.5585	Tumor	LumA	0.640158
TCGA-LL-A5YL-01A-12R-A29R-07	0.9115	Tumor	LumA	0.934705
TCGA-LL-A5YM-01A-11R-A28M-07	0.5944	Tumor	LumB	0.673014
TCGA-LL-A5YN-01A-11R-A28M-07	0.2632	Tumor	LumA	0.337083
TCGA-LL-A5YO-01A-21R-A28M-07	0.5035	Tumor	Her2	0.588325
TCGA-LL-A5YP-01A-21R-A28M-07	21.6568	Tumor	Basal	4.50187
TCGA-LL-A6FP-01A-11R-A31O-07	0.2018	Tumor	LumA	0.265197
TCGA-LL-A6FQ-01A-11R-A31O-07	0.2942	Tumor	LumA	0.372061
TCGA-LL-A6FR-01A-12R-A31O-07	19.1129	Tumor	Basal	4.33005
TCGA-LL-A73Y-01A-11R-A33J-07	74.2353	Tumor	Basal	6.23334
TCGA-LL-A740-01A-21R-A32P-07	1.3884	Tumor	LumA	1.25604
TCGA-LL-A7SZ-01A-32R-A352-07	0.3252	Tumor	LumA	0.40621
TCGA-LL-A7T0-01A-31R-A352-07	0.511	Tumor	LumB	0.595504
TCGA-LL-A8F5-01A-11R-A36F-07	6.8034	Tumor	Basal	2.9641
TCGA-LL-A9Q3-01A-11R-A41B-07	1.1589	Tumor	LumA	1.1103
TCGA-LQ-A4E4-01A-11R-A266-07	1.3199	Tumor	LumA	1.21406
TCGA-MS-A51U-01A-31R-A266-07	1.0752	Tumor	LumA	1.05325
TCGA-OK-A5Q2-01A-11R-A27Q-07	1.3416	Tumor	LumA	1.22749
TCGA-OL-A5D7-01A-11R-A27Q-07	0.3856	Tumor	Basal	0.470511
TCGA-OL-A5D8-01A-11R-A27Q-07	0.5086	Tumor	LumA	0.59321
TCGA-OL-A5DA-01A-11R-A27Q-07	0.6854	Tumor	LumA	0.753091
TCGA-OL-A5RU-01A-11R-A28M-07	0.9972	Tumor	LumA	0.997979
TCGA-OL-A5RV-01A-12R-A28M-07	1.1072	Tumor	LumA	1.07533
TCGA-OL-A5RW-01A-11R-A28M-07	1.7468	Tumor	Basal	1.45775
TCGA-OL-A5RX-01A-11R-A28M-07	2.2328	Tumor	LumA	1.69278
TCGA-OL-A5RZ-01A-11R-A28M-07	0.8041	Tumor	Her2	0.851279
TCGA-OL-A5S0-01A-11R-A28M-07	15.4639	Tumor	Basal	4.04123
TCGA-OL-A66H-01A-11R-A29R-07	1.2539	Tumor	LumA	1.17242
TCGA-OL-A66I-01A-21R-A29R-07	4.3739	Tumor	Basal	2.42597
TCGA-OL-A66J-01A-11R-A29R-07	2.7755	Tumor	LumA	1.91667
TCGA-OL-A66K-01A-11R-A29R-07	0.3412	Tumor	LumA	0.423524
TCGA-OL-A66L-01A-12R-A31O-07	2.6111	Tumor	LumA	1.85244
TCGA-OL-A66N-01A-12R-A31O-07	1.2931	Tumor	LumA	1.1973
TCGA-OL-A66O-01A-11R-A31O-07	0.6832	Tumor	LumA	0.751207
TCGA-OL-A66P-01A-11R-A31O-07	0.6977	Tumor	Her2	0.763582
TCGA-OL-A6VO-01A-12R-A33J-07	16.3168	Tumor	Basal	4.1141
TCGA-OL-A6VQ-01A-12R-A41B-07	1.0518	Tumor	LumA	1.03689
TCGA-OL-A6VR-01A-32R-A33J-07	1.0626	Tumor	LumA	1.04446
TCGA-PE-A5DC-01A-12R-A27Q-07	1.1065	Tumor	LumA	1.07485
TCGA-PE-A5DD-01A-12R-A27Q-07	1.7989	Tumor	LumA	1.48486
TCGA-PE-A5DE-01A-11R-A27Q-07	1.2891	Tumor	LumA	1.19478
TCGA-PL-A8LV-01A-21R-A41B-07	0.2501	Tumor	Basal	0.322044
TCGA-PL-A8LX-01A-11R-A41B-07	0.9098	Tumor	LumA	0.933422
TCGA-PL-A8LZ-01A-31R-A36F-07	2.0818	Tumor	Basal	1.62377
TCGA-S3-A6ZF-01A-32R-A32P-07	0.674	Tumor	LumB	0.7433
TCGA-S3-A6ZG-01A-22R-A32P-07	0.4693	Tumor	LumA	0.555129
TCGA-S3-A6ZH-01A-22R-A32P-07	0.7913	Tumor	LumA	0.841007
TCGA-S3-AA0Z-01A-11R-A41B-07	1.1318	Tumor	Basal	1.09207
TCGA-S3-AA10-01A-21R-A41B-07	6.5833	Tumor	Basal	2.92283
TCGA-S3-AA11-01A-31R-A41B-07	0.557	Tumor	LumA	0.638769
TCGA-S3-AA12-01A-11R-A41B-07	0.3812	Tumor	LumA	0.465922
TCGA-S3-AA14-01A-11R-A41B-07	0.9104	Tumor	LumA	0.933875
TCGA-S3-AA15-01A-11R-A41B-07	0.8519	Tumor	Basal	0.889006
TCGA-S3-AA17-01A-11R-A41B-07	0.5447	Tumor	LumB	0.627327
TCGA-UL-AAZ6-01A-11R-A41B-07	0.9249	Tumor	LumA	0.944783
TCGA-UU-A93S-01A-21R-A41B-07	0.2668	Tumor	Her2	0.341189
TCGA-V7-A7HQ-01A-11R-A33J-07	0.5928	Tumor	LumA	0.671565
TCGA-W8-A86G-01A-21R-A36F-07	1.0952	Tumor	LumA	1.06709
TCGA-WT-AB41-01A-11R-A41B-07	0.6376	Tumor	LumA	0.711583
TCGA-WT-AB44-01A-11R-A41B-07	0.5717	Tumor	LumA	0.652326
TCGA-XX-A899-01A-11R-A36F-07	3.2498	Tumor	LumA	2.08739
TCGA-XX-A89A-01A-11R-A36F-07	3.2594	Tumor	LumA	2.09065
TCGA-Z7-A8R5-01A-42R-A41B-07	0.9923	Tumor	LumA	0.994435
TCGA-Z7-A8R6-01A-11R-A41B-07	16.5964	Tumor	LumB	4.13721

## Sheet: information of box plot
tissue_type	max_value	min_value	median_value	q1	q3	iqr	lower_whisker	upper_whisker
Normal	4.31	0.99	2.68	2.09	3.3	1.2	1.1	1.01
Tumor	2.21	0.05	0.87	0.62	1.26	0.636	0.5672	0.95
pvalue: 1.656956e-47
