# Supplementary material for: Micropeptide hSPAR regulates glutamine levels and suppresses mammary tumor growth via a TRIM21-P27KIP1-mTOR axis
Source: EMBO J. 2025 Jan 28;44(5):1414–41. doi: 10.1038/s44318-024-00359-z (PMC11876615; doi:10.1038/s44318-024-00359-z)
Supplement: Supplementary file 6 — Source data Fig. 1 [file 44318_2024_359_MOESM6_ESM.zip › Figure 1/Fig 1B/Fig 1B box plot.xlsx]

## Sheet: LINC00961_log2(TPM+1)
barcode	ENSG00000235387.5	tissue_type	paper_BRCA_Subtype_PAM50	log2(TPM+1)
TCGA-3C-AAAU-01A-11R-A41B-07	0.3462	Tumor	LumA	0.428893
TCGA-3C-AALI-01A-11R-A41B-07	1.0334	Tumor	Her2	1.02389
TCGA-3C-AALJ-01A-31R-A41B-07	1.5261	Tumor	LumB	1.33691
TCGA-3C-AALK-01A-11R-A41B-07	0.9422	Tumor	LumA	0.957692
TCGA-4H-AAAK-01A-12R-A41B-07	1.2963	Tumor	LumA	1.19931
TCGA-5L-AAT0-01A-12R-A41B-07	0.7683	Tumor	LumA	0.822363
TCGA-5L-AAT1-01A-12R-A41B-07	0.9221	Tumor	LumA	0.942683
TCGA-5T-A9QA-01A-11R-A41B-07	0.3398	Tumor	LumB	0.422018
TCGA-A1-A0SD-01A-11R-A115-07	0.695	Tumor	LumA	0.761285
TCGA-A1-A0SE-01A-11R-A084-07	1.1517	Tumor	LumA	1.10548
TCGA-A1-A0SF-01A-11R-A144-07	1.0949	Tumor	LumA	1.06688
TCGA-A1-A0SG-01A-11R-A144-07	0.5497	Tumor	LumA	0.631989
TCGA-A1-A0SH-01A-11R-A084-07	0.7652	Tumor	LumA	0.819832
TCGA-A1-A0SI-01A-11R-A144-07	0.7001	Tumor	LumB	0.76562
TCGA-A1-A0SJ-01A-11R-A084-07	1.6622	Tumor	LumA	1.41262
TCGA-A1-A0SK-01A-12R-A084-07	0.3036	Tumor	Basal	0.382501
TCGA-A1-A0SN-01A-11R-A144-07	0.4317	Tumor	LumB	0.517729
TCGA-A1-A0SO-01A-22R-A084-07	0.4011	Tumor	Basal	0.48656
TCGA-A1-A0SP-01A-11R-A084-07	1.2517	Tumor	Basal	1.17101
TCGA-A1-A0SQ-01A-21R-A144-07	1.2359	Tumor	LumA	1.16086
TCGA-A2-A04N-01A-11R-A115-07	0.9229	Tumor	LumA	0.943284
TCGA-A2-A04P-01A-31R-A034-07	5.6495	Tumor	Basal	2.73325
TCGA-A2-A04Q-01A-21R-A034-07	1.3714	Tumor	Basal	1.24574
TCGA-A2-A04R-01A-41R-A109-07	0.4461	Tumor	LumB	0.532167
TCGA-A2-A04T-01A-21R-A034-07	1.0066	Tumor	Basal	1.00475
TCGA-A2-A04U-01A-11R-A115-07	1.2628	Tumor	Basal	1.17811
TCGA-A2-A04V-01A-21R-A034-07	0.9891	Tumor	LumA	0.992116
TCGA-A2-A04W-01A-31R-A115-07	0.6971	Tumor	Her2	0.763072
TCGA-A2-A04X-01A-21R-A034-07	0.6057	Tumor	Her2	0.683202
TCGA-A2-A04Y-01A-21R-A034-07	0.8383	Tumor	LumB	0.878372
TCGA-A2-A0CK-01A-11R-A22K-07	1.2097	Tumor	LumA	1.14385
TCGA-A2-A0CM-01A-31R-A034-07	2.4237	Tumor	Basal	1.77556
TCGA-A2-A0CO-01A-13R-A22K-07	4.2157	Tumor	LumA	2.38286
TCGA-A2-A0CP-01A-11R-A034-07	1.4835	Tumor	LumA	1.31237
TCGA-A2-A0CQ-01A-21R-A034-07	0.9993	Tumor	LumA	0.999495
TCGA-A2-A0CR-01A-11R-A22K-07	0.8666	Tumor	LumA	0.900413
TCGA-A2-A0CS-01A-11R-A115-07	0.4649	Tumor	LumA	0.550802
TCGA-A2-A0CT-01A-31R-A056-07	0.9166	Tumor	LumA	0.938549
TCGA-A2-A0CU-01A-12R-A034-07	0.7687	Tumor	LumA	0.822689
TCGA-A2-A0CV-01A-31R-A115-07	0.7577	Tumor	LumA	0.813689
TCGA-A2-A0CW-01A-21R-A115-07	1.0479	Tumor	LumB	1.03415
TCGA-A2-A0CX-01A-21R-A00Z-07	1.0898	Tumor	Her2	1.06336
TCGA-A2-A0CY-01A-12R-A034-07	0.5292	Tumor	LumB	0.612777
TCGA-A2-A0D0-01A-11R-A00Z-07	5.2114	Tumor	Basal	2.63492
TCGA-A2-A0D1-01A-11R-A034-07	1.1974	Tumor	Her2	1.1358
TCGA-A2-A0D2-01A-21R-A034-07	1.0921	Tumor	Basal	1.06495
TCGA-A2-A0D3-01A-11R-A115-07	0.3523	Tumor	LumA	0.435415
TCGA-A2-A0D4-01A-11R-A00Z-07	1.7882	Tumor	LumB	1.47933
TCGA-A2-A0EM-01A-11R-A034-07	0.5495	Tumor	LumA	0.631803
TCGA-A2-A0EN-01A-13R-A084-07	1.0315	Tumor	LumA	1.02255
TCGA-A2-A0EO-01A-11R-A034-07	0.6848	Tumor	LumA	0.752577
TCGA-A2-A0EP-01A-52R-A22U-07	2.5058	Tumor	LumA	1.80974
TCGA-A2-A0EQ-01A-11R-A034-07	0.6881	Tumor	Her2	0.7554
TCGA-A2-A0ER-01A-21R-A034-07	0.2973	Tumor	LumA	0.375512
TCGA-A2-A0ES-01A-11R-A115-07	1.824	Tumor	LumA	1.49774
TCGA-A2-A0ET-01A-31R-A034-07	0.354	Tumor	LumA	0.437228
TCGA-A2-A0EU-01A-22R-A056-07	0.496	Tumor	LumA	0.58111
TCGA-A2-A0EV-01A-11R-A034-07	0.9799	Tumor	LumA	0.985428
TCGA-A2-A0EW-01A-21R-A115-07	2.114	Tumor	LumA	1.63877
TCGA-A2-A0EX-01A-21R-A034-07	0.4484	Tumor	LumA	0.53446
TCGA-A2-A0EY-01A-11R-A034-07	3.84	Tumor	LumB	2.27501
TCGA-A2-A0ST-01A-12R-A084-07	0.8399	Tumor	Basal	0.879627
TCGA-A2-A0SU-01A-11R-A084-07	0.9424	Tumor	LumA	0.95784
TCGA-A2-A0SV-01A-11R-A084-07	0.7097	Tumor	LumB	0.773743
TCGA-A2-A0SW-01A-11R-A084-07	0.2914	Tumor	LumB	0.368936
TCGA-A2-A0SX-01A-12R-A084-07	0.773	Tumor	Basal	0.826193
TCGA-A2-A0SY-01A-31R-A084-07	1.6384	Tumor	LumA	1.39966
TCGA-A2-A0T0-01A-22R-A084-07	2.463	Tumor	Basal	1.79202
TCGA-A2-A0T1-01A-21R-A084-07	0.7382	Tumor	Her2	0.797594
TCGA-A2-A0T2-01A-11R-A084-07	2.0127	Tumor	Basal	1.59106
TCGA-A2-A0T3-01A-21R-A115-07	1.2229	Tumor	LumB	1.15244
TCGA-A2-A0T4-01A-31R-A084-07	1.6669	Tumor	LumA	1.41516
TCGA-A2-A0T5-01A-21R-A084-07	0.4082	Tumor	LumA	0.493852
TCGA-A2-A0T6-01A-11R-A084-07	1.2152	Tumor	LumA	1.14744
TCGA-A2-A0T7-01A-21R-A084-07	1.0694	Tumor	LumA	1.04921
TCGA-A2-A0YC-01A-11R-A109-07	1.2319	Tumor	LumA	1.15827
TCGA-A2-A0YD-01A-11R-A109-07	1.4028	Tumor	LumA	1.26472
TCGA-A2-A0YE-01A-11R-A109-07	1.7016	Tumor	Basal	1.43381
TCGA-A2-A0YF-01A-21R-A109-07	0.3559	Tumor	LumA	0.439251
TCGA-A2-A0YG-01A-21R-A109-07	0.9244	Tumor	LumB	0.944409
TCGA-A2-A0YH-01A-11R-A109-07	0.7755	Tumor	LumB	0.828225
TCGA-A2-A0YI-01A-31R-A10J-07	0.4989	Tumor	LumA	0.583904
TCGA-A2-A0YJ-01A-11R-A109-07	15.8135	Tumor	Basal	4.07155
TCGA-A2-A0YL-01A-21R-A109-07	1.6428	Tumor	LumA	1.40207
TCGA-A2-A0YM-01A-11R-A109-07	8.112	Tumor	Basal	3.18777
TCGA-A2-A0YT-01A-11R-A109-07	0.3346	Tumor	LumB	0.416407
TCGA-A2-A1FV-01A-11R-A13Q-07	2.2547	Tumor	LumA	1.70252
TCGA-A2-A1FW-01A-11R-A13Q-07	0.846	Tumor	LumB	0.884403
TCGA-A2-A1FX-01A-11R-A13Q-07	1.3364	Tumor	LumB	1.22429
TCGA-A2-A1FZ-01A-51R-A14D-07	1.9133	Tumor	LumA	1.54265
TCGA-A2-A1G0-01A-11R-A13Q-07	1.9105	Tumor	LumA	1.54127
TCGA-A2-A1G1-01A-21R-A13Q-07	0.3109	Tumor	Basal	0.390558
TCGA-A2-A1G4-01A-11R-A13Q-07	0.2653	Tumor	LumB	0.339479
TCGA-A2-A259-01A-11R-A16F-07	0.2666	Tumor	LumA	0.340961
TCGA-A2-A25B-01A-11R-A169-07	0.2949	Tumor	LumB	0.372841
TCGA-A2-A25C-01A-11R-A169-07	1.0169	Tumor	LumB	1.01214
TCGA-A2-A25D-01A-12R-A16F-07	1.5341	Tumor	LumA	1.34147
TCGA-A2-A25E-01A-11R-A169-07	0.6186	Tumor	LumB	0.694747
TCGA-A2-A25F-01A-11R-A169-07	6.9594	Tumor	Basal	2.99266
TCGA-A2-A3KC-01A-11R-A213-07	1.4539	Tumor	LumA	1.29508
TCGA-A2-A3KD-01A-12R-A213-07	2.0382	Tumor	LumA	1.60322
TCGA-A2-A3XS-01A-11R-A22U-07	6.2794	Tumor	Basal	2.86382
TCGA-A2-A3XT-01A-11R-A22U-07	1.4288	Tumor	Basal	1.28024
TCGA-A2-A3XU-01A-12R-A22U-07	0.3452	Tumor	Basal	0.427821
TCGA-A2-A3XV-01A-21R-A239-07	0.4487	Tumor	Her2	0.534759
TCGA-A2-A3XX-01A-21R-A239-07	1.9439	Tumor	Basal	1.55773
TCGA-A2-A3XY-01A-11R-A239-07	2.1514	Tumor	Basal	1.65599
TCGA-A2-A3XZ-01A-42R-A239-07	0.4732	Tumor	Her2	0.558953
TCGA-A2-A3Y0-01A-11R-A239-07	0.8008	Tumor	Basal	0.848638
TCGA-A2-A4RW-01A-21R-A266-07	3.9033	Tumor	LumA	2.29375
TCGA-A2-A4RX-01A-11R-A266-07	10.2817	Tumor	Basal	3.49591
TCGA-A2-A4S0-01A-21R-A266-07	1.1578	Tumor	LumA	1.10956
TCGA-A2-A4S1-01A-21R-A266-07	1.0436	Tumor	Basal	1.03111
TCGA-A2-A4S2-01A-12R-A266-07	1.5147	Tumor	LumA	1.33039
TCGA-A2-A4S3-01A-21R-A266-07	0.4233	Tumor	LumB	0.50924
TCGA-A7-A0CD-01A-11R-A00Z-07	0.5331	Tumor	LumA	0.616452
TCGA-A7-A0CE-01A-11R-A00Z-07	9.1799	Tumor	Basal	3.34765
TCGA-A7-A0CE-11A-21R-A089-07	2.9937	Normal	Normal	1.99773
TCGA-A7-A0CG-01A-12R-A056-07	1.2233	Tumor	LumA	1.1527
TCGA-A7-A0CH-01A-21R-A00Z-07	0.9598	Tumor	LumA	0.970706
TCGA-A7-A0CH-11A-32R-A089-07	8.059	Normal	Normal	3.17935
TCGA-A7-A0CJ-01A-21R-A00Z-07	0.8858	Tumor	LumB	0.915177
TCGA-A7-A0D9-01A-31R-A056-07	0.8945	Tumor	LumA	0.921817
TCGA-A7-A0D9-11A-53R-A089-07	10.2257	Normal	Normal	3.48873
TCGA-A7-A0DA-01A-31R-A115-07	13.9479	Tumor	Basal	3.90187
TCGA-A7-A0DB-01A-11R-A00Z-07	1.2873	Tumor	LumA	1.19365
TCGA-A7-A0DB-01A-11R-A277-07	0.7124	Tumor	LumA	0.77602
TCGA-A7-A0DB-01C-02R-A277-07	0.4027	Tumor	LumA	0.488206
TCGA-A7-A0DB-11A-33R-A089-07	9.1543	Normal	Normal	3.34402
TCGA-A7-A0DC-01A-11R-A00Z-07	0.2434	Tumor	LumA	0.31429
TCGA-A7-A0DC-01B-04R-A22O-07	3.5859	Tumor	LumA	2.1972
TCGA-A7-A0DC-11A-41R-A089-07	11.8413	Normal	Normal	3.68272
TCGA-A7-A13D-01A-13R-A12P-07	6.5507	Tumor	Basal	2.91661
TCGA-A7-A13D-01A-13R-A277-07	5.171	Tumor	Basal	2.6255
TCGA-A7-A13D-01B-04R-A277-07	12.8307	Tumor	Basal	3.7898
TCGA-A7-A13E-01A-11R-A12P-07	3.3834	Tumor	Basal	2.13205
TCGA-A7-A13E-01A-11R-A277-07	2.2084	Tumor	Basal	1.68185
TCGA-A7-A13E-01B-06R-A277-07	2.8302	Tumor	Basal	1.93742
TCGA-A7-A13E-11A-61R-A12P-07	9.9109	Normal	Normal	3.4477
TCGA-A7-A13F-01A-11R-A12P-07	0.7676	Tumor	LumB	0.821792
TCGA-A7-A13F-11A-42R-A12P-07	9.8991	Normal	Normal	3.44614
TCGA-A7-A13G-01A-11R-A13Q-07	0.1514	Tumor	LumA	0.203389
TCGA-A7-A13G-01B-04R-A22O-07	1.971	Tumor	LumA	1.57095
TCGA-A7-A13G-11A-51R-A13Q-07	13.2561	Normal	Normal	3.83351
TCGA-A7-A13H-01A-11R-A22K-07	0.7975	Tumor	LumA	0.845992
TCGA-A7-A26E-01A-11R-A169-07	0.3991	Tumor	LumA	0.484499
TCGA-A7-A26E-01A-11R-A277-07	0.2184	Tumor	LumA	0.284988
TCGA-A7-A26E-01B-06R-A277-07	0.4692	Tumor	LumA	0.555031
TCGA-A7-A26F-01A-21R-A169-07	0.1094	Tumor	Basal	0.14978
TCGA-A7-A26F-01B-04R-A22O-07	0.623	Tumor	Basal	0.698663
TCGA-A7-A26G-01A-21R-A169-07	0.469	Tumor	Basal	0.554834
TCGA-A7-A26H-01A-11R-A169-07	0.3403	Tumor	LumA	0.422556
TCGA-A7-A26I-01A-11R-A169-07	0.4353	Tumor	Basal	0.521352
TCGA-A7-A26I-01B-06R-A22O-07	2.2701	Tumor	Basal	1.70933
TCGA-A7-A26J-01A-11R-A169-07	0.6136	Tumor	LumA	0.690283
TCGA-A7-A26J-01A-11R-A277-07	0.1022	Tumor	LumA	0.140386
TCGA-A7-A26J-01B-02R-A277-07	1.1034	Tumor	LumA	1.07272
TCGA-A7-A2KD-01A-31R-A21T-07	0.4354	Tumor	LumB	0.521453
TCGA-A7-A3IY-01A-21R-A21T-07	1.5833	Tumor	LumA	1.36922
TCGA-A7-A3IZ-01A-11R-A213-07	1.1823	Tumor	LumA	1.12585
TCGA-A7-A3J0-01A-11R-A213-07	0.8465	Tumor	LumA	0.884793
TCGA-A7-A3J1-01A-11R-A213-07	1.3189	Tumor	LumA	1.21344
TCGA-A7-A3RF-01A-11R-A22K-07	0.9382	Tumor	LumA	0.954717
TCGA-A7-A425-01A-11R-A24H-07	3.376	Tumor	LumA	2.12961
TCGA-A7-A426-01A-22R-A24H-07	1.6818	Tumor	LumA	1.4232
TCGA-A7-A4SA-01A-11R-A266-07	1.0452	Tumor	LumA	1.03224
TCGA-A7-A4SB-01A-21R-A266-07	1.3725	Tumor	LumA	1.24641
TCGA-A7-A4SC-01A-12R-A266-07	1.9122	Tumor	LumA	1.54211
TCGA-A7-A4SD-01A-11R-A266-07	5.9211	Tumor	Basal	2.791
TCGA-A7-A4SE-01A-11R-A266-07	4.7105	Tumor	Basal	2.51362
TCGA-A7-A4SF-01A-11R-A266-07	0.1286	Tumor	Her2	0.174534
TCGA-A7-A56D-01A-11R-A27Q-07	0.1095	Tumor	LumA	0.14991
TCGA-A7-A5ZV-01A-11R-A28M-07	55.0604	Tumor	Basal	5.80891
TCGA-A7-A5ZW-01A-12R-A29R-07	1.2599	Tumor	LumA	1.17626
TCGA-A7-A5ZX-01A-12R-A29R-07	1.4141	Tumor	LumA	1.27149
TCGA-A7-A6VV-01A-22R-A33J-07	7.1103	Tumor	Basal	3.01976
TCGA-A7-A6VW-01A-21R-A33J-07	0.6368	Tumor	Basal	0.710878
TCGA-A7-A6VX-01A-12R-A33J-07	1.312	Tumor	LumB	1.20914
TCGA-A7-A6VY-01A-12R-A33J-07	1.9737	Tumor	Basal	1.57226
TCGA-A8-A06N-01A-11R-A00Z-07	0.5206	Tumor	LumB	0.604641
TCGA-A8-A06O-01A-11R-A00Z-07	0.4429	Tumor	LumB	0.528971
TCGA-A8-A06P-01A-11R-A00Z-07	0.4368	Tumor	LumA	0.522859
TCGA-A8-A06Q-01A-11R-A034-07	0.0851	Tumor	LumB	0.117828
TCGA-A8-A06R-01A-11R-A00Z-07	0.867	Tumor	LumB	0.900722
TCGA-A8-A06T-01A-11R-A00Z-07	0.3156	Tumor	LumA	0.395721
TCGA-A8-A06U-01A-11R-A00Z-07	0.4951	Tumor	LumA	0.580242
TCGA-A8-A06X-01A-21R-A00Z-07	0.2097	Tumor	LumB	0.274649
TCGA-A8-A06Y-01A-21R-A00Z-07	1.1543	Tumor	LumA	1.10722
TCGA-A8-A06Z-01A-11R-A00Z-07	0.5399	Tumor	LumB	0.622837
TCGA-A8-A075-01A-11R-A084-07	0.4026	Tumor	LumB	0.488104
TCGA-A8-A076-01A-21R-A00Z-07	0.679	Tumor	LumB	0.747602
TCGA-A8-A079-01A-21R-A00Z-07	0.3757	Tumor	LumB	0.460166
TCGA-A8-A07B-01A-11R-A00Z-07	1.2714	Tumor	LumA	1.18358
TCGA-A8-A07C-01A-11R-A034-07	0.4263	Tumor	Basal	0.512277
TCGA-A8-A07E-01A-11R-A034-07	2.6667	Tumor	LumA	1.87448
TCGA-A8-A07F-01A-11R-A00Z-07	1.8318	Tumor	LumA	1.50172
TCGA-A8-A07G-01A-11R-A034-07	0.4233	Tumor	LumA	0.50924
TCGA-A8-A07I-01A-11R-A00Z-07	0.3092	Tumor	Her2	0.388686
TCGA-A8-A07J-01A-11R-A00Z-07	1.13	Tumor	LumA	1.09085
TCGA-A8-A07L-01A-11R-A00Z-07	0.3567	Tumor	LumB	0.440102
TCGA-A8-A07O-01A-11R-A00Z-07	10.06	Tumor	Basal	3.46728
TCGA-A8-A07P-01A-11R-A00Z-07	0.6423	Tumor	LumA	0.715718
TCGA-A8-A07R-01A-21R-A034-07	63.037	Tumor	Basal	6.00083
TCGA-A8-A07S-01A-11R-A034-07	0.7468	Tumor	LumB	0.804714
TCGA-A8-A07U-01A-11R-A034-07	2.0603	Tumor	Basal	1.61367
TCGA-A8-A07W-01A-11R-A00Z-07	0.4856	Tumor	LumB	0.571046
TCGA-A8-A07Z-01A-11R-A00Z-07	0.9174	Tumor	LumA	0.939151
TCGA-A8-A081-01A-11R-A00Z-07	0.4423	Tumor	LumB	0.528371
TCGA-A8-A082-01A-11R-A00Z-07	0.6815	Tumor	LumB	0.749749
TCGA-A8-A083-01A-21R-A00Z-07	1.124	Tumor	LumA	1.08678
TCGA-A8-A084-01A-21R-A00Z-07	0.5326	Tumor	LumB	0.615981
TCGA-A8-A086-01A-11R-A00Z-07	0.53	Tumor	LumA	0.613532
TCGA-A8-A08A-01A-11R-A32Y-07	0.4913	Tumor	LumA	0.576571
TCGA-A8-A08B-01A-11R-A00Z-07	1.1022	Tumor	Her2	1.0719
TCGA-A8-A08C-01A-11R-A00Z-07	0.1178	Tumor	LumA	0.160662
TCGA-A8-A08F-01A-11R-A00Z-07	0.8047	Tumor	LumB	0.851759
TCGA-A8-A08G-01A-11R-A00Z-07	0.4645	Tumor	LumB	0.550408
TCGA-A8-A08I-01A-11R-A00Z-07	0.647	Tumor	LumB	0.719841
TCGA-A8-A08J-01A-11R-A00Z-07	0.4485	Tumor	Her2	0.53456
TCGA-A8-A08L-01A-11R-A00Z-07	0.8181	Tumor	Her2	0.862432
TCGA-A8-A08O-01A-21R-A056-07	0.8321	Tumor	LumA	0.873498
TCGA-A8-A08P-01A-11R-A00Z-07	1.1054	Tumor	LumB	1.07409
TCGA-A8-A08R-01A-11R-A034-07	31.5904	Tumor	Basal	5.02638
TCGA-A8-A08S-01A-11R-A034-07	0.2681	Tumor	LumB	0.342669
TCGA-A8-A08T-01A-21R-A00Z-07	0.6047	Tumor	LumA	0.682304
TCGA-A8-A08X-01A-21R-A00Z-07	0.3566	Tumor	Her2	0.439995
TCGA-A8-A08Z-01A-21R-A00Z-07	1.1985	Tumor	LumA	1.13652
TCGA-A8-A090-01A-11R-A00Z-07	0.789	Tumor	LumA	0.839153
TCGA-A8-A091-01A-11R-A00Z-07	0.4377	Tumor	LumA	0.523763
TCGA-A8-A092-01A-11R-A00Z-07	0.3142	Tumor	LumB	0.394185
TCGA-A8-A093-01A-11R-A00Z-07	0.6394	Tumor	LumA	0.713168
TCGA-A8-A094-01A-11R-A00Z-07	0.5087	Tumor	Her2	0.593306
TCGA-A8-A095-01A-11R-A00Z-07	0.6886	Tumor	LumB	0.755828
TCGA-A8-A096-01A-11R-A00Z-07	0.8258	Tumor	LumB	0.868529
TCGA-A8-A097-01A-11R-A034-07	0.5432	Tumor	LumA	0.625925
TCGA-A8-A099-01A-11R-A00Z-07	0.428	Tumor	LumA	0.513996
TCGA-A8-A09A-01A-11R-A00Z-07	0.7457	Tumor	LumA	0.803806
TCGA-A8-A09B-01A-11R-A00Z-07	1.2669	Tumor	LumA	1.18072
TCGA-A8-A09C-01A-11R-A00Z-07	0.3273	Tumor	LumB	0.408494
TCGA-A8-A09D-01A-11R-A00Z-07	1.2136	Tumor	LumA	1.14639
TCGA-A8-A09E-01A-11R-A00Z-07	0.2604	Tumor	LumB	0.333882
TCGA-A8-A09G-01A-21R-A00Z-07	0.6863	Tumor	Her2	0.753861
TCGA-A8-A09I-01A-22R-A034-07	0.3352	Tumor	LumB	0.417056
TCGA-A8-A09K-01A-11R-A00Z-07	0.1189	Tumor	LumA	0.162081
TCGA-A8-A09M-01A-11R-A00Z-07	0.2685	Tumor	LumB	0.343124
TCGA-A8-A09N-01A-11R-A00Z-07	0.3094	Tumor	LumB	0.388906
TCGA-A8-A09Q-01A-11R-A00Z-07	0.7714	Tumor	LumB	0.82489
TCGA-A8-A09R-01A-11R-A00Z-07	0.5956	Tumor	LumB	0.674099
TCGA-A8-A09T-01A-11R-A00Z-07	0.9997	Tumor	LumA	0.999784
TCGA-A8-A09V-01A-11R-A034-07	0.3266	Tumor	LumA	0.407733
TCGA-A8-A09W-01A-11R-A00Z-07	0.6212	Tumor	LumB	0.697062
TCGA-A8-A09X-01A-11R-A00Z-07	0.667	Tumor	Her2	0.737254
TCGA-A8-A09Z-01A-11R-A00Z-07	0.7505	Tumor	LumB	0.807767
TCGA-A8-A0A1-01A-11R-A00Z-07	0.8769	Tumor	LumA	0.908352
TCGA-A8-A0A2-01A-11R-A034-07	0.7229	Tumor	LumA	0.784839
TCGA-A8-A0A4-01A-11R-A00Z-07	1.5049	Tumor	LumA	1.32475
TCGA-A8-A0A6-01A-12R-A056-07	0.6641	Tumor	LumA	0.734742
TCGA-A8-A0A7-01A-11R-A00Z-07	0.4293	Tumor	Her2	0.515309
TCGA-A8-A0A9-01A-11R-A00Z-07	0.3991	Tumor	LumA	0.484499
TCGA-A8-A0AB-01A-11R-A034-07	0.3711	Tumor	LumA	0.455334
TCGA-A8-A0AD-01A-11R-A056-07	0.58	Tumor	LumA	0.659925
TCGA-AC-A23C-01A-12R-A169-07	0.3755	Tumor	LumA	0.459956
TCGA-AC-A23E-01A-11R-A157-07	0.9845	Tumor	LumA	0.988776
TCGA-AC-A23G-01A-11R-A213-07	1.8439	Tumor	LumA	1.50787
TCGA-AC-A23H-01A-11R-A157-07	0.4866	Tumor	Her2	0.572017
TCGA-AC-A23H-11A-12R-A157-07	3.0693	Normal	Normal	2.02478
TCGA-AC-A2B8-01A-11R-A17B-07	1.4263	Tumor	LumA	1.27876
TCGA-AC-A2BK-01A-11R-A21T-07	0.5078	Tumor	Basal	0.592445
TCGA-AC-A2BM-01A-11R-A21T-07	0.3235	Tumor	LumB	0.404358
TCGA-AC-A2FB-01A-11R-A17B-07	1.5664	Tumor	LumA	1.35975
TCGA-AC-A2FB-11A-13R-A17B-07	5.0124	Normal	Normal	2.58794
TCGA-AC-A2FE-01A-11R-A19W-07	1.548	Tumor	LumA	1.34937
TCGA-AC-A2FF-01A-11R-A17B-07	2.0883	Tumor	LumA	1.62681
TCGA-AC-A2FF-11A-13R-A17B-07	2.0678	Normal	Normal	1.6172
TCGA-AC-A2FG-01A-11R-A17B-07	1.5123	Tumor	LumA	1.32901
TCGA-AC-A2FM-01A-11R-A19W-07	1.4344	Tumor	LumA	1.28357
TCGA-AC-A2FM-11B-32R-A19W-07	2.7666	Normal	Normal	1.91326
TCGA-AC-A2FO-01A-11R-A180-07	1.7563	Tumor	LumA	1.46273
TCGA-AC-A2QH-01A-11R-A18M-07	0.0603	Tumor	Basal	0.0844725
TCGA-AC-A2QH-01B-04R-A22O-07	0.2867	Tumor	Basal	0.363676
TCGA-AC-A2QI-01A-12R-A19W-07	1.3616	Tumor	LumA	1.23976
TCGA-AC-A2QJ-01A-12R-A19W-07	2.4523	Tumor	Basal	1.78756
TCGA-AC-A3BB-01A-21R-A19W-07	1.9165	Tumor	LumA	1.54424
TCGA-AC-A3EH-01A-22R-A22K-07	0.898	Tumor	LumA	0.92448
TCGA-AC-A3HN-01A-11R-A213-07	2.0986	Tumor	LumA	1.63162
TCGA-AC-A3OD-01A-11R-A21T-07	0.1249	Tumor	LumA	0.169797
TCGA-AC-A3OD-01B-06R-A22O-07	0.3999	Tumor	LumA	0.485324
TCGA-AC-A3QP-01A-11R-A22U-07	1.0976	Tumor	LumA	1.06874
TCGA-AC-A3QQ-01B-06R-A22O-07	0.5109	Tumor	LumA	0.595408
TCGA-AC-A3TM-01A-11R-A22K-07	0.5125	Tumor	LumA	0.596935
TCGA-AC-A3TN-01A-11R-A22K-07	0.6401	Tumor	LumA	0.713784
TCGA-AC-A3W5-01A-11R-A22K-07	1.2255	Tumor	Her2	1.15413
TCGA-AC-A3W6-01A-12R-A22K-07	1.6358	Tumor	LumA	1.39824
TCGA-AC-A3W7-01A-11R-A22K-07	1.5186	Tumor	LumA	1.33262
TCGA-AC-A3YJ-01A-11R-A22U-07	1.3138	Tumor	LumA	1.21026
TCGA-AC-A4ZE-01A-11R-A41B-07	2.6207	Tumor	LumA	1.85627
TCGA-AC-A5EH-01A-11R-A28M-07	0.9363	Tumor	Her2	0.953302
TCGA-AC-A5XS-01A-11R-A29R-07	1.8661	Tumor	LumA	1.51909
TCGA-AC-A5XU-01A-11R-A28M-07	0.6537	Tumor	LumA	0.725698
TCGA-AC-A62X-01A-11R-A29R-07	1.4332	Tumor	Basal	1.28285
TCGA-AC-A62Y-01A-11R-A29R-07	0.8725	Tumor	LumA	0.904966
TCGA-AC-A6IV-01A-12R-A33J-07	2.6859	Tumor	LumA	1.88202
TCGA-AC-A6IW-01A-12R-A33J-07	4.8886	Tumor	Basal	2.55792
TCGA-AC-A6IX-01A-12R-A32P-07	3.0473	Tumor	LumA	2.01696
TCGA-AC-A6NO-01A-12R-A33J-07	0.3854	Tumor	LumA	0.470303
TCGA-AC-A7VB-01A-11R-A352-07	1.1058	Tumor	LumB	1.07437
TCGA-AC-A7VC-01A-11R-A352-07	2.6761	Tumor	Basal	1.87818
TCGA-AC-A8OP-01A-11R-A36F-07	0.5532	Tumor	LumA	0.635244
TCGA-AC-A8OQ-01A-11R-A41B-07	7.8809	Tumor	Basal	3.15071
TCGA-AC-A8OR-01A-21R-A41B-07	0.4464	Tumor	LumA	0.532467
TCGA-AC-A8OS-01A-12R-A41B-07	1.9337	Tumor	LumA	1.55272
TCGA-AN-A03X-01A-21R-A00Z-07	0.9728	Tumor	LumA	0.980245
TCGA-AN-A03Y-01A-21R-A00Z-07	0.3825	Tumor	LumB	0.467279
TCGA-AN-A041-01A-11R-A034-07	0.7458	Tumor	LumA	0.803888
TCGA-AN-A046-01A-21R-A034-07	0.6536	Tumor	LumA	0.72561
TCGA-AN-A049-01A-21R-A00Z-07	1.2724	Tumor	LumA	1.18422
TCGA-AN-A04A-01A-21R-A034-07	0.7597	Tumor	LumA	0.815329
TCGA-AN-A04C-01A-21R-A034-07	0.4192	Tumor	Her2	0.505078
TCGA-AN-A04D-01A-21R-A034-07	0.5322	Tumor	Basal	0.615605
TCGA-AN-A0AJ-01A-11R-A00Z-07	0.6236	Tumor	LumB	0.699196
TCGA-AN-A0AK-01A-21R-A00Z-07	0.736	Tumor	LumB	0.795767
TCGA-AN-A0AL-01A-11R-A00Z-07	1.7267	Tumor	Basal	1.44716
TCGA-AN-A0AM-01A-11R-A034-07	0.3752	Tumor	LumB	0.459641
TCGA-AN-A0AR-01A-11R-A00Z-07	0.2658	Tumor	Basal	0.340049
TCGA-AN-A0AS-01A-11R-A00Z-07	0.7749	Tumor	LumA	0.827738
TCGA-AN-A0AT-01A-11R-A034-07	0.5948	Tumor	Basal	0.673376
TCGA-AN-A0FD-01A-11R-A034-07	0.8788	Tumor	LumA	0.909811
TCGA-AN-A0FF-01A-11R-A034-07	1.0925	Tumor	LumB	1.06523
TCGA-AN-A0FJ-01A-11R-A00Z-07	0.673	Tumor	Basal	0.742437
TCGA-AN-A0FK-01A-11R-A034-07	0.7106	Tumor	LumA	0.774502
TCGA-AN-A0FL-01A-11R-A034-07	0.6622	Tumor	Basal	0.733094
TCGA-AN-A0FN-01A-11R-A034-07	2.4464	Tumor	LumA	1.78509
TCGA-AN-A0FS-01A-11R-A034-07	1.308	Tumor	LumA	1.20664
TCGA-AN-A0FT-01A-11R-A034-07	0.6535	Tumor	LumA	0.725523
TCGA-AN-A0FV-01A-11R-A00Z-07	6.3291	Tumor	Her2	2.87364
TCGA-AN-A0FW-01A-11R-A034-07	0.7135	Tumor	LumA	0.776946
TCGA-AN-A0FX-01A-11R-A034-07	30.3904	Tumor	Basal	4.97225
TCGA-AN-A0FY-01A-11R-A034-07	0.9732	Tumor	LumB	0.980537
TCGA-AN-A0FZ-01A-11R-A034-07	0.6334	Tumor	LumA	0.707878
TCGA-AN-A0G0-01A-11R-A034-07	0.2425	Tumor	Basal	0.313246
TCGA-AN-A0XL-01A-11R-A10J-07	1.9899	Tumor	LumA	1.5801
TCGA-AN-A0XN-01A-21R-A109-07	1.4306	Tumor	LumA	1.28131
TCGA-AN-A0XO-01A-11R-A109-07	0.8925	Tumor	LumA	0.920293
TCGA-AN-A0XP-01A-11R-A109-07	0.7296	Tumor	LumA	0.790438
TCGA-AN-A0XR-01A-11R-A109-07	0.4123	Tumor	LumB	0.498047
TCGA-AN-A0XS-01A-22R-A109-07	1.5892	Tumor	LumA	1.37251
TCGA-AN-A0XT-01A-11R-A109-07	1.6373	Tumor	LumA	1.39906
TCGA-AN-A0XU-01A-11R-A109-07	1.6171	Tumor	Basal	1.38797
TCGA-AN-A0XV-01A-11R-A109-07	0.7878	Tumor	LumA	0.838185
TCGA-AN-A0XW-01A-11R-A109-07	0.6939	Tumor	LumA	0.760349
TCGA-AO-A03L-01A-41R-A056-07	2.3742	Tumor	LumA	1.75455
TCGA-AO-A03M-01B-11R-A10J-07	0.3715	Tumor	LumA	0.455755
TCGA-AO-A03N-01B-11R-A10J-07	1.0188	Tumor	LumB	1.0135
TCGA-AO-A03O-01A-11R-A00Z-07	0.5823	Tumor	LumB	0.662023
TCGA-AO-A03P-01A-11R-A00Z-07	0.712	Tumor	LumB	0.775683
TCGA-AO-A03V-01A-11R-A115-07	3.2217	Tumor	LumA	2.07782
TCGA-AO-A0J2-01A-11R-A034-07	0.6465	Tumor	Her2	0.719403
TCGA-AO-A0J3-01A-11R-A034-07	0.3875	Tumor	LumB	0.472488
TCGA-AO-A0J4-01A-11R-A034-07	21.8176	Tumor	Basal	4.51208
TCGA-AO-A0J5-01A-11R-A034-07	1.0501	Tumor	LumA	1.03569
TCGA-AO-A0J6-01A-11R-A034-07	35.7034	Tumor	Basal	5.19784
TCGA-AO-A0J7-01A-11R-A034-07	0.6425	Tumor	LumB	0.715893
TCGA-AO-A0J8-01A-21R-A034-07	0.3742	Tumor	LumA	0.458592
TCGA-AO-A0J9-01A-11R-A034-07	2.3068	Tumor	LumA	1.72544
TCGA-AO-A0JA-01A-11R-A056-07	1.0785	Tumor	LumA	1.05554
TCGA-AO-A0JC-01A-11R-A056-07	1.4269	Tumor	LumA	1.27911
TCGA-AO-A0JD-01A-11R-A056-07	0.9402	Tumor	LumB	0.956205
TCGA-AO-A0JE-01A-11R-A056-07	0.6164	Tumor	Her2	0.692784
TCGA-AO-A0JF-01A-11R-A056-07	1.8971	Tumor	LumA	1.53461
TCGA-AO-A0JG-01A-31R-A084-07	1.715	Tumor	LumA	1.44095
TCGA-AO-A0JI-01A-21R-A056-07	0.7971	Tumor	LumA	0.845671
TCGA-AO-A0JJ-01A-11R-A056-07	1.1124	Tumor	LumA	1.07888
TCGA-AO-A0JL-01A-11R-A056-07	0.8254	Tumor	Basal	0.868213
TCGA-AO-A0JM-01A-21R-A056-07	0.2306	Tumor	LumB	0.299362
TCGA-AO-A124-01A-11R-A10J-07	5.1588	Tumor	Basal	2.62265
TCGA-AO-A125-01A-11R-A10J-07	1.4814	Tumor	LumA	1.31115
TCGA-AO-A126-01A-11R-A10J-07	1.104	Tumor	LumA	1.07313
TCGA-AO-A128-01A-11R-A10J-07	1.4047	Tumor	Basal	1.26586
TCGA-AO-A129-01A-21R-A10J-07	1.3019	Tumor	Basal	1.20283
TCGA-AO-A12A-01A-21R-A115-07	0.9603	Tumor	LumA	0.971074
TCGA-AO-A12B-01A-11R-A10J-07	0.9595	Tumor	LumA	0.970486
TCGA-AO-A12C-01A-11R-A10J-07	1.1062	Tumor	LumA	1.07464
TCGA-AO-A12D-01A-11R-A115-07	0.5619	Tumor	Her2	0.643302
TCGA-AO-A12E-01A-11R-A10J-07	1.8895	Tumor	LumA	1.53082
TCGA-AO-A12F-01A-11R-A115-07	2.1441	Tumor	Basal	1.65265
TCGA-AO-A12G-01A-11R-A10J-07	0.5415	Tumor	LumA	0.624335
TCGA-AO-A12H-01A-11R-A115-07	0.6965	Tumor	LumA	0.762561
TCGA-AO-A1KP-01A-11R-A13Q-07	0.6108	Tumor	LumB	0.687777
TCGA-AO-A1KR-01A-12R-A144-07	0.599	Tumor	Basal	0.67717
TCGA-AO-A1KS-01A-11R-A13Q-07	0.7814	Tumor	LumB	0.833011
TCGA-AO-A1KT-01A-11R-A13Q-07	0.9657	Tumor	LumB	0.975043
TCGA-AQ-A04H-01B-11R-A10J-07	0.6749	Tumor	LumB	0.744075
TCGA-AQ-A04J-01A-02R-A034-07	3.5347	Tumor	Basal	2.18101
TCGA-AQ-A04L-01B-21R-A10J-07	0.3525	Tumor	LumA	0.435629
TCGA-AQ-A0Y5-01A-11R-A14M-07	1.6685	Tumor	LumA	1.41603
TCGA-AQ-A1H2-01A-11R-A13Q-07	0.6611	Tumor	LumA	0.732139
TCGA-AQ-A1H3-01A-31R-A13Q-07	1.7104	Tumor	LumA	1.43851
TCGA-AQ-A54N-01A-11R-A266-07	0.6787	Tumor	Basal	0.747344
TCGA-AQ-A7U7-01A-22R-A352-07	1.2116	Tumor	LumA	1.14509
TCGA-AR-A0TP-01A-11R-A084-07	5.8386	Tumor	Basal	2.7737
TCGA-AR-A0TQ-01A-11R-A084-07	0.8696	Tumor	LumB	0.90273
TCGA-AR-A0TR-01A-11R-A084-07	0.2171	Tumor	LumA	0.283448
TCGA-AR-A0TS-01A-11R-A115-07	3.115	Tumor	Basal	2.04089
TCGA-AR-A0TT-01A-31R-A084-07	0.3653	Tumor	LumB	0.449218
TCGA-AR-A0TU-01A-31R-A109-07	0.847	Tumor	Basal	0.885184
TCGA-AR-A0TV-01A-21R-A084-07	0.404	Tumor	LumB	0.489543
TCGA-AR-A0TW-01A-11R-A084-07	0.4226	Tumor	LumA	0.50853
TCGA-AR-A0TX-01A-11R-A084-07	0.78	Tumor	Her2	0.831877
TCGA-AR-A0TY-01A-12R-A115-07	0.9783	Tumor	LumB	0.984261
TCGA-AR-A0TZ-01A-12R-A084-07	1.0216	Tumor	LumA	1.0155
TCGA-AR-A0U0-01A-11R-A109-07	3.1147	Tumor	Basal	2.04079
TCGA-AR-A0U2-01A-11R-A109-07	0.9478	Tumor	LumB	0.961846
TCGA-AR-A0U3-01A-11R-A109-07	0.2289	Tumor	LumA	0.297368
TCGA-AR-A0U4-01A-11R-A109-07	0.4306	Tumor	Basal	0.51662
TCGA-AR-A1AH-01A-11R-A12D-07	1.0865	Tumor	Basal	1.06108
TCGA-AR-A1AI-01A-11R-A12P-07	0.2166	Tumor	Basal	0.282855
TCGA-AR-A1AJ-01A-21R-A12P-07	1.0258	Tumor	Basal	1.01849
TCGA-AR-A1AK-01A-21R-A12P-07	1.4363	Tumor	LumA	1.28469
TCGA-AR-A1AL-01A-21R-A12P-07	1.9815	Tumor	LumA	1.57604
TCGA-AR-A1AM-01A-41R-A22K-07	3.3648	Tumor	LumA	2.12592
TCGA-AR-A1AN-01A-11R-A12P-07	1.5186	Tumor	LumA	1.33262
TCGA-AR-A1AP-01A-11R-A12P-07	1.3028	Tumor	LumA	1.20339
TCGA-AR-A1AQ-01A-11R-A12P-07	1.4385	Tumor	Basal	1.28599
TCGA-AR-A1AR-01A-31R-A137-07	0.341	Tumor	Basal	0.423309
TCGA-AR-A1AS-01A-11R-A12P-07	0.3648	Tumor	LumA	0.44869
TCGA-AR-A1AT-01A-11R-A12P-07	1.1386	Tumor	Her2	1.09667
TCGA-AR-A1AU-01A-11R-A12P-07	2.2703	Tumor	LumA	1.70942
TCGA-AR-A1AW-01A-21R-A12P-07	0.4514	Tumor	LumB	0.537445
TCGA-AR-A1AX-01A-11R-A12P-07	0.5577	Tumor	LumA	0.639417
TCGA-AR-A1AY-01A-21R-A12P-07	0.996	Tumor	Basal	0.997112
TCGA-AR-A24H-01A-11R-A169-07	3.1156	Tumor	LumB	2.0411
TCGA-AR-A24K-01A-11R-A169-07	0.4097	Tumor	LumB	0.495388
TCGA-AR-A24L-01A-11R-A169-07	0.7195	Tumor	LumA	0.781989
TCGA-AR-A24M-01A-11R-A169-07	0.9071	Tumor	LumA	0.93138
TCGA-AR-A24N-01A-11R-A169-07	0.4953	Tumor	LumB	0.580435
TCGA-AR-A24O-01A-11R-A169-07	2.1038	Tumor	LumA	1.63404
TCGA-AR-A24P-01A-11R-A169-07	0.611	Tumor	LumA	0.687956
TCGA-AR-A24Q-01A-12R-A169-07	8.9107	Tumor	Basal	3.30899
TCGA-AR-A24R-01A-11R-A169-07	0.1129	Tumor	LumB	0.154324
TCGA-AR-A24S-01A-11R-A169-07	0.7366	Tumor	LumB	0.796265
TCGA-AR-A24T-01A-11R-A169-07	0.7074	Tumor	LumA	0.771801
TCGA-AR-A24U-01A-11R-A169-07	0.5453	Tumor	Her2	0.627887
TCGA-AR-A24V-01A-21R-A169-07	0.7035	Tumor	LumA	0.768502
TCGA-AR-A24W-01A-11R-A169-07	1.6266	Tumor	LumA	1.3932
TCGA-AR-A24X-01A-11R-A169-07	0.6264	Tumor	LumA	0.701682
TCGA-AR-A24Z-01A-11R-A169-07	0.265	Tumor	LumB	0.339137
TCGA-AR-A250-01A-31R-A169-07	9.5322	Tumor	LumB	3.39673
TCGA-AR-A251-01A-12R-A169-07	13.0441	Tumor	Basal	3.81189
TCGA-AR-A252-01A-11R-A169-07	0.9851	Tumor	LumA	0.989212
TCGA-AR-A254-01A-21R-A169-07	0.9252	Tumor	Her2	0.945008
TCGA-AR-A255-01A-11R-A169-07	1.0232	Tumor	LumA	1.01664
TCGA-AR-A256-01A-11R-A169-07	38.7968	Tumor	Basal	5.31458
TCGA-AR-A2LE-01A-11R-A180-07	0.6658	Tumor	LumA	0.736215
TCGA-AR-A2LJ-01A-12R-A19W-07	1.2435	Tumor	LumA	1.16575
TCGA-AR-A2LK-01A-11R-A180-07	0.4183	Tumor	LumB	0.504163
TCGA-AR-A2LL-01A-11R-A180-07	0.2819	Tumor	LumB	0.358284
TCGA-AR-A2LM-01A-11R-A180-07	0.7886	Tumor	LumA	0.838831
TCGA-AR-A2LN-01A-21R-A18M-07	4.639	Tumor	LumA	2.49544
TCGA-AR-A2LO-01A-31R-A18M-07	0.6851	Tumor	LumA	0.752834
TCGA-AR-A2LR-01A-12R-A18M-07	2.5846	Tumor	Basal	1.84181
TCGA-AR-A5QM-01A-11R-A27Q-07	0.6511	Tumor	LumA	0.723428
TCGA-AR-A5QN-01A-12R-A28M-07	1.3304	Tumor	LumA	1.22058
TCGA-AR-A5QP-01A-11R-A28M-07	1.091	Tumor	LumA	1.06419
TCGA-AR-A5QQ-01A-11R-A28M-07	0.5288	Tumor	Basal	0.6124
TCGA-B6-A0I1-01A-11R-A21T-07	0.8064	Tumor	Basal	0.853117
TCGA-B6-A0I2-01A-11R-A034-07	2.0153	Tumor	Basal	1.5923
TCGA-B6-A0I5-01A-11R-A034-07	0.2912	Tumor	LumA	0.368712
TCGA-B6-A0I6-01A-11R-A034-07	2.7947	Tumor	Basal	1.92399
TCGA-B6-A0I8-01A-11R-A034-07	0.6501	Tumor	LumA	0.722553
TCGA-B6-A0I9-01A-11R-A034-07	0.4846	Tumor	Her2	0.570074
TCGA-B6-A0IA-01A-11R-A034-07	0.1098	Tumor	LumA	0.1503
TCGA-B6-A0IB-01A-11R-A034-07	0.5941	Tumor	LumB	0.672742
TCGA-B6-A0IC-01A-11R-A034-07	0.4737	Tumor	LumA	0.559443
TCGA-B6-A0IE-01A-11R-A034-07	0.9072	Tumor	LumA	0.931456
TCGA-B6-A0IG-01A-11R-A034-07	0.9734	Tumor	LumA	0.980683
TCGA-B6-A0IH-01A-11R-A115-07	1.3768	Tumor	LumA	1.24902
TCGA-B6-A0IJ-01A-11R-A034-07	0.7366	Tumor	Basal	0.796265
TCGA-B6-A0IK-01A-12R-A056-07	0.7951	Tumor	Her2	0.844064
TCGA-B6-A0IM-01A-11R-A034-07	1.5749	Tumor	LumA	1.36452
TCGA-B6-A0IN-01A-11R-A034-07	1.197	Tumor	LumB	1.13553
TCGA-B6-A0IO-01A-11R-A034-07	0.2335	Tumor	LumA	0.302758
TCGA-B6-A0IP-01A-11R-A034-07	0.4821	Tumor	LumA	0.567643
TCGA-B6-A0IQ-01A-11R-A034-07	0.7739	Tumor	Basal	0.826925
TCGA-B6-A0RE-01A-11R-A056-07	0.2507	Tumor	Basal	0.322736
TCGA-B6-A0RG-01A-11R-A056-07	0.2912	Tumor	LumA	0.368712
TCGA-B6-A0RH-01A-21R-A115-07	0.8913	Tumor	Her2	0.919378
TCGA-B6-A0RI-01A-11R-A056-07	0.4081	Tumor	LumA	0.49375
TCGA-B6-A0RL-01A-11R-A084-07	0.1435	Tumor	LumB	0.193456
TCGA-B6-A0RM-01A-11R-A084-07	0.1734	Tumor	LumA	0.230695
TCGA-B6-A0RN-01A-12R-A084-07	0.4372	Tumor	LumA	0.523261
TCGA-B6-A0RO-01A-22R-A084-07	0.3877	Tumor	LumA	0.472696
TCGA-B6-A0RP-01A-21R-A084-07	0.6268	Tumor	LumA	0.702037
TCGA-B6-A0RS-01A-11R-A084-07	0.5652	Tumor	Her2	0.646347
TCGA-B6-A0RT-01A-21R-A084-07	1.3192	Tumor	Basal	1.21363
TCGA-B6-A0RU-01A-11R-A084-07	8.3437	Tumor	Basal	3.22399
TCGA-B6-A0RV-01A-11R-A084-07	0.8181	Tumor	LumA	0.862432
TCGA-B6-A0WS-01A-11R-A115-07	0.6763	Tumor	LumA	0.74528
TCGA-B6-A0WT-01A-11R-A109-07	0.8759	Tumor	LumA	0.907583
TCGA-B6-A0WV-01A-11R-A109-07	0.3073	Tumor	LumB	0.38659
TCGA-B6-A0WW-01A-11R-A109-07	0.7459	Tumor	LumB	0.803971
TCGA-B6-A0WX-01A-11R-A109-07	1.1188	Tumor	Basal	1.08325
TCGA-B6-A0WY-01A-11R-A109-07	0.834	Tumor	LumA	0.874994
TCGA-B6-A0WZ-01A-11R-A109-07	0.9416	Tumor	LumA	0.957246
TCGA-B6-A0X0-01A-21R-A115-07	0.3195	Tumor	LumA	0.399991
TCGA-B6-A0X1-01A-11R-A109-07	0.6972	Tumor	Basal	0.763157
TCGA-B6-A0X4-01A-11R-A109-07	0.7766	Tumor	LumA	0.829119
TCGA-B6-A0X5-01A-21R-A109-07	0.0553	Tumor	LumB	0.0776532
TCGA-B6-A0X7-01A-11R-A10J-07	1.7006	Tumor	LumA	1.43328
TCGA-B6-A1KC-01B-11R-A157-07	0.3171	Tumor	LumB	0.397365
TCGA-B6-A1KF-01A-11R-A13Q-07	0.7842	Tumor	Basal	0.835277
TCGA-B6-A1KI-01A-11R-A14M-07	1.284	Tumor	LumA	1.19156
TCGA-B6-A1KN-01A-11R-A13Q-07	0.5652	Tumor	LumB	0.646347
TCGA-B6-A2IU-01A-32R-A18M-07	1.1464	Tumor	LumA	1.10192
TCGA-B6-A3ZX-01A-11R-A239-07	1.6156	Tumor	Basal	1.38714
TCGA-B6-A400-01A-11R-A239-07	17.0574	Tumor	Basal	4.17452
TCGA-B6-A401-01A-11R-A239-07	0.6698	Tumor	LumA	0.739675
TCGA-B6-A402-01A-11R-A239-07	10.2338	Tumor	Basal	3.48977
TCGA-B6-A408-01A-12R-A24H-07	0.4058	Tumor	LumA	0.491391
TCGA-B6-A409-01A-11R-A24H-07	2.3639	Tumor	Basal	1.75013
TCGA-B6-A40B-01A-11R-A239-07	0.6204	Tumor	LumA	0.69635
TCGA-B6-A40C-01A-11R-A239-07	0.8224	Tumor	LumA	0.86584
TCGA-BH-A0AU-01A-11R-A12P-07	0.5637	Tumor	LumB	0.644964
TCGA-BH-A0AU-11A-11R-A12P-07	4.1658	Normal	Normal	2.36899
TCGA-BH-A0AV-01A-31R-A115-07	32.6043	Tumor	Basal	5.07057
TCGA-BH-A0AW-01A-11R-A056-07	0.5049	Tumor	Her2	0.589668
TCGA-BH-A0AY-01A-21R-A00Z-07	2.6938	Tumor	LumA	1.88511
TCGA-BH-A0AY-11A-23R-A089-07	7.8489	Normal	Normal	3.1455
TCGA-BH-A0AZ-01A-21R-A12P-07	1.5011	Tumor	LumA	1.32256
TCGA-BH-A0AZ-11A-22R-A12P-07	3.4581	Normal	Normal	2.15643
TCGA-BH-A0B0-01A-21R-A115-07	2.0911	Tumor	LumA	1.62812
TCGA-BH-A0B1-01A-12R-A056-07	1.0454	Tumor	LumA	1.03238
TCGA-BH-A0B2-01A-11R-A10J-07	1.3896	Tumor	LumA	1.25677
TCGA-BH-A0B3-01A-11R-A056-07	10.4606	Tumor	Basal	3.51861
TCGA-BH-A0B3-11B-21R-A089-07	4.71	Normal	Normal	2.51349
TCGA-BH-A0B5-01A-11R-A12P-07	0.6697	Tumor	LumA	0.739589
TCGA-BH-A0B5-11A-23R-A12P-07	13.3854	Normal	Normal	3.84653
TCGA-BH-A0B6-01A-11R-A19W-07	0.889	Tumor	LumA	0.917623
TCGA-BH-A0B7-01A-12R-A115-07	1.3043	Tumor	Her2	1.20433
TCGA-BH-A0B7-11A-34R-A115-07	2.3785	Normal	Normal	1.75638
TCGA-BH-A0B8-01A-21R-A056-07	0.6074	Tumor	LumA	0.684729
TCGA-BH-A0B8-11A-41R-A089-07	13.5749	Normal	Normal	3.86541
TCGA-BH-A0B9-01A-11R-A056-07	0.6621	Tumor	Basal	0.733007
TCGA-BH-A0BA-01A-11R-A056-07	1.9878	Tumor	LumA	1.57908
TCGA-BH-A0BA-11A-22R-A19E-07	5.0752	Normal	Normal	2.60293
TCGA-BH-A0BC-01A-22R-A084-07	1.7107	Tumor	LumA	1.43867
TCGA-BH-A0BC-11A-22R-A089-07	6.3151	Normal	Normal	2.87088
TCGA-BH-A0BD-01A-11R-A034-07	0.8823	Tumor	LumB	0.912497
TCGA-BH-A0BF-01A-21R-A12P-07	1.1161	Tumor	LumB	1.08141
TCGA-BH-A0BG-01A-11R-A115-07	115.093	Tumor	Basal	6.85914
TCGA-BH-A0BJ-01A-11R-A056-07	0.5887	Tumor	LumA	0.667847
TCGA-BH-A0BJ-11A-23R-A089-07	2.1732	Normal	Normal	1.66594
TCGA-BH-A0BL-01A-11R-A115-07	4.1125	Tumor	Basal	2.35403
TCGA-BH-A0BM-01A-11R-A056-07	1.107	Tumor	LumA	1.07519
TCGA-BH-A0BM-11A-12R-A089-07	2.604	Normal	Normal	1.8496
TCGA-BH-A0BO-01A-23R-A12D-07	3.8125	Tumor	LumA	2.26679
TCGA-BH-A0BP-01A-11R-A115-07	2.0477	Tumor	LumA	1.60772
TCGA-BH-A0BQ-01A-21R-A115-07	1.2091	Tumor	LumA	1.14346
TCGA-BH-A0BQ-11A-33R-A115-07	3.8199	Normal	Normal	2.269
TCGA-BH-A0BR-01A-21R-A115-07	1.0575	Tumor	LumA	1.04089
TCGA-BH-A0BS-01A-11R-A12P-07	1.2133	Tumor	LumA	1.1462
TCGA-BH-A0BS-11A-11R-A12P-07	5.8542	Normal	Normal	2.77699
TCGA-BH-A0BT-01A-11R-A12P-07	0.7081	Tumor	LumA	0.772392
TCGA-BH-A0BT-11A-21R-A12P-07	2.0014	Normal	Normal	1.58564
TCGA-BH-A0BV-01A-11R-A00Z-07	0.6393	Tumor	LumA	0.71308
TCGA-BH-A0BV-11A-31R-A089-07	4.5028	Normal	Normal	2.46017
TCGA-BH-A0BW-01A-11R-A115-07	0.6299	Tumor	Basal	0.704783
TCGA-BH-A0BW-11A-12R-A115-07	2.5888	Normal	Normal	1.8435
TCGA-BH-A0BZ-01A-31R-A12P-07	0.8744	Tumor	LumB	0.906429
TCGA-BH-A0BZ-11A-61R-A12P-07	11.3947	Normal	Normal	3.63165
TCGA-BH-A0C0-01A-21R-A056-07	0.5196	Tumor	LumB	0.603692
TCGA-BH-A0C0-11A-21R-A089-07	2.7268	Normal	Normal	1.89794
TCGA-BH-A0C1-01B-11R-A12D-07	1.4078	Tumor	LumA	1.26772
TCGA-BH-A0C3-01A-21R-A12P-07	3.8442	Tumor	LumB	2.27626
TCGA-BH-A0C3-11A-23R-A12P-07	1.3615	Normal	Normal	1.2397
TCGA-BH-A0C7-01B-11R-A115-07	0.987	Tumor	LumB	0.990592
TCGA-BH-A0DD-11A-23R-A12P-07	14.3019	Normal	Normal	3.93564
TCGA-BH-A0DE-01A-11R-A115-07	1.3741	Tumor	LumA	1.24738
TCGA-BH-A0DG-01A-21R-A12P-07	0.5881	Tumor	LumA	0.667302
TCGA-BH-A0DG-11A-43R-A12P-07	2.8106	Normal	Normal	1.93002
TCGA-BH-A0DH-01A-11R-A084-07	0.3378	Tumor	LumA	0.419862
TCGA-BH-A0DH-11A-31R-A089-07	5.4868	Normal	Normal	2.69751
TCGA-BH-A0DI-01A-21R-A12P-07	1.4455	Tumor	LumA	1.29013
TCGA-BH-A0DK-01A-21R-A056-07	1.7107	Tumor	LumA	1.43867
TCGA-BH-A0DK-11A-13R-A089-07	1.9063	Normal	Normal	1.53918
TCGA-BH-A0DL-01A-11R-A115-07	0.4249	Tumor	Basal	0.510861
TCGA-BH-A0DL-11A-13R-A115-07	6.2237	Normal	Normal	2.85274
TCGA-BH-A0DO-01B-11R-A12D-07	1.0946	Tumor	LumA	1.06667
TCGA-BH-A0DO-11A-22R-A12D-07	3.1664	Normal	Normal	2.0588
TCGA-BH-A0DP-01A-21R-A056-07	1.2191	Tumor	LumA	1.14997
TCGA-BH-A0DP-11A-12R-A089-07	3.8497	Normal	Normal	2.2779
TCGA-BH-A0DQ-01A-11R-A084-07	1.428	Tumor	LumA	1.27977
TCGA-BH-A0DQ-11A-12R-A089-07	2.2519	Normal	Normal	1.70128
TCGA-BH-A0DS-01A-11R-A056-07	1.2585	Tumor	LumA	1.17536
TCGA-BH-A0DT-01A-21R-A12D-07	1.2117	Tumor	LumA	1.14516
TCGA-BH-A0DT-11A-12R-A12D-07	2.7406	Normal	Normal	1.90327
TCGA-BH-A0DV-01A-21R-A12P-07	2.8322	Tumor	LumA	1.93817
TCGA-BH-A0DV-11A-22R-A12P-07	4.661	Normal	Normal	2.50106
TCGA-BH-A0DX-01A-11R-A115-07	2.3289	Tumor	LumA	1.73505
TCGA-BH-A0DZ-01A-11R-A00Z-07	7.9771	Tumor	LumA	3.16625
TCGA-BH-A0DZ-11A-22R-A089-07	1.9717	Normal	Normal	1.57129
TCGA-BH-A0E0-01A-11R-A056-07	0.2011	Tumor	Basal	0.264356
TCGA-BH-A0E0-11A-13R-A089-07	4.0496	Normal	Normal	2.33617
TCGA-BH-A0E1-01A-11R-A056-07	1.1293	Tumor	LumA	1.09038
TCGA-BH-A0E1-11A-13R-A089-07	5.8631	Normal	Normal	2.77886
TCGA-BH-A0E2-01A-11R-A056-07	0.432	Tumor	LumA	0.518031
TCGA-BH-A0E6-01A-11R-A034-07	0.7691	Tumor	Basal	0.823016
TCGA-BH-A0E7-01A-11R-A034-07	0.2481	Tumor	LumA	0.319734
TCGA-BH-A0E9-01B-11R-A115-07	1.9657	Tumor	LumA	1.56837
TCGA-BH-A0EA-01A-11R-A115-07	2.9736	Tumor	LumA	1.99045
TCGA-BH-A0EB-01A-11R-A034-07	0.5714	Tumor	LumA	0.65205
TCGA-BH-A0EE-01A-11R-A034-07	0.8077	Tumor	Her2	0.854155
TCGA-BH-A0EI-01A-11R-A115-07	0.7487	Tumor	LumA	0.806283
TCGA-BH-A0GY-01A-11R-A056-07	1.1888	Tumor	LumA	1.13014
TCGA-BH-A0GZ-01A-11R-A056-07	0.6761	Tumor	LumA	0.745108
TCGA-BH-A0H0-01A-11R-A056-07	1.1504	Tumor	LumB	1.10461
TCGA-BH-A0H3-01A-11R-A12P-07	1.448	Tumor	LumA	1.2916
TCGA-BH-A0H5-01A-21R-A115-07	1.5305	Tumor	LumA	1.33942
TCGA-BH-A0H5-11A-62R-A115-07	4.6835	Normal	Normal	2.50678
TCGA-BH-A0H6-01A-21R-A056-07	1.5313	Tumor	LumA	1.33988
TCGA-BH-A0H7-01A-13R-A056-07	1.0076	Tumor	LumA	1.00547
TCGA-BH-A0H7-11A-13R-A089-07	3.219	Normal	Normal	2.0769
TCGA-BH-A0H9-01A-11R-A056-07	0.7511	Tumor	LumA	0.808261
TCGA-BH-A0H9-11A-22R-A466-07	14.9996	Normal	Normal	3.99996
TCGA-BH-A0HA-01A-11R-A12P-07	0.9893	Tumor	LumA	0.992261
TCGA-BH-A0HA-11A-31R-A12P-07	4.4826	Normal	Normal	2.45486
TCGA-BH-A0HB-01A-11R-A056-07	0.616	Tumor	LumA	0.692427
TCGA-BH-A0HF-01A-11R-A056-07	1.1168	Tumor	LumA	1.08188
TCGA-BH-A0HI-01A-11R-A084-07	0.8779	Tumor	LumA	0.90912
TCGA-BH-A0HK-01A-11R-A056-07	2.4133	Tumor	LumA	1.77117
TCGA-BH-A0HK-11A-11R-A089-07	3.1825	Normal	Normal	2.06437
TCGA-BH-A0HL-01A-11R-A10U-07	0.4079	Tumor	LumA	0.493545
TCGA-BH-A0HN-01A-11R-A10U-07	0.3883	Tumor	LumA	0.473319
TCGA-BH-A0HO-01A-11R-A034-07	0.3866	Tumor	LumA	0.471552
TCGA-BH-A0HP-01A-12R-A084-07	0.8474	Tumor	LumA	0.885496
TCGA-BH-A0HQ-01A-11R-A034-07	0.4083	Tumor	LumA	0.493955
TCGA-BH-A0HU-01A-11R-A034-07	1.1443	Tumor	LumB	1.10051
TCGA-BH-A0HW-01A-11R-A034-07	0.8207	Tumor	LumB	0.864493
TCGA-BH-A0HX-01A-21R-A056-07	2.296	Tumor	LumA	1.72072
TCGA-BH-A0HY-01A-11R-A056-07	0.8641	Tumor	LumB	0.898479
TCGA-BH-A0RX-01A-21R-A084-07	4.6055	Tumor	Basal	2.48684
TCGA-BH-A0W3-01A-11R-A109-07	0.3911	Tumor	LumB	0.476226
TCGA-BH-A0W4-01A-11R-A109-07	1.626	Tumor	LumA	1.39287
TCGA-BH-A0W5-01A-11R-A109-07	1.0407	Tumor	LumA	1.02906
TCGA-BH-A0W7-01A-11R-A115-07	0.5065	Tumor	LumA	0.591201
TCGA-BH-A0WA-01A-11R-A109-07	61.5254	Tumor	Basal	5.96637
TCGA-BH-A18F-01A-11R-A12D-07	1.9637	Tumor	LumA	1.5674
TCGA-BH-A18G-01A-11R-A12D-07	1.2577	Tumor	Basal	1.17485
TCGA-BH-A18H-01A-11R-A12D-07	0.6726	Tumor	LumA	0.742092
TCGA-BH-A18I-01A-11R-A12D-07	0.7675	Tumor	LumA	0.82171
TCGA-BH-A18J-01A-11R-A12D-07	2.9177	Tumor	LumA	1.97001
TCGA-BH-A18J-11A-31R-A12D-07	5.7475	Normal	Normal	2.75435
TCGA-BH-A18K-01A-11R-A12D-07	1.3108	Tumor	LumA	1.20839
TCGA-BH-A18K-11A-13R-A12D-07	6.8479	Normal	Normal	2.97231
TCGA-BH-A18L-01A-32R-A12D-07	0.3357	Tumor	LumB	0.417596
TCGA-BH-A18L-11A-42R-A12D-07	8.5678	Normal	Normal	3.25819
TCGA-BH-A18M-01A-11R-A12D-07	1.7629	Tumor	LumA	1.46618
TCGA-BH-A18M-11A-33R-A12D-07	6.1472	Normal	Normal	2.83738
TCGA-BH-A18N-01A-11R-A12D-07	1.2176	Tumor	LumA	1.149
TCGA-BH-A18N-11A-43R-A12D-07	7.5285	Normal	Normal	3.09229
TCGA-BH-A18P-01A-11R-A12D-07	0.8522	Tumor	Her2	0.88924
TCGA-BH-A18P-11A-43R-A12D-07	9.5217	Normal	Normal	3.3953
TCGA-BH-A18Q-01A-12R-A12D-07	3.8705	Tumor	Basal	2.28407
TCGA-BH-A18Q-11A-34R-A12D-07	4.1784	Normal	Normal	2.37251
TCGA-BH-A18R-01A-11R-A12D-07	0.4359	Tumor	Her2	0.521955
TCGA-BH-A18R-11A-42R-A12D-07	4.9131	Normal	Normal	2.56391
TCGA-BH-A18S-01A-11R-A12D-07	0.6259	Tumor	LumA	0.701239
TCGA-BH-A18S-11A-43R-A12D-07	8.7214	Normal	Normal	3.28116
TCGA-BH-A18T-01A-11R-A12D-07	0.5418	Tumor	Basal	0.624616
TCGA-BH-A18U-01A-21R-A12D-07	0.6305	Tumor	LumB	0.705314
TCGA-BH-A18U-11A-23R-A12D-07	4.4141	Normal	Normal	2.43672
TCGA-BH-A18V-01A-11R-A12D-07	1.2803	Tumor	Basal	1.18922
TCGA-BH-A18V-11A-52R-A12D-07	4.2441	Normal	Normal	2.3907
TCGA-BH-A1EN-01A-11R-A13Q-07	0.5984	Tumor	Her2	0.676628
TCGA-BH-A1EN-11A-23R-A13Q-07	9.4072	Normal	Normal	3.37951
TCGA-BH-A1EO-01A-11R-A137-07	0.2058	Tumor	LumA	0.269991
TCGA-BH-A1EO-11A-31R-A137-07	9.4875	Normal	Normal	3.3906
TCGA-BH-A1ES-01A-11R-A137-07	1.1604	Tumor	LumA	1.1113
TCGA-BH-A1ET-01A-11R-A137-07	0.6334	Tumor	LumA	0.707878
TCGA-BH-A1ET-11B-23R-A137-07	14.5046	Normal	Normal	3.95462
TCGA-BH-A1EU-01A-11R-A137-07	1.8348	Tumor	LumA	1.50325
TCGA-BH-A1EU-11A-23R-A137-07	3.272	Normal	Normal	2.09491
TCGA-BH-A1EV-01A-11R-A137-07	0.8077	Tumor	Her2	0.854155
TCGA-BH-A1EV-11A-24R-A137-07	3.3739	Normal	Normal	2.12892
TCGA-BH-A1EW-01A-11R-A137-07	1.7216	Tumor	LumA	1.44446
TCGA-BH-A1EW-11B-33R-A137-07	4.2855	Normal	Normal	2.40204
TCGA-BH-A1EX-01A-11R-A13Q-07	0.5444	Tumor	LumA	0.627046
TCGA-BH-A1EY-01A-11R-A13Q-07	0.8595	Tumor	LumA	0.894915
TCGA-BH-A1F0-01A-11R-A137-07	9.2686	Tumor	Basal	3.36017
TCGA-BH-A1F0-11B-23R-A137-07	8.8294	Normal	Normal	3.2971
TCGA-BH-A1F2-01A-31R-A13Q-07	1.6047	Tumor	LumB	1.38112
TCGA-BH-A1F2-11A-32R-A13Q-07	8.2617	Normal	Normal	3.21128
TCGA-BH-A1F5-01A-12R-A13Q-07	0.417	Tumor	LumA	0.50284
TCGA-BH-A1F6-01A-11R-A13Q-07	3.658	Tumor	Basal	2.21971
TCGA-BH-A1F6-11B-94R-A13Q-07	9.1564	Normal	Normal	3.34432
TCGA-BH-A1F8-01A-11R-A13Q-07	0.5383	Tumor	LumB	0.621337
TCGA-BH-A1F8-11B-21R-A13Q-07	7.1398	Normal	Normal	3.02499
TCGA-BH-A1FB-01A-11R-A13Q-07	0.6014	Tumor	LumA	0.679334
TCGA-BH-A1FB-11A-33R-A13Q-07	2.7319	Normal	Normal	1.89991
TCGA-BH-A1FC-01A-11R-A13Q-07	0.9749	Tumor	Basal	0.98178
TCGA-BH-A1FC-11A-32R-A13Q-07	9.7337	Normal	Normal	3.42408
TCGA-BH-A1FD-01A-11R-A13Q-07	0.6063	Tumor	LumB	0.683741
TCGA-BH-A1FD-11B-21R-A13Q-07	6.5488	Normal	Normal	2.91625
TCGA-BH-A1FE-01A-11R-A13Q-07	0.6246	Tumor	LumA	0.700085
TCGA-BH-A1FE-11B-14R-A13Q-07	3.5047	Normal	Normal	2.17143
TCGA-BH-A1FG-01A-11R-A13Q-07	0.2742	Tumor	LumA	0.349592
TCGA-BH-A1FG-11B-12R-A13Q-07	3.5526	Normal	Normal	2.18669
TCGA-BH-A1FH-01A-12R-A13Q-07	2.5511	Tumor	LumA	1.82827
TCGA-BH-A1FH-11B-42R-A13Q-07	4.9313	Normal	Normal	2.56835
TCGA-BH-A1FJ-01A-11R-A13Q-07	0.4914	Tumor	LumB	0.576667
TCGA-BH-A1FJ-11B-42R-A13Q-07	4.0345	Normal	Normal	2.33185
TCGA-BH-A1FL-01A-11R-A13Q-07	0.8285	Tumor	LumA	0.870661
TCGA-BH-A1FM-01A-11R-A13Q-07	0.6078	Tumor	LumB	0.685088
TCGA-BH-A1FM-11B-23R-A13Q-07	5.4639	Normal	Normal	2.6924
TCGA-BH-A1FN-01A-11R-A13Q-07	1.018	Tumor	LumB	1.01293
TCGA-BH-A1FN-11A-34R-A13Q-07	3.0432	Normal	Normal	2.0155
TCGA-BH-A1FR-01A-11R-A13Q-07	0.6304	Tumor	LumA	0.705226
TCGA-BH-A1FR-11B-42R-A13Q-07	4.1693	Normal	Normal	2.36997
TCGA-BH-A1FU-11A-23R-A14D-07	3.129	Normal	Normal	2.04579
TCGA-BH-A201-01A-11R-A14M-07	1.0829	Tumor	LumA	1.05859
TCGA-BH-A202-01A-11R-A14M-07	0.7222	Tumor	LumB	0.784253
TCGA-BH-A203-01A-12R-A169-07	0.7279	Tumor	Her2	0.78902
TCGA-BH-A203-11A-42R-A169-07	5.476	Normal	Normal	2.6951
TCGA-BH-A204-01A-11R-A157-07	0.4149	Tumor	LumB	0.5007
TCGA-BH-A204-11A-53R-A157-07	10.0126	Normal	Normal	3.46108
TCGA-BH-A208-11A-51R-A157-07	2.9111	Normal	Normal	1.96757
TCGA-BH-A209-01A-11R-A157-07	1.2892	Tumor	LumB	1.19484
TCGA-BH-A209-11A-42R-A157-07	6.3518	Normal	Normal	2.8781
TCGA-BH-A28Q-01A-11R-A16F-07	0.7623	Tumor	LumA	0.81746
TCGA-BH-A2L8-01A-11R-A18M-07	0.9371	Tumor	LumA	0.953898
TCGA-BH-A42T-01A-11R-A24H-07	0.6761	Tumor	LumB	0.745108
TCGA-BH-A42V-01A-11R-A24H-07	2.2983	Tumor	LumA	1.72172
TCGA-BH-A5IZ-01A-11R-A27Q-07	0.8008	Tumor	Basal	0.848638
TCGA-BH-A5J0-01A-11R-A27Q-07	1.0138	Tumor	LumA	1.00992
TCGA-BH-A6R8-01A-21R-A33J-07	0.4561	Tumor	LumA	0.542109
TCGA-BH-A8FY-01A-11R-A36F-07	0.803	Tumor	LumA	0.850399
TCGA-BH-A8G0-01A-11R-A352-07	1.3534	Tumor	LumA	1.23475
TCGA-BH-AB28-01A-31R-A41B-07	1.4178	Tumor	LumA	1.27369
TCGA-C8-A12K-01A-21R-A115-07	2.1911	Tumor	Basal	1.67405
TCGA-C8-A12L-01A-11R-A115-07	0.5582	Tumor	Her2	0.63988
TCGA-C8-A12M-01A-11R-A115-07	1.0606	Tumor	LumB	1.04306
TCGA-C8-A12N-01A-11R-A115-07	1.0713	Tumor	LumA	1.05054
TCGA-C8-A12O-01A-11R-A115-07	0.5671	Tumor	LumA	0.648097
TCGA-C8-A12P-01A-11R-A115-07	0.8962	Tumor	Her2	0.923111
TCGA-C8-A12Q-01A-11R-A115-07	0.4271	Tumor	Her2	0.513086
TCGA-C8-A12T-01A-11R-A115-07	1.1109	Tumor	Her2	1.07786
TCGA-C8-A12U-01A-11R-A115-07	0.3498	Tumor	LumB	0.432746
TCGA-C8-A12V-01A-11R-A115-07	1.6682	Tumor	Basal	1.41587
TCGA-C8-A12W-01A-11R-A115-07	0.2361	Tumor	LumB	0.305795
TCGA-C8-A12X-01A-11R-A115-07	0.537	Tumor	LumA	0.620117
TCGA-C8-A12Y-01A-11R-A12D-07	0.4007	Tumor	LumA	0.486148
TCGA-C8-A12Z-01A-11R-A115-07	0.4075	Tumor	Her2	0.493135
TCGA-C8-A130-01A-31R-A115-07	0.8798	Tumor	LumB	0.910579
TCGA-C8-A131-01A-11R-A115-07	0.4762	Tumor	Basal	0.561888
TCGA-C8-A132-01A-31R-A115-07	3.6163	Tumor	LumA	2.20674
TCGA-C8-A133-01A-32R-A12D-07	0.8799	Tumor	LumA	0.910656
TCGA-C8-A134-01A-11R-A115-07	13.3309	Tumor	Basal	3.84106
TCGA-C8-A135-01A-11R-A115-07	0.5172	Tumor	Her2	0.601411
TCGA-C8-A137-01A-11R-A115-07	0.3043	Tumor	Her2	0.383276
TCGA-C8-A138-01A-11R-A115-07	1.3903	Tumor	Her2	1.25719
TCGA-C8-A1HE-01A-11R-A13Q-07	0.497	Tumor	LumA	0.582074
TCGA-C8-A1HF-01A-11R-A137-07	0.6201	Tumor	Her2	0.696083
TCGA-C8-A1HG-01A-11R-A137-07	0.1371	Tumor	LumB	0.185359
TCGA-C8-A1HI-01A-11R-A137-07	0.5374	Tumor	LumA	0.620493
TCGA-C8-A1HJ-01A-11R-A13Q-07	0.8101	Tumor	Basal	0.856069
TCGA-C8-A1HK-01A-21R-A13Q-07	0.2575	Tumor	Her2	0.330558
TCGA-C8-A1HL-01A-11R-A137-07	1.1639	Tumor	LumB	1.11363
TCGA-C8-A1HM-01A-12R-A137-07	0.1725	Tumor	LumB	0.229588
TCGA-C8-A1HN-01A-11R-A137-07	0.3947	Tumor	LumB	0.479955
TCGA-C8-A1HO-01A-11R-A13Q-07	0.6008	Tumor	LumA	0.678793
TCGA-C8-A26V-01A-11R-A16F-07	0.7264	Tumor	LumB	0.787767
TCGA-C8-A26W-01A-11R-A16F-07	0.6895	Tumor	LumB	0.756596
TCGA-C8-A26X-01A-31R-A16F-07	0.2298	Tumor	Her2	0.298424
TCGA-C8-A26Y-01A-11R-A16F-07	0.85	Tumor	Her2	0.887525
TCGA-C8-A26Z-01A-11R-A16F-07	0.4564	Tumor	LumA	0.542407
TCGA-C8-A273-01A-11R-A16F-07	0.3938	Tumor	LumA	0.479024
TCGA-C8-A274-01A-11R-A16F-07	0.2061	Tumor	LumB	0.27035
TCGA-C8-A275-01A-21R-A16F-07	0.437	Tumor	Her2	0.52306
TCGA-C8-A278-01A-11R-A169-07	0.6873	Tumor	Her2	0.754717
TCGA-C8-A27A-01A-11R-A169-07	0.4189	Tumor	LumB	0.504773
TCGA-C8-A27B-01A-11R-A169-07	6.9671	Tumor	Basal	2.99405
TCGA-C8-A3M7-01A-12R-A21T-07	1.9965	Tumor	LumA	1.58328
TCGA-C8-A3M8-01A-11R-A213-07	1	Tumor	LumB	1
TCGA-C8-A8HP-01A-11R-A36F-07	1.4672	Tumor	Her2	1.30287
TCGA-C8-A8HQ-01A-11R-A36F-07	1.127	Tumor	LumB	1.08882
TCGA-D8-A13Y-01A-11R-A115-07	0.6174	Tumor	LumB	0.693677
TCGA-D8-A13Z-01A-11R-A115-07	0.6538	Tumor	Her2	0.725785
TCGA-D8-A140-01A-11R-A115-07	0.4593	Tumor	LumA	0.545277
TCGA-D8-A141-01A-11R-A115-07	1.1226	Tumor	LumA	1.08583
TCGA-D8-A142-01A-11R-A115-07	7.4018	Tumor	Basal	3.0707
TCGA-D8-A143-01A-11R-A115-07	0.6012	Tumor	Basal	0.679154
TCGA-D8-A145-01A-11R-A115-07	1.1513	Tumor	LumA	1.10521
TCGA-D8-A146-01A-31R-A115-07	0.9317	Tumor	LumA	0.949871
TCGA-D8-A147-01A-11R-A115-07	19.2292	Tumor	Basal	4.33837
TCGA-D8-A1J8-01A-11R-A13Q-07	0.7963	Tumor	LumB	0.845028
TCGA-D8-A1J9-01A-11R-A13Q-07	2.2885	Tumor	LumB	1.71743
TCGA-D8-A1JA-01A-11R-A13Q-07	0.4332	Tumor	Her2	0.51924
TCGA-D8-A1JB-01A-11R-A13Q-07	0.4458	Tumor	LumA	0.531868
TCGA-D8-A1JC-01A-11R-A13Q-07	0.471	Tumor	LumB	0.556797
TCGA-D8-A1JD-01A-11R-A13Q-07	0.3911	Tumor	LumB	0.476226
TCGA-D8-A1JE-01A-11R-A13Q-07	0.9202	Tumor	LumB	0.941257
TCGA-D8-A1JF-01A-11R-A13Q-07	0.393	Tumor	Her2	0.478195
TCGA-D8-A1JG-01B-11R-A13Q-07	0.3993	Tumor	Her2	0.484705
TCGA-D8-A1JH-01A-11R-A13Q-07	1.0883	Tumor	LumA	1.06233
TCGA-D8-A1JI-01A-11R-A13Q-07	0.4383	Tumor	LumB	0.524365
TCGA-D8-A1JJ-01A-31R-A14M-07	0.5524	Tumor	LumB	0.6345
TCGA-D8-A1JK-01A-11R-A13Q-07	1.2829	Tumor	Basal	1.19087
TCGA-D8-A1JL-01A-11R-A13Q-07	3.2839	Tumor	Basal	2.09892
TCGA-D8-A1JM-01A-11R-A13Q-07	0.4293	Tumor	Basal	0.515309
TCGA-D8-A1JN-01A-11R-A13Q-07	0.6289	Tumor	LumA	0.703898
TCGA-D8-A1JP-01A-11R-A13Q-07	0.6052	Tumor	LumA	0.682753
TCGA-D8-A1JS-01A-11R-A13Q-07	0.8299	Tumor	LumA	0.871765
TCGA-D8-A1JT-01A-31R-A13Q-07	0.5256	Tumor	LumB	0.609377
TCGA-D8-A1JU-01A-11R-A13Q-07	1.9665	Tumor	LumA	1.56876
TCGA-D8-A1X5-01A-11R-A14D-07	0.1317	Tumor	LumB	0.178492
TCGA-D8-A1X6-01A-11R-A14M-07	0.3577	Tumor	LumB	0.441165
TCGA-D8-A1X7-01A-11R-A14M-07	0.7799	Tumor	LumB	0.831796
TCGA-D8-A1X8-01A-11R-A14M-07	0.9072	Tumor	LumA	0.931456
TCGA-D8-A1X9-01A-12R-A157-07	0.5946	Tumor	LumA	0.673195
TCGA-D8-A1XA-01A-11R-A14D-07	0.234	Tumor	LumA	0.303342
TCGA-D8-A1XB-01A-11R-A14D-07	0.5926	Tumor	LumA	0.671384
TCGA-D8-A1XC-01A-11R-A14D-07	0.419	Tumor	LumA	0.504875
TCGA-D8-A1XD-01A-11R-A14D-07	1.3755	Tumor	LumA	1.24823
TCGA-D8-A1XF-01A-11R-A14D-07	0.2511	Tumor	LumB	0.323197
TCGA-D8-A1XG-01A-11R-A14D-07	0.6214	Tumor	LumA	0.69724
TCGA-D8-A1XJ-01A-11R-A14M-07	0.5468	Tumor	Her2	0.629287
TCGA-D8-A1XK-01A-21R-A14M-07	7.4285	Tumor	Basal	3.07528
TCGA-D8-A1XL-01A-11R-A14M-07	0.6044	Tumor	LumB	0.682034
TCGA-D8-A1XM-01A-21R-A14M-07	1.1557	Tumor	LumA	1.10816
TCGA-D8-A1XO-01A-11R-A14M-07	0.543	Tumor	LumA	0.625738
TCGA-D8-A1XQ-01A-11R-A14M-07	14.4719	Tumor	Basal	3.95158
TCGA-D8-A1XR-01A-11R-A14M-07	0.7377	Tumor	LumB	0.797179
TCGA-D8-A1XT-01A-11R-A14M-07	0.9591	Tumor	Her2	0.970191
TCGA-D8-A1XU-01A-11R-A14M-07	0.405	Tumor	LumA	0.49057
TCGA-D8-A1XV-01A-11R-A14M-07	0.3181	Tumor	LumA	0.39846
TCGA-D8-A1XY-01A-11R-A14M-07	0.8528	Tumor	LumA	0.889707
TCGA-D8-A1XZ-01A-11R-A14M-07	0.6139	Tumor	LumB	0.690551
TCGA-D8-A1Y0-01A-11R-A14M-07	0.6049	Tumor	LumA	0.682483
TCGA-D8-A1Y1-01A-21R-A14M-07	2.1415	Tumor	LumB	1.65145
TCGA-D8-A1Y2-01A-11R-A157-07	0.7129	Tumor	LumB	0.776441
TCGA-D8-A1Y3-01A-11R-A157-07	0.4807	Tumor	LumB	0.566279
TCGA-D8-A27E-01A-11R-A16F-07	0.6897	Tumor	LumA	0.756767
TCGA-D8-A27F-01A-11R-A16F-07	32.6497	Tumor	Basal	5.07252
TCGA-D8-A27G-01A-11R-A16F-07	0.3462	Tumor	LumA	0.428893
TCGA-D8-A27H-01A-11R-A16F-07	36.3882	Tumor	Basal	5.22451
TCGA-D8-A27I-01A-11R-A16F-07	1.617	Tumor	LumA	1.38791
TCGA-D8-A27K-01A-11R-A16F-07	0.707	Tumor	LumA	0.771463
TCGA-D8-A27L-01A-11R-A16F-07	0.6916	Tumor	LumA	0.758388
TCGA-D8-A27M-01A-11R-A16F-07	5.3982	Tumor	Basal	2.67767
TCGA-D8-A27N-01A-11R-A16F-07	0.8448	Tumor	LumB	0.883464
TCGA-D8-A27P-01A-11R-A16F-07	0.3029	Tumor	LumA	0.381726
TCGA-D8-A27R-01A-11R-A16F-07	0.44	Tumor	LumB	0.526069
TCGA-D8-A27T-01A-11R-A16F-07	1.2356	Tumor	LumA	1.16066
TCGA-D8-A27V-01A-12R-A17B-07	0.7977	Tumor	LumA	0.846152
TCGA-D8-A27W-01A-11R-A16F-07	0.3476	Tumor	LumB	0.430392
TCGA-D8-A3Z5-01A-41R-A24H-07	1.7749	Tumor	LumA	1.47244
TCGA-D8-A3Z6-01A-11R-A239-07	0.6841	Tumor	LumA	0.751978
TCGA-D8-A4Z1-01A-21R-A266-07	1.3145	Tumor	LumA	1.2107
TCGA-D8-A73U-01A-11R-A33J-07	0.7342	Tumor	LumA	0.79427
TCGA-D8-A73W-01A-22R-A352-07	1.3366	Tumor	LumA	1.22441
TCGA-D8-A73X-01A-11R-A32P-07	0.3423	Tumor	LumA	0.424707
TCGA-E2-A105-01A-11R-A10J-07	0.5424	Tumor	LumA	0.625177
TCGA-E2-A106-01A-11R-A10J-07	1.0029	Tumor	LumA	1.00209
TCGA-E2-A107-01A-11R-A10J-07	0.7329	Tumor	LumA	0.793188
TCGA-E2-A109-01A-11R-A10J-07	0.5116	Tumor	LumB	0.596076
TCGA-E2-A10A-01A-21R-A115-07	0.4912	Tumor	LumA	0.576474
TCGA-E2-A10B-01A-11R-A10J-07	0.5237	Tumor	LumA	0.607579
TCGA-E2-A10C-01A-21R-A10J-07	0.7615	Tumor	LumB	0.816804
TCGA-E2-A10E-01A-21R-A10J-07	0.3634	Tumor	LumA	0.447209
TCGA-E2-A10F-01A-11R-A10J-07	0.7621	Tumor	LumA	0.817296
TCGA-E2-A14N-01A-31R-A137-07	0.5793	Tumor	Basal	0.659285
TCGA-E2-A14O-01A-31R-A115-07	3.3717	Tumor	LumB	2.12819
TCGA-E2-A14P-01A-31R-A12D-07	1.0776	Tumor	Her2	1.05492
TCGA-E2-A14Q-01A-11R-A12D-07	0.8807	Tumor	LumA	0.91127
TCGA-E2-A14R-01A-11R-A115-07	6.2528	Tumor	Basal	2.85854
TCGA-E2-A14S-01A-11R-A12D-07	0.6954	Tumor	LumB	0.761626
TCGA-E2-A14T-01A-11R-A115-07	0.7924	Tumor	LumA	0.841893
TCGA-E2-A14U-01A-11R-A22K-07	1.4741	Tumor	LumA	1.3069
TCGA-E2-A14V-01A-11R-A12D-07	0.7586	Tumor	Her2	0.814427
TCGA-E2-A14X-01A-11R-A115-07	0.9823	Tumor	Basal	0.987175
TCGA-E2-A14Y-01A-21R-A12D-07	0.8036	Tumor	Basal	0.850879
TCGA-E2-A14Z-01A-11R-A115-07	0.8416	Tumor	LumA	0.88096
TCGA-E2-A150-01A-11R-A12D-07	0.9369	Tumor	Basal	0.953749
TCGA-E2-A152-01A-11R-A12D-07	1.0041	Tumor	Her2	1.00295
TCGA-E2-A153-01A-12R-A12D-07	1.6084	Tumor	LumA	1.38317
TCGA-E2-A153-11A-31R-A12D-07	3.3685	Normal	Normal	2.12714
TCGA-E2-A154-01A-11R-A115-07	0.7917	Tumor	LumA	0.841329
TCGA-E2-A155-01A-11R-A12D-07	0.2656	Tumor	LumB	0.339822
TCGA-E2-A156-01A-11R-A12D-07	1.629	Tumor	LumA	1.39451
TCGA-E2-A158-01A-11R-A12D-07	6.7429	Tumor	Basal	2.95287
TCGA-E2-A158-11A-22R-A12D-07	6.7273	Normal	Normal	2.94996
TCGA-E2-A159-01A-11R-A115-07	0.6569	Tumor	Basal	0.728487
TCGA-E2-A15A-01A-11R-A12D-07	0.298	Tumor	LumB	0.37629
TCGA-E2-A15C-01A-31R-A12D-07	0.5458	Tumor	LumA	0.628354
TCGA-E2-A15D-01A-11R-A115-07	1.2613	Tumor	LumA	1.17715
TCGA-E2-A15E-01A-11R-A12D-07	0.8667	Tumor	LumA	0.90049
TCGA-E2-A15F-01A-11R-A115-07	0.7184	Tumor	LumA	0.781066
TCGA-E2-A15G-01A-11R-A12D-07	0.6249	Tumor	LumA	0.700351
TCGA-E2-A15H-01A-11R-A12D-07	0.3671	Tumor	LumA	0.451119
TCGA-E2-A15I-01A-21R-A137-07	0.5914	Tumor	LumA	0.670297
TCGA-E2-A15I-11A-32R-A137-07	10.101	Normal	Normal	3.47262
TCGA-E2-A15J-01A-11R-A12P-07	0.6406	Tumor	LumA	0.714224
TCGA-E2-A15K-01A-11R-A12P-07	0.3601	Tumor	LumB	0.443713
TCGA-E2-A15K-11A-13R-A12P-07	6.1747	Normal	Normal	2.84292
TCGA-E2-A15L-01A-11R-A12D-07	0.5964	Tumor	LumA	0.674822
TCGA-E2-A15M-01A-11R-A12D-07	1.6241	Tumor	LumA	1.39182
TCGA-E2-A15M-11A-22R-A12D-07	5.4025	Normal	Normal	2.67864
TCGA-E2-A15O-01A-11R-A115-07	0.4301	Tumor	LumA	0.516116
TCGA-E2-A15P-01A-11R-A115-07	0.7966	Tumor	LumA	0.845269
TCGA-E2-A15R-01A-11R-A115-07	0.6352	Tumor	LumA	0.709467
TCGA-E2-A15S-01A-11R-A115-07	0.9498	Tumor	LumB	0.963326
TCGA-E2-A15T-01A-11R-A115-07	0.563	Tumor	LumB	0.644318
TCGA-E2-A1AZ-01A-11R-A12P-07	0.7779	Tumor	Basal	0.830174
TCGA-E2-A1B0-01A-11R-A12P-07	0.8462	Tumor	Her2	0.884559
TCGA-E2-A1B1-01A-21R-A12P-07	1.6482	Tumor	LumA	1.40501
TCGA-E2-A1B4-01A-11R-A12P-07	1.2571	Tumor	LumA	1.17447
TCGA-E2-A1B5-01A-21R-A12P-07	2.2229	Tumor	LumA	1.68836
TCGA-E2-A1B6-01A-31R-A12P-07	5.5016	Tumor	Basal	2.70079
TCGA-E2-A1BC-01A-11R-A12P-07	2.4674	Tumor	LumA	1.79385
TCGA-E2-A1BC-11A-32R-A12P-07	10.8325	Normal	Normal	3.56468
TCGA-E2-A1BD-01A-11R-A12P-07	1.0321	Tumor	LumA	1.02297
TCGA-E2-A1IE-01A-11R-A13Q-07	0.6432	Tumor	LumA	0.716508
TCGA-E2-A1IF-01A-11R-A144-07	0.7107	Tumor	LumA	0.774587
TCGA-E2-A1IG-01A-11R-A144-07	0.8462	Tumor	LumA	0.884559
TCGA-E2-A1IG-11A-22R-A144-07	10.0691	Normal	Normal	3.46847
TCGA-E2-A1IH-01A-11R-A13Q-07	1.0271	Tumor	LumA	1.01942
TCGA-E2-A1II-01A-11R-A144-07	0.9716	Tumor	Basal	0.979367
TCGA-E2-A1IJ-01A-11R-A144-07	1.0742	Tumor	LumA	1.05256
TCGA-E2-A1IK-01A-11R-A144-07	0.7423	Tumor	LumA	0.800993
TCGA-E2-A1IL-01A-11R-A14D-07	1.4405	Tumor	LumA	1.28718
TCGA-E2-A1IN-01A-11R-A13Q-07	0.913	Tumor	LumA	0.935837
TCGA-E2-A1IO-01A-11R-A144-07	0.8746	Tumor	LumA	0.906583
TCGA-E2-A1IU-01A-11R-A14D-07	0.5078	Tumor	LumA	0.592445
TCGA-E2-A1L6-01A-11R-A13Q-07	1.6993	Tumor	LumA	1.43259
TCGA-E2-A1L7-01A-11R-A144-07	1.0215	Tumor	LumB	1.01543
TCGA-E2-A1L7-11A-33R-A144-07	5.129	Normal	Normal	2.61565
TCGA-E2-A1L8-01A-11R-A13Q-07	1.392	Tumor	LumA	1.25822
TCGA-E2-A1L9-01A-11R-A13Q-07	0.7021	Tumor	LumA	0.767316
TCGA-E2-A1LA-01A-11R-A144-07	0.3918	Tumor	LumA	0.476952
TCGA-E2-A1LB-01A-11R-A144-07	0.4026	Tumor	Her2	0.488104
TCGA-E2-A1LB-11A-22R-A144-07	1.8106	Normal	Normal	1.49088
TCGA-E2-A1LE-01A-12R-A19W-07	2.9317	Tumor	Her2	1.97515
TCGA-E2-A1LG-01A-21R-A14M-07	0.9444	Tumor	Basal	0.959325
TCGA-E2-A1LH-01A-11R-A14D-07	4.7896	Tumor	Basal	2.53346
TCGA-E2-A1LH-11A-22R-A14D-07	1.7047	Normal	Normal	1.43547
TCGA-E2-A1LI-01A-12R-A157-07	5.2719	Tumor	Basal	2.6489
TCGA-E2-A1LK-01A-21R-A14D-07	2.0901	Tumor	Basal	1.62765
TCGA-E2-A1LL-01A-11R-A144-07	0.5071	Tumor	Basal	0.591775
TCGA-E2-A1LS-01A-12R-A157-07	0.2546	Tumor	Basal	0.327227
TCGA-E2-A1LS-11A-32R-A157-07	6.0097	Normal	Normal	2.80935
TCGA-E2-A2P5-01A-11R-A19W-07	0.9133	Tumor	LumA	0.936063
TCGA-E2-A2P6-01A-11R-A19W-07	0.8176	Tumor	LumA	0.862035
TCGA-E2-A3DX-01A-21R-A213-07	1.1024	Tumor	LumA	1.07204
TCGA-E2-A56Z-01A-12R-A29R-07	0.6252	Tumor	LumB	0.700617
TCGA-E2-A570-01A-11R-A29R-07	0.7014	Tumor	LumA	0.766722
TCGA-E2-A572-01A-13R-A31O-07	0.4579	Tumor	LumA	0.543892
TCGA-E2-A573-01A-11R-A29R-07	3.8009	Tumor	Basal	2.2633
TCGA-E2-A574-01A-11R-A29R-07	2.8263	Tumor	Basal	1.93595
TCGA-E2-A576-01A-11R-A31O-07	0.731	Tumor	LumA	0.791606
TCGA-E2-A9RU-01A-11R-A41B-07	1.0094	Tumor	LumB	1.00676
TCGA-E9-A1N3-01A-12R-A157-07	0.5977	Tumor	LumA	0.675997
TCGA-E9-A1N4-01A-11R-A14M-07	0.5265	Tumor	LumA	0.610228
TCGA-E9-A1N4-11A-33R-A14M-07	2.5044	Normal	Normal	1.80917
TCGA-E9-A1N5-01A-11R-A14D-07	0.8074	Tumor	LumA	0.853916
TCGA-E9-A1N5-11A-41R-A14D-07	1.9834	Normal	Normal	1.57696
TCGA-E9-A1N6-01A-11R-A144-07	0.7063	Tumor	LumB	0.770871
TCGA-E9-A1N6-11A-32R-A144-07	5.4016	Normal	Normal	2.67843
TCGA-E9-A1N8-01A-11R-A144-07	0.5739	Tumor	Basal	0.654344
TCGA-E9-A1N9-01A-11R-A14D-07	0.8122	Tumor	Basal	0.857742
TCGA-E9-A1N9-11A-71R-A14D-07	7.6329	Normal	Normal	3.10985
TCGA-E9-A1NA-01A-11R-A144-07	0.3568	Tumor	LumB	0.440208
TCGA-E9-A1NA-11A-33R-A144-07	6.2815	Normal	Normal	2.86424
TCGA-E9-A1NC-01A-21R-A26B-07	31.7416	Tumor	Basal	5.03305
TCGA-E9-A1ND-01A-11R-A144-07	1.475	Tumor	Basal	1.30743
TCGA-E9-A1ND-11A-43R-A144-07	8.3476	Normal	Normal	3.2246
TCGA-E9-A1NE-01A-21R-A14M-07	0.7987	Tumor	LumA	0.846955
TCGA-E9-A1NF-01A-11R-A14D-07	1.7866	Tumor	LumB	1.47851
TCGA-E9-A1NF-11A-73R-A14D-07	17.4555	Normal	Normal	4.20598
TCGA-E9-A1NG-01A-21R-A14M-07	1.6931	Tumor	LumA	1.42927
TCGA-E9-A1NG-11A-52R-A14M-07	10.2087	Normal	Normal	3.48655
TCGA-E9-A1NH-01A-11R-A14D-07	1.5759	Tumor	LumA	1.36508
TCGA-E9-A1NI-01A-11R-A14D-07	0.5985	Tumor	LumB	0.676719
TCGA-E9-A1QZ-01A-21R-A169-07	2.8034	Tumor	LumA	1.92729
TCGA-E9-A1R0-01A-22R-A16F-07	2.6049	Tumor	LumA	1.84996
TCGA-E9-A1R2-01A-11R-A14D-07	0.5166	Tumor	LumA	0.600841
TCGA-E9-A1R3-01A-31R-A14M-07	0.7245	Tumor	LumA	0.786178
TCGA-E9-A1R4-01A-21R-A14D-07	0.4015	Tumor	LumB	0.486972
TCGA-E9-A1R5-01A-11R-A14M-07	0.5259	Tumor	LumA	0.60966
TCGA-E9-A1R6-01A-11R-A14D-07	0.552	Tumor	LumA	0.634129
TCGA-E9-A1R7-01A-11R-A14M-07	0.3819	Tumor	LumB	0.466653
TCGA-E9-A1R7-11A-42R-A14M-07	11.4663	Normal	Normal	3.63996
TCGA-E9-A1RA-01A-11R-A14D-07	0.4566	Tumor	LumA	0.542605
TCGA-E9-A1RB-01A-11R-A157-07	0.4666	Tumor	LumB	0.552475
TCGA-E9-A1RB-11A-33R-A157-07	6.647	Normal	Normal	2.93489
TCGA-E9-A1RC-01A-11R-A157-07	0.6533	Tumor	LumA	0.725349
TCGA-E9-A1RC-11A-33R-A157-07	12.5584	Normal	Normal	3.76112
TCGA-E9-A1RD-01A-11R-A157-07	1.1621	Tumor	LumA	1.11243
TCGA-E9-A1RD-11A-33R-A157-07	11.3506	Normal	Normal	3.62651
TCGA-E9-A1RE-01A-11R-A157-07	0.6128	Tumor	LumB	0.689568
TCGA-E9-A1RF-01A-11R-A157-07	0.5545	Tumor	LumA	0.636451
TCGA-E9-A1RF-11A-32R-A157-07	11.2321	Normal	Normal	3.6126
TCGA-E9-A1RG-01A-11R-A14D-07	0.5382	Tumor	LumB	0.621243
TCGA-E9-A1RH-01A-21R-A169-07	0.2309	Tumor	Her2	0.299714
TCGA-E9-A1RH-11A-34R-A169-07	6.5903	Normal	Normal	2.92416
TCGA-E9-A1RI-01A-11R-A169-07	0.5067	Tumor	LumA	0.591392
TCGA-E9-A1RI-11A-41R-A169-07	18.8018	Normal	Normal	4.30756
TCGA-E9-A226-01A-21R-A157-07	0.1005	Tumor	LumB	0.138159
TCGA-E9-A227-01A-11R-A157-07	1.1323	Tumor	LumA	1.09241
TCGA-E9-A228-01A-31R-A157-07	0.4594	Tumor	LumB	0.545375
TCGA-E9-A229-01A-31R-A157-07	0.8153	Tumor	LumA	0.860208
TCGA-E9-A22A-01A-11R-A157-07	0.9194	Tumor	LumB	0.940655
TCGA-E9-A22B-01A-11R-A157-07	0.6175	Tumor	LumA	0.693766
TCGA-E9-A22D-01A-11R-A157-07	0.2808	Tumor	LumB	0.357045
TCGA-E9-A22E-01A-11R-A157-07	1.0277	Tumor	LumB	1.01984
TCGA-E9-A22G-01A-11R-A157-07	0.7393	Tumor	Basal	0.798507
TCGA-E9-A22H-01A-11R-A157-07	0.5534	Tumor	LumB	0.635429
TCGA-E9-A243-01A-21R-A169-07	0.3537	Tumor	Basal	0.436908
TCGA-E9-A244-01A-11R-A169-07	17.0748	Tumor	Basal	4.17591
TCGA-E9-A245-01A-22R-A16F-07	0.788	Tumor	LumA	0.838347
TCGA-E9-A247-01A-11R-A169-07	0.5245	Tumor	LumA	0.608336
TCGA-E9-A248-01A-11R-A169-07	0.1728	Tumor	Her2	0.229957
TCGA-E9-A249-01A-11R-A169-07	0.3588	Tumor	LumB	0.442333
TCGA-E9-A24A-01A-11R-A169-07	0.8702	Tumor	LumA	0.903193
TCGA-E9-A295-01A-11R-A16F-07	0.5524	Tumor	LumA	0.6345
TCGA-E9-A2JS-01A-11R-A180-07	0.3282	Tumor	LumB	0.409472
TCGA-E9-A2JT-01A-22R-A18M-07	1.7959	Tumor	LumA	1.48331
TCGA-E9-A3HO-01A-11R-A213-07	0.5383	Tumor	LumB	0.621337
TCGA-E9-A3Q9-01A-11R-A21T-07	1.1792	Tumor	LumA	1.1238
TCGA-E9-A3QA-01A-61R-A22K-07	3.0694	Tumor	Basal	2.02482
TCGA-E9-A3X8-01A-31R-A22U-07	0.5198	Tumor	LumA	0.603881
TCGA-E9-A54X-01A-11R-A266-07	0.3467	Tumor	LumB	0.429429
TCGA-E9-A54Y-01A-11R-A466-07	0.038	Tumor	LumB	0.0538064
TCGA-E9-A5FK-01A-11R-A27Q-07	1.4916	Tumor	LumA	1.31707
TCGA-E9-A5FL-01A-11R-A27Q-07	0.2683	Tumor	Basal	0.342896
TCGA-E9-A5UO-01A-11R-A28M-07	0.9315	Tumor	LumB	0.949722
TCGA-E9-A5UP-01A-11R-A28M-07	0.581	Tumor	LumA	0.660837
TCGA-E9-A6HE-01A-11R-A31O-07	1.069	Tumor	LumA	1.04893
TCGA-EW-A1IW-01A-11R-A13Q-07	1.2835	Tumor	LumA	1.19125
TCGA-EW-A1IX-01A-12R-A144-07	1.2414	Tumor	LumA	1.1644
TCGA-EW-A1IY-01A-11R-A13Q-07	0.5948	Tumor	LumB	0.673376
TCGA-EW-A1IZ-01A-11R-A13Q-07	1.1038	Tumor	LumA	1.073
TCGA-EW-A1J1-01A-11R-A13Q-07	0.7752	Tumor	LumA	0.827982
TCGA-EW-A1J2-01A-21R-A13Q-07	1.2503	Tumor	LumA	1.17012
TCGA-EW-A1J3-01A-11R-A13Q-07	1.1233	Tumor	LumA	1.08631
TCGA-EW-A1J5-01A-11R-A13Q-07	0.9208	Tumor	LumA	0.941707
TCGA-EW-A1J6-01A-11R-A13Q-07	0.7537	Tumor	LumB	0.810402
TCGA-EW-A1OV-01A-11R-A144-07	0.6346	Tumor	Her2	0.708938
TCGA-EW-A1OW-01A-21R-A144-07	3.096	Tumor	Basal	2.03422
TCGA-EW-A1OX-01A-11R-A144-07	0.616	Tumor	LumB	0.692427
TCGA-EW-A1OY-01A-11R-A144-07	0.735	Tumor	LumB	0.794936
TCGA-EW-A1OZ-01A-11R-A144-07	0.6922	Tumor	LumB	0.7589
TCGA-EW-A1P0-01A-11R-A144-07	0.4303	Tumor	LumB	0.516318
TCGA-EW-A1P3-01A-11R-A144-07	1.0293	Tumor	LumA	1.02098
TCGA-EW-A1P4-01A-21R-A144-07	0.4634	Tumor	Basal	0.549324
TCGA-EW-A1P5-01A-11R-A144-07	0.5906	Tumor	LumA	0.669571
TCGA-EW-A1P6-01A-11R-A144-07	0.4201	Tumor	LumA	0.505993
TCGA-EW-A1P8-01A-11R-A144-07	0.9632	Tumor	Basal	0.973207
TCGA-EW-A1PA-01A-11R-A144-07	1.0557	Tumor	LumA	1.03963
TCGA-EW-A1PB-01A-11R-A144-07	0.4142	Tumor	Basal	0.499986
TCGA-EW-A1PC-01B-11R-A21T-07	0.6913	Tumor	LumB	0.758133
TCGA-EW-A1PE-01A-11R-A144-07	1.344	Tumor	LumA	1.22897
TCGA-EW-A1PF-01A-11R-A144-07	0.7557	Tumor	LumA	0.812046
TCGA-EW-A1PH-01A-11R-A14M-07	4.8988	Tumor	Basal	2.56042
TCGA-EW-A2FR-01A-11R-A21T-07	2.1363	Tumor	Her2	1.64906
TCGA-EW-A2FS-01A-11R-A17B-07	0.6379	Tumor	LumA	0.711847
TCGA-EW-A2FV-01A-11R-A17B-07	0.7924	Tumor	LumA	0.841893
TCGA-EW-A2FW-01A-11R-A17B-07	0.4701	Tumor	LumB	0.555914
TCGA-EW-A3E8-01B-11R-A24H-07	3.0112	Tumor	LumA	2.00403
TCGA-EW-A3U0-01A-11R-A22K-07	8.4665	Tumor	Basal	3.24283
TCGA-EW-A423-01A-11R-A24H-07	0.5506	Tumor	LumA	0.632827
TCGA-EW-A424-01A-11R-A24H-07	0.4891	Tumor	LumA	0.574441
TCGA-EW-A6S9-01A-22R-A33J-07	0.6169	Tumor	LumA	0.69323
TCGA-EW-A6SB-01A-12R-A32P-07	0.3771	Tumor	Basal	0.461633
TCGA-EW-A6SC-01A-12R-A32P-07	1.0102	Tumor	LumA	1.00734
TCGA-EW-A6SD-01A-12R-A33J-07	0.3985	Tumor	Her2	0.48388
TCGA-GI-A2C8-01A-11R-A16F-07	1.1468	Tumor	LumA	1.10219
TCGA-GI-A2C8-11A-22R-A16F-07	0.9826	Normal	Normal	0.987394
TCGA-GI-A2C9-01A-11R-A21T-07	3.468	Tumor	Basal	2.15963
TCGA-GI-A2C9-11A-22R-A21T-07	5.2031	Normal	Normal	2.63299
TCGA-GM-A2D9-01A-11R-A18M-07	0.6394	Tumor	LumA	0.713168
TCGA-GM-A2DA-01A-11R-A18M-07	0.4964	Tumor	LumA	0.581496
TCGA-GM-A2DB-01A-31R-A18M-07	0.4373	Tumor	Her2	0.523361
TCGA-GM-A2DC-01A-11R-A18M-07	0.6101	Tumor	LumA	0.68715
TCGA-GM-A2DF-01A-11R-A180-07	24.1359	Tumor	Basal	4.65168
TCGA-GM-A2DH-01A-11R-A180-07	0.7235	Tumor	Her2	0.785341
TCGA-GM-A2DI-01A-31R-A18M-07	1.2126	Tumor	LumA	1.14574
TCGA-GM-A2DK-01A-21R-A180-07	2.7747	Tumor	LumA	1.91636
TCGA-GM-A2DL-01A-11R-A18M-07	0.9231	Tumor	LumA	0.943434
TCGA-GM-A2DM-01A-11R-A180-07	0.4874	Tumor	LumA	0.572793
TCGA-GM-A2DN-01A-11R-A180-07	0.5695	Tumor	LumA	0.650305
TCGA-GM-A2DO-01A-11R-A18M-07	0.6568	Tumor	LumB	0.728399
TCGA-GM-A3NW-01A-21R-A22K-07	1.1881	Tumor	LumA	1.12968
TCGA-GM-A3NY-01A-11R-A21T-07	1.1503	Tumor	LumA	1.10454
TCGA-GM-A3XG-01A-31R-A24H-07	1.9663	Tumor	LumA	1.56866
TCGA-GM-A3XL-01A-11R-A22U-07	4.4258	Tumor	Basal	2.43984
TCGA-GM-A3XN-01A-12R-A22U-07	3.174	Tumor	LumA	2.06143
TCGA-GM-A4E0-01A-12R-A266-07	10.0342	Tumor	LumA	3.46391
TCGA-GM-A5PV-01A-11R-A28M-07	1.4752	Tumor	LumA	1.30755
TCGA-GM-A5PX-01A-12R-A28M-07	3.8205	Tumor	LumA	2.26918
TCGA-HN-A2NL-01A-11R-A18M-07	0.6148	Tumor	Basal	0.691355
TCGA-HN-A2OB-01A-21R-A27Q-07	2.0413	Tumor	LumA	1.60469
TCGA-JL-A3YW-01A-12R-A239-07	1.2427	Tumor	Her2	1.16524
TCGA-JL-A3YX-01A-11R-A22U-07	1.3703	Tumor	LumA	1.24507
TCGA-LD-A66U-01A-11R-A31O-07	0.6846	Tumor	LumA	0.752406
TCGA-LD-A74U-01A-13R-A33J-07	2.0615	Tumor	LumA	1.61424
TCGA-LD-A7W5-01A-22R-A352-07	1.9776	Tumor	LumA	1.57415
TCGA-LD-A7W6-01A-81R-A352-07	1.7246	Tumor	LumA	1.44604
TCGA-LL-A440-01A-11R-A24H-07	3.5908	Tumor	LumA	2.19875
TCGA-LL-A442-01A-11R-A24H-07	1.2315	Tumor	LumA	1.15801
TCGA-LL-A50Y-01A-11R-A266-07	0.5585	Tumor	LumA	0.640158
TCGA-LL-A5YL-01A-12R-A29R-07	0.9115	Tumor	LumA	0.934705
TCGA-LL-A5YM-01A-11R-A28M-07	0.5944	Tumor	LumB	0.673014
TCGA-LL-A5YN-01A-11R-A28M-07	0.2632	Tumor	LumA	0.337083
TCGA-LL-A5YO-01A-21R-A28M-07	0.5035	Tumor	Her2	0.588325
TCGA-LL-A5YP-01A-21R-A28M-07	21.6568	Tumor	Basal	4.50187
TCGA-LL-A6FP-01A-11R-A31O-07	0.2018	Tumor	LumA	0.265197
TCGA-LL-A6FQ-01A-11R-A31O-07	0.2942	Tumor	LumA	0.372061
TCGA-LL-A6FR-01A-12R-A31O-07	19.1129	Tumor	Basal	4.33005
TCGA-LL-A73Y-01A-11R-A33J-07	74.2353	Tumor	Basal	6.23334
TCGA-LL-A740-01A-21R-A32P-07	1.3884	Tumor	LumA	1.25604
TCGA-LL-A7SZ-01A-32R-A352-07	0.3252	Tumor	LumA	0.40621
TCGA-LL-A7T0-01A-31R-A352-07	0.511	Tumor	LumB	0.595504
TCGA-LL-A8F5-01A-11R-A36F-07	6.8034	Tumor	Basal	2.9641
TCGA-LL-A9Q3-01A-11R-A41B-07	1.1589	Tumor	LumA	1.1103
TCGA-LQ-A4E4-01A-11R-A266-07	1.3199	Tumor	LumA	1.21406
TCGA-MS-A51U-01A-31R-A266-07	1.0752	Tumor	LumA	1.05325
TCGA-OK-A5Q2-01A-11R-A27Q-07	1.3416	Tumor	LumA	1.22749
TCGA-OL-A5D7-01A-11R-A27Q-07	0.3856	Tumor	Basal	0.470511
TCGA-OL-A5D8-01A-11R-A27Q-07	0.5086	Tumor	LumA	0.59321
TCGA-OL-A5DA-01A-11R-A27Q-07	0.6854	Tumor	LumA	0.753091
TCGA-OL-A5RU-01A-11R-A28M-07	0.9972	Tumor	LumA	0.997979
TCGA-OL-A5RV-01A-12R-A28M-07	1.1072	Tumor	LumA	1.07533
TCGA-OL-A5RW-01A-11R-A28M-07	1.7468	Tumor	Basal	1.45775
TCGA-OL-A5RX-01A-11R-A28M-07	2.2328	Tumor	LumA	1.69278
TCGA-OL-A5RZ-01A-11R-A28M-07	0.8041	Tumor	Her2	0.851279
TCGA-OL-A5S0-01A-11R-A28M-07	15.4639	Tumor	Basal	4.04123
TCGA-OL-A66H-01A-11R-A29R-07	1.2539	Tumor	LumA	1.17242
TCGA-OL-A66I-01A-21R-A29R-07	4.3739	Tumor	Basal	2.42597
TCGA-OL-A66J-01A-11R-A29R-07	2.7755	Tumor	LumA	1.91667
TCGA-OL-A66K-01A-11R-A29R-07	0.3412	Tumor	LumA	0.423524
TCGA-OL-A66L-01A-12R-A31O-07	2.6111	Tumor	LumA	1.85244
TCGA-OL-A66N-01A-12R-A31O-07	1.2931	Tumor	LumA	1.1973
TCGA-OL-A66O-01A-11R-A31O-07	0.6832	Tumor	LumA	0.751207
TCGA-OL-A66P-01A-11R-A31O-07	0.6977	Tumor	Her2	0.763582
TCGA-OL-A6VO-01A-12R-A33J-07	16.3168	Tumor	Basal	4.1141
TCGA-OL-A6VQ-01A-12R-A41B-07	1.0518	Tumor	LumA	1.03689
TCGA-OL-A6VR-01A-32R-A33J-07	1.0626	Tumor	LumA	1.04446
TCGA-PE-A5DC-01A-12R-A27Q-07	1.1065	Tumor	LumA	1.07485
TCGA-PE-A5DD-01A-12R-A27Q-07	1.7989	Tumor	LumA	1.48486
TCGA-PE-A5DE-01A-11R-A27Q-07	1.2891	Tumor	LumA	1.19478
TCGA-PL-A8LV-01A-21R-A41B-07	0.2501	Tumor	Basal	0.322044
TCGA-PL-A8LX-01A-11R-A41B-07	0.9098	Tumor	LumA	0.933422
TCGA-PL-A8LZ-01A-31R-A36F-07	2.0818	Tumor	Basal	1.62377
TCGA-S3-A6ZF-01A-32R-A32P-07	0.674	Tumor	LumB	0.7433
TCGA-S3-A6ZG-01A-22R-A32P-07	0.4693	Tumor	LumA	0.555129
TCGA-S3-A6ZH-01A-22R-A32P-07	0.7913	Tumor	LumA	0.841007
TCGA-S3-AA0Z-01A-11R-A41B-07	1.1318	Tumor	Basal	1.09207
TCGA-S3-AA10-01A-21R-A41B-07	6.5833	Tumor	Basal	2.92283
TCGA-S3-AA11-01A-31R-A41B-07	0.557	Tumor	LumA	0.638769
TCGA-S3-AA12-01A-11R-A41B-07	0.3812	Tumor	LumA	0.465922
TCGA-S3-AA14-01A-11R-A41B-07	0.9104	Tumor	LumA	0.933875
TCGA-S3-AA15-01A-11R-A41B-07	0.8519	Tumor	Basal	0.889006
TCGA-S3-AA17-01A-11R-A41B-07	0.5447	Tumor	LumB	0.627327
TCGA-UL-AAZ6-01A-11R-A41B-07	0.9249	Tumor	LumA	0.944783
TCGA-UU-A93S-01A-21R-A41B-07	0.2668	Tumor	Her2	0.341189
TCGA-V7-A7HQ-01A-11R-A33J-07	0.5928	Tumor	LumA	0.671565
TCGA-W8-A86G-01A-21R-A36F-07	1.0952	Tumor	LumA	1.06709
TCGA-WT-AB41-01A-11R-A41B-07	0.6376	Tumor	LumA	0.711583
TCGA-WT-AB44-01A-11R-A41B-07	0.5717	Tumor	LumA	0.652326
TCGA-XX-A899-01A-11R-A36F-07	3.2498	Tumor	LumA	2.08739
TCGA-XX-A89A-01A-11R-A36F-07	3.2594	Tumor	LumA	2.09065
TCGA-Z7-A8R5-01A-42R-A41B-07	0.9923	Tumor	LumA	0.994435
TCGA-Z7-A8R6-01A-11R-A41B-07	16.5964	Tumor	LumB	4.13721

## Sheet: information of box plots
paper_BRCA_Subtype_PAM50	max_value	min_value	median_value	q1	q3	iqr	lower_whisker	upper_whisker
Basal	5.81	0.08	1.56	0.8	2.86	2.06	0.72	2.95
Her2	1.3	0.17	0.72	0.53	0.91	0.386	0.36	0.39
LumA	2.09	0.14	0.933	0.674	1.25	0.574	0.534	0.84
LumB	1.479	0.054	0.68	0.48	0.88	0.404	0.426	0.599
Normal	2.21	0.05	0.87	0.62	1.26	0.636	0.5672	0.95
	pvalue
Basal vs Normal	1.15536e-08
Her2 vs Normal	2.92153e-57
LumA vs Normal	2.70938e-49
LumB vs Normal	3.39199e-59
