# Supplementary material for: Micropeptide hSPAR regulates glutamine levels and suppresses mammary tumor growth via a TRIM21-P27KIP1-mTOR axis
Source: EMBO J. 2025 Jan 28;44(5):1414–41. doi: 10.1038/s44318-024-00359-z (PMC11876615; doi:10.1038/s44318-024-00359-z)
Supplement: Supplementary file 6 — Source data Fig. 1 [file 44318_2024_359_MOESM6_ESM.zip › Figure 1/Fig 1C/Relative expression level of LINC00961.xlsx]

## Sheet: Sheet1
Relative expression level of LINC00961	replicate 1	replicate 2	replicate 3
MCF10A	1	1	1
MCF7	0.012173	0.104508	0.205865
MDA-MB-453	0.0119248	0.0631148	0.253462
MDA-MB-231	0.0113595	0.199846	0.122404
MDA-MB-468	0.0315451	0.063166	0.312019
