# Supplementary material for: Micropeptide hSPAR regulates glutamine levels and suppresses mammary tumor growth via a TRIM21-P27KIP1-mTOR axis
Source: EMBO J. 2025 Jan 28;44(5):1414–41. doi: 10.1038/s44318-024-00359-z (PMC11876615; doi:10.1038/s44318-024-00359-z)
Supplement: Supplementary file 6 — Source data Fig. 1 [file 44318_2024_359_MOESM6_ESM.zip › Figure 1/Fig 1D/Fig 1D Relative expression of hSPAR.xlsx]

## Sheet: Sheet1
		MCF10A			MCF7			MDA-MB-453			MDA-MB-468			MDA-MB-231
	replicate 1	replicate 2	replicate 3	replicate 1	replicate 2	replicate 3	replicate 1	replicate 2	replicate 3	replicate 1	replicate 2	replicate 3	replicate 1	replicate 2	replicate 3
Relative expression level of hSPAR	1	1	1	0.471346	0.553521	0.546547	0.635587	0.558647	0.572234	0.577338	0.619845	0.583149	0.473493	0.318098	0.433719
