# Supplementary material for: Micropeptide hSPAR regulates glutamine levels and suppresses mammary tumor growth via a TRIM21-P27KIP1-mTOR axis
Source: EMBO J. 2025 Jan 28;44(5):1414–41. doi: 10.1038/s44318-024-00359-z (PMC11876615; doi:10.1038/s44318-024-00359-z)
Supplement: Supplementary file 6 — Source data Fig. 1 [file 44318_2024_359_MOESM6_ESM.zip › Figure 1/Fig 1F and 1G/Fig 1G Cell proliferation rate of sihSPAR.xlsx]

## Sheet: Sheet1
replicate 1		replicate 2		replicate 3
	Edu/Hoechst		Edu/Hoechst		Edu/Hoechst
siCtrl	0.424601	siCtrl	0.332819	siCtrl	0.245693
sihSPAR-1	0.728835	sihSPAR-1	0.638422	sihSPAR-1	0.733146
sihSPAR-2	0.71844	sihSPAR-2	0.585805	sihSPAR-2	0.92191
sihSPAR-3	0.689628	sihSPAR-3	0.488326	sihSPAR-3	0.628382
