# Supplementary material for: Micropeptide hSPAR regulates glutamine levels and suppresses mammary tumor growth via a TRIM21-P27KIP1-mTOR axis
Source: EMBO J. 2025 Jan 28;44(5):1414–41. doi: 10.1038/s44318-024-00359-z (PMC11876615; doi:10.1038/s44318-024-00359-z)
Supplement: Supplementary file 6 — Source data Fig. 1 [file 44318_2024_359_MOESM6_ESM.zip › Figure 1/Fig 1J and 1K/Fig 1K cell proliferation rate of ovhSPAR.xlsx]

## Sheet: Sheet1
	replicate 1	replicate 2	replicate 3
	Edu/Hoechst	Edu/Hoechst	Edu/Hoechst
Vector Ctrl	0.623979	0.610478	0.625967
ATG 1+2	0.57701	0.584434	0.595972
Flag-hSPAR	0.240815	0.27326	0.271428
