# Supplementary material for: Micropeptide hSPAR regulates glutamine levels and suppresses mammary tumor growth via a TRIM21-P27KIP1-mTOR axis
Source: EMBO J. 2025 Jan 28;44(5):1414–41. doi: 10.1038/s44318-024-00359-z (PMC11876615; doi:10.1038/s44318-024-00359-z)
Supplement: Supplementary file 6 — Source data Fig. 1 [file 44318_2024_359_MOESM6_ESM.zip › Figure 1/Fig 1L and 1M/Fig 1M Tumor Volume.xlsx]

## Sheet: Sheet1
Vector Ctrl	Tumor Volume	Flag-hSPAR	Tumor Volume
#1	183.75	#7	27.5625
#2	108	#8	33.6875
#3	93.75	#9	21.4375
#4	93.75	#10	21.4375
#5	108	#11	24.5
#6	108	#12	36
