# Supplementary material for: Micropeptide hSPAR regulates glutamine levels and suppresses mammary tumor growth via a TRIM21-P27KIP1-mTOR axis
Source: EMBO J. 2025 Jan 28;44(5):1414–41. doi: 10.1038/s44318-024-00359-z (PMC11876615; doi:10.1038/s44318-024-00359-z)
Supplement: Supplementary file 7 — Source data Fig. 2 [file 44318_2024_359_MOESM7_ESM.zip]

Archive with 165 entries (139 files):
- Figure 2/
- Figure 2/Fig 2A/
- Figure 2/Fig 2A/Ctrl/
- Figure 2/Fig 2A/Ctrl/Hoechst.png
- Figure 2/Fig 2A/Ctrl/No Primary Antibody.jpg
- Figure 2/Fig 2A/Ctrl/merge.png
- Figure 2/Fig 2A/hSPAR/
- Figure 2/Fig 2A/hSPAR/Hoechst.png
- Figure 2/Fig 2A/hSPAR/hSPAR.png
- Figure 2/Fig 2A/hSPAR/merge.jpg
- Figure 2/Fig 2B/
- Figure 2/Fig 2B/1-FBL-merge.Tif
- Figure 2/Fig 2B/1-FBL.Tif
- Figure 2/Fig 2B/2-TUBULIN-merge.Tif
- Figure 2/Fig 2B/2-TUBULIN.Tif
- Figure 2/Fig 2B/3-ATP1V1-merge.Tif
- Figure 2/Fig 2B/3-ATP1V1.Tif
- Figure 2/Fig 2B/4-hSPAR-merge.Tif
- Figure 2/Fig 2B/4-hSPAR.Tif
- Figure 2/Fig 2B/Fig 2B.pdf
- Figure 2/Fig 2D/
- Figure 2/Fig 2D/Fig 2D Pearson correlation (Rr).txt
- Figure 2/Fig 2D/Fig 2D Pearson correlation.jpg
- Figure 2/Fig 2D/Fig 2D single line-scans analysis .xlsx
- Figure 2/Fig 2D/GFP-hSPAR.jpg
- Figure 2/Fig 2D/lysotracker.jpg
- Figure 2/Fig 2D/merge.jpg
- Figure 2/Fig 2E/
- Figure 2/Fig 2E/ATG/
- Figure 2/Fig 2E/ATG/ATG-Flag-1.tif
- Figure 2/Fig 2E/ATG/ATG-Hoechst.tif
- Figure 2/Fig 2E/ATG/ATG-LAMP1.tif
- Figure 2/Fig 2E/ATG/ATG-merge.tif
- Figure 2/Fig 2E/ATG/Fig 2E ATG single line-scans analysis .xlsx
- Figure 2/Fig 2E/Vector Ctrl/
- Figure 2/Fig 2E/Vector Ctrl/Fig 2E Vector Ctrl single line-scans analysis .xlsx
- Figure 2/Fig 2E/Vector Ctrl/Vector Ctrl-Flag.tif
- Figure 2/Fig 2E/Vector Ctrl/Vector Ctrl-Hoechst.tif
- Figure 2/Fig 2E/Vector Ctrl/Vector Ctrl-LAMP1.tif
- Figure 2/Fig 2E/Vector Ctrl/Vector Ctrl-merge.tif
- Figure 2/Fig 2E/hSPAR/
- Figure 2/Fig 2E/hSPAR/Fig 2E Pearson correlation (Rr).txt
- Figure 2/Fig 2E/hSPAR/Fig 2E Pearson correlation.tif
- Figure 2/Fig 2E/hSPAR/Fig 2E hSPAR single line-scans analysis .csv
- Figure 2/Fig 2E/hSPAR/hSPAR-Flag.tif
- Figure 2/Fig 2E/hSPAR/hSPAR-Hoechst.tif
- Figure 2/Fig 2E/hSPAR/hSPAR-LAMP1.tif
- Figure 2/Fig 2E/hSPAR/hSPAR-merge.tif
- Figure 2/Fig 2F and 2G/
- Figure 2/Fig 2F and 2G/Fig 2F/
- Figure 2/Fig 2F and 2G/Fig 2F/1-p-mTOR.Tif
- Figure 2/Fig 2F and 2G/Fig 2F/2-mtor.Tif
- Figure 2/Fig 2F and 2G/Fig 2F/3-p-S6K-merge.Tif
- Figure 2/Fig 2F and 2G/Fig 2F/3-p-s6k.Tif
- Figure 2/Fig 2F and 2G/Fig 2F/4-S6K-merge.Tif
- Figure 2/Fig 2F and 2G/Fig 2F/4-S6K.Tif
- Figure 2/Fig 2F and 2G/Fig 2F/5-p-S6-merge.Tif
- Figure 2/Fig 2F and 2G/Fig 2F/5-p-S6.Tif
- Figure 2/Fig 2F and 2G/Fig 2F/6-S6-merge.Tif
- Figure 2/Fig 2F and 2G/Fig 2F/6-S6.Tif
- Figure 2/Fig 2F and 2G/Fig 2F/7-Flag-merge.Tif
- Figure 2/Fig 2F and 2G/Fig 2F/7-Flag.Tif
- Figure 2/Fig 2F and 2G/Fig 2F/8-GAPDH-merge.Tif
- Figure 2/Fig 2F and 2G/Fig 2F/8-GAPDH.Tif
- Figure 2/Fig 2F and 2G/Fig 2F/Fig 2F.pdf
- Figure 2/Fig 2F and 2G/Fig 2G-Relative expression of mTOR signal.xlsx
- Figure 2/Fig 2H and 2I/
- Figure 2/Fig 2H and 2I/Fig 2H/
- Figure 2/Fig 2H and 2I/Fig 2H/(#1-#7) Triple-negative/
- Figure 2/Fig 2H and 2I/Fig 2H/(#1-#7) Triple-negative/1-p-mTOR-merge.Tif
- Figure 2/Fig 2H and 2I/Fig 2H/(#1-#7) Triple-negative/1-p-mTOR.Tif
- Figure 2/Fig 2H and 2I/Fig 2H/(#1-#7) Triple-negative/2-mTOR-merge.Tif
- Figure 2/Fig 2H and 2I/Fig 2H/(#1-#7) Triple-negative/2-mTOR.Tif
- Figure 2/Fig 2H and 2I/Fig 2H/(#1-#7) Triple-negative/3-p-S6K-merge.Tif
- Figure 2/Fig 2H and 2I/Fig 2H/(#1-#7) Triple-negative/3-p-S6K.Tif
- Figure 2/Fig 2H and 2I/Fig 2H/(#1-#7) Triple-negative/4-S6K-merge.Tif
- Figure 2/Fig 2H and 2I/Fig 2H/(#1-#7) Triple-negative/4-s6k.Tif
- Figure 2/Fig 2H and 2I/Fig 2H/(#1-#7) Triple-negative/5-p-S6-merge.Tif
- Figure 2/Fig 2H and 2I/Fig 2H/(#1-#7) Triple-negative/5-p-S6.Tif
- Figure 2/Fig 2H and 2I/Fig 2H/(#1-#7) Triple-negative/6-S6-merge.Tif
- Figure 2/Fig 2H and 2I/Fig 2H/(#1-#7) Triple-negative/6-S6.Tif
- Figure 2/Fig 2H and 2I/Fig 2H/(#1-#7) Triple-negative/7-hSPAR-merge.Tif
- Figure 2/Fig 2H and 2I/Fig 2H/(#1-#7) Triple-negative/7-hSPAR.Tif
- Figure 2/Fig 2H and 2I/Fig 2H/(#1-#7) Triple-negative/8-GAPDH-merge.Tif
- Figure 2/Fig 2H and 2I/Fig 2H/(#1-#7) Triple-negative/8-GAPDH.Tif
- Figure 2/Fig 2H and 2I/Fig 2H/(#11-#16) Luminal A+Luminal B/
- Figure 2/Fig 2H and 2I/Fig 2H/(#11-#16) Luminal A+Luminal B/1-p-mtor-merge.Tif
- Figure 2/Fig 2H and 2I/Fig 2H/(#11-#16) Luminal A+Luminal B/1-p-mtor.Tif
- Figure 2/Fig 2H and 2I/Fig 2H/(#11-#16) Luminal A+Luminal B/2-mTOR-merge.Tif
- Figure 2/Fig 2H and 2I/Fig 2H/(#11-#16) Luminal A+Luminal B/2-mTOR.Tif
- Figure 2/Fig 2H and 2I/Fig 2H/(#11-#16) Luminal A+Luminal B/3-p-S6K-merge.Tif
- Figure 2/Fig 2H and 2I/Fig 2H/(#11-#16) Luminal A+Luminal B/3-p-S6K.Tif
- Figure 2/Fig 2H and 2I/Fig 2H/(#11-#16) Luminal A+Luminal B/4-S6K-merge.Tif
- Figure 2/Fig 2H and 2I/Fig 2H/(#11-#16) Luminal A+Luminal B/4-S6K.Tif
- Figure 2/Fig 2H and 2I/Fig 2H/(#11-#16) Luminal A+Luminal B/5-p-S6-merge.Tif
- Figure 2/Fig 2H and 2I/Fig 2H/(#11-#16) Luminal A+Luminal B/5-p-S6.Tif
- Figure 2/Fig 2H and 2I/Fig 2H/(#11-#16) Luminal A+Luminal B/6-S6-merge.Tif
- Figure 2/Fig 2H and 2I/Fig 2H/(#11-#16) Luminal A+Luminal B/6-S6.Tif
- Figure 2/Fig 2H and 2I/Fig 2H/(#11-#16) Luminal A+Luminal B/7-hSPAR-merge.Tif
- Figure 2/Fig 2H and 2I/Fig 2H/(#11-#16) Luminal A+Luminal B/7-hSPAR.Tif
- Figure 2/Fig 2H and 2I/Fig 2H/(#11-#16) Luminal A+Luminal B/8-GAPDH-merge.Tif
- Figure 2/Fig 2H and 2I/Fig 2H/(#11-#16) Luminal A+Luminal B/8-GAPDH.Tif
- Figure 2/Fig 2H and 2I/Fig 2H/(#8-#10 and #17-#18) Triple-negative+HER2+/
- Figure 2/Fig 2H and 2I/Fig 2H/(#8-#10 and #17-#18) Triple-negative+HER2+/1-p-mtor.Tif
- Figure 2/Fig 2H and 2I/Fig 2H/(#8-#10 and #17-#18) Triple-negative+HER2+/2-mTOR-merge.Tif
- Figure 2/Fig 2H and 2I/Fig 2H/(#8-#10 and #17-#18) Triple-negative+HER2+/2-mTOR.Tif
- Figure 2/Fig 2H and 2I/Fig 2H/(#8-#10 and #17-#18) Triple-negative+HER2+/3-p-S6K-merge.Tif
- Figure 2/Fig 2H and 2I/Fig 2H/(#8-#10 and #17-#18) Triple-negative+HER2+/3-p-S6K.Tif
- Figure 2/Fig 2H and 2I/Fig 2H/(#8-#10 and #17-#18) Triple-negative+HER2+/4-S6K-merge.Tif
- Figure 2/Fig 2H and 2I/Fig 2H/(#8-#10 and #17-#18) Triple-negative+HER2+/4-S6K.Tif
- Figure 2/Fig 2H and 2I/Fig 2H/(#8-#10 and #17-#18) Triple-negative+HER2+/5-p-S6-merge.Tif
- Figure 2/Fig 2H and 2I/Fig 2H/(#8-#10 and #17-#18) Triple-negative+HER2+/5-p-S6.Tif
- Figure 2/Fig 2H and 2I/Fig 2H/(#8-#10 and #17-#18) Triple-negative+HER2+/6-S6-merge.Tif
- Figure 2/Fig 2H and 2I/Fig 2H/(#8-#10 and #17-#18) Triple-negative+HER2+/6-S6.Tif
- Figure 2/Fig 2H and 2I/Fig 2H/(#8-#10 and #17-#18) Triple-negative+HER2+/7-hSPAR-merge.Tif
- Figure 2/Fig 2H and 2I/Fig 2H/(#8-#10 and #17-#18) Triple-negative+HER2+/7-hSPAR.Tif
- Figure 2/Fig 2H and 2I/Fig 2H/(#8-#10 and #17-#18) Triple-negative+HER2+/8-GAPDH-merge.Tif
- Figure 2/Fig 2H and 2I/Fig 2H/(#8-#10 and #17-#18) Triple-negative+HER2+/8-GAPDH.Tif
- Figure 2/Fig 2H and 2I/Fig 2H/Fig 2H.pdf
- Figure 2/Fig 2H and 2I/Fig 2I Relative expression level of hSPAR and mTOR in tissues·.xlsx
- Figure 2/Fig 2J/
- Figure 2/Fig 2J/1-p-mTOR-merge.Tif
- Figure 2/Fig 2J/1-p-mTOR.Tif
- Figure 2/Fig 2J/2-mTOR-merge.Tif
- Figure 2/Fig 2J/2-mTOR.Tif
- Figure 2/Fig 2J/3-p-S6K-merge.Tif
- Figure 2/Fig 2J/3-p-S6K.Tif
- Figure 2/Fig 2J/4-S6K-merge.Tif
- Figure 2/Fig 2J/4-S6K.Tif
- Figure 2/Fig 2J/5-p-S6-merge.Tif
- Figure 2/Fig 2J/5-p-S6.Tif
- Figure 2/Fig 2J/6-S6-merge.Tif
- Figure 2/Fig 2J/6-S6.Tif
- Figure 2/Fig 2J/7-Flag-mege.Tif
- Figure 2/Fig 2J/7-Flag.Tif
- Figure 2/Fig 2J/8-GAPDH-merge.Tif
- Figure 2/Fig 2J/8-GAPDH.Tif
- Figure 2/Fig 2J/Fig 2J.pdf
- Figure 2/Fig 2K and 2L/
- Figure 2/Fig 2K and 2L/Fig 2K/
- Figure 2/Fig 2K and 2L/Fig 2K/ATG 1+2/
- Figure 2/Fig 2K and 2L/Fig 2K/ATG 1+2/1-edu in manu .tif
- Figure 2/Fig 2K and 2L/Fig 2K/ATG 1+2/1-hoechst in manu.tif
- Figure 2/Fig 2K and 2L/Fig 2K/ATG 1+2/1-merge in manu.jpg
- Figure 2/Fig 2K and 2L/Fig 2K/ATG 1+2 +rapamycin/
- Figure 2/Fig 2K and 2L/Fig 2K/ATG 1+2 +rapamycin/1-edu in manu.tif
- Figure 2/Fig 2K and 2L/Fig 2K/ATG 1+2 +rapamycin/1-hoechst in manu.jpg
- Figure 2/Fig 2K and 2L/Fig 2K/ATG 1+2 +rapamycin/1-merge in manu.jpg
- Figure 2/Fig 2K and 2L/Fig 2K/Vector Ctrl/
- Figure 2/Fig 2K and 2L/Fig 2K/Vector Ctrl/1-edu in manu .tif
- Figure 2/Fig 2K and 2L/Fig 2K/Vector Ctrl/1-hoechst in manu .jpg
- Figure 2/Fig 2K and 2L/Fig 2K/Vector Ctrl/1-merge in manu .jpg
- Figure 2/Fig 2K and 2L/Fig 2K/Vector Ctrl +rapamycin/
- Figure 2/Fig 2K and 2L/Fig 2K/Vector Ctrl +rapamycin/1-edu in manu.tif
- Figure 2/Fig 2K and 2L/Fig 2K/Vector Ctrl +rapamycin/1-hoechst in manu.jpg
- Figure 2/Fig 2K and 2L/Fig 2K/Vector Ctrl +rapamycin/1-merge in manu.jpg
- Figure 2/Fig 2K and 2L/Fig 2K/hSPAR/
- Figure 2/Fig 2K and 2L/Fig 2K/hSPAR/1-edu in manu.tif
- Figure 2/Fig 2K and 2L/Fig 2K/hSPAR/1-hoechst in manu.tif
- Figure 2/Fig 2K and 2L/Fig 2K/hSPAR/1-merge in manu.jpg
- Figure 2/Fig 2K and 2L/Fig 2K/hSPAR+rapamycin/
- Figure 2/Fig 2K and 2L/Fig 2K/hSPAR+rapamycin/1-edu in manu.jpg
- Figure 2/Fig 2K and 2L/Fig 2K/hSPAR+rapamycin/1-hoechst in manu.tif
- Figure 2/Fig 2K and 2L/Fig 2K/hSPAR+rapamycin/1-merge in manu.jpg
- Figure 2/Fig 2K and 2L/Fig 2L (Rapamycin) cell proliferation rate.xlsx
