# Supplementary material for: Micropeptide hSPAR regulates glutamine levels and suppresses mammary tumor growth via a TRIM21-P27KIP1-mTOR axis
Source: EMBO J. 2025 Jan 28;44(5):1414–41. doi: 10.1038/s44318-024-00359-z (PMC11876615; doi:10.1038/s44318-024-00359-z)
Supplement: Supplementary file 7 — Source data Fig. 2 [file 44318_2024_359_MOESM7_ESM.zip › Figure 2/Fig 2D/Fig 2D single line-scans analysis .xlsx]

## Sheet: single line-scans analysis sour
Distance_(pixels)	Gray_Value of green (GFP-hSPAR)	Gray_Value of red (Lysosome)
0	66	138
1	77.342	160.182
2	80.324	178.152
3	82.307	195.298
4	96.595	209.833
5	128.471	226.85
6	178.055	245.923
7	222.503	252.391
8	242.826	249.439
9	248.585	251.242
10	247.077	254.572
11	233.71	254.157
12	216.652	248.009
13	231.489	252.544
14	228.549	250.573
15	208.692	245.718
16	192.833	249.334
17	163.311	233.275
18	143.088	219.124
19	120.111	201.766
20	106.299	199.015
21	97.672	209.842
22	83.779	217.396
23	85.04	235.894
24	89.388	247.115
25	88.765	242.213
26	104.795	241.863
27	135.111	251.257
28	166.625	254.13
29	175.073	248.947
30	204.213	255
31	226.245	254.924
32	229.937	254.823
33	233.65	252.61
34	237.96	248.753
35	235.481	251.141
36	235.9	252.725
37	238.147	249.719
38	248.669	250.104
39	254.027	249.16
40	245.581	249.489
41	234.741	251.271
42	217.057	250.198
43	189.642	233.568
44	169.174	211.808
45	135.421	167.536
46	101.32	120.646
47	72	80
