# Supplementary material for: Micropeptide hSPAR regulates glutamine levels and suppresses mammary tumor growth via a TRIM21-P27KIP1-mTOR axis
Source: EMBO J. 2025 Jan 28;44(5):1414–41. doi: 10.1038/s44318-024-00359-z (PMC11876615; doi:10.1038/s44318-024-00359-z)
Supplement: Supplementary file 7 — Source data Fig. 2 [file 44318_2024_359_MOESM7_ESM.zip › Figure 2/Fig 2E/ATG/Fig 2E ATG single line-scans analysis .xlsx]

## Sheet: Fig 2E ATG single line-scans an
Distance_(μm)	Gray_Value (green-Flag)	Gray_Value (red-LAMP1)
0	0	31
0.1168	0	16.854
0.2337	0	20.426
0.3505	0	30.454
0.4673	0	38.741
0.5842	0	48.61
0.701	0	26.16
0.8178	0	32.18
0.9347	0	27.724
1.0515	0	28.8
1.1683	0	31.373
1.2852	0	46.186
1.402	0	52.993
1.5188	0	90.918
1.6357	0	121.167
1.7525	0	113.914
1.8694	0	114.191
1.9862	0	124.42
2.103	0	111.12
2.2199	0	128.03
2.3367	0	98.604
2.4535	0	62.437
2.5704	0	30.65
2.6872	0	27.129
2.804	0	35.134
2.9209	0	53.465
3.0377	0	60.513
3.1545	0	71.083
3.2714	0	77.706
3.3882	0	78.608
3.505	0	97.747
3.6219	0	90.7
3.7387	0	123.072
3.8555	0	108.512
3.9724	0	95.73
4.0892	0	123.99
4.206	0	106.806
4.3229	0	98.935
4.4397	0	92.954
4.5565	0	84.043
4.6734	0	62.049
4.7902	0	52.24
4.907	0	50.336
5.0239	0	44.447
5.1407	0	43.818
5.2575	0	49.941
5.3744	0	42.033
5.4912	0	50.142
5.6081	0	46.257
5.7249	0	40.234
5.8417	0	34.314
5.9586	0	30.429
6.0754	0	47.744
6.1922	0	42.693
6.3091	0	35.29
6.4259	0	49.013
6.5427	0	47.674
6.6596	0	47.834
6.7764	0	58.324
6.8932	0	46.699
7.0101	0	41.668
7.1269	0	43.549
7.2437	0	44
7.3606	0	55.982
7.4774	0	47.628
7.5942	0	36.979
7.7111	0	39.5
7.8279	0	43.482
7.9447	0	43.207
8.0616	0	50.704
8.1784	0	50.466
8.2952	0	63.946
8.4121	0	61.89
8.5289	0	63.084
8.6457	0	82.844
8.7626	0	77.513
8.8794	0	59.445
8.9963	0	54.295
9.1131	0	50.784
9.2299	0	54.568
9.3468	0	57.142
9.4636	0	50.645
9.5804	0	53.24
9.6973	0	54.747
9.8141	0	49.198
9.9309	0	40.884
10.0478	0	45.975
10.1646	0	46.981
10.2814	0	50.94
10.3983	0	82.566
10.5151	0	51.928
10.6319	0	37.667
10.7488	0	51.281
10.8656	0	45.13
10.9824	0	24.666
11.0993	0	22.869
11.2161	0	25.656
11.3329	0	33.938
11.4498	0	35.375
11.5666	0	40.133
11.6834	0	39.03
11.8003	0	45.758
11.9171	0	35.437
12.0339	0	28.957
12.1508	0	27.728
12.2676	0	29.843
12.3844	0	29.885
12.5013	0	32.749
12.6181	0	31.48
12.735	0	26.803
12.8518	0	45.715
12.9686	0	81.267
13.0855	0	27.159
13.2023	0	25.203
13.3191	0	63.339
13.436	0	58.115
13.5528	0	47.475
13.6696	0	34.574
13.7865	0	50.347
13.9033	0	54.992
14.0201	0	82.661
14.137	0	81.959
14.2538	0	32.318
14.3706	0	14.016
14.4875	0	56.072
14.6043	0	34.37
14.7211	0	11.306
14.838	0	16.941
14.9548	0	0
