# Supplementary material for: Micropeptide hSPAR regulates glutamine levels and suppresses mammary tumor growth via a TRIM21-P27KIP1-mTOR axis
Source: EMBO J. 2025 Jan 28;44(5):1414–41. doi: 10.1038/s44318-024-00359-z (PMC11876615; doi:10.1038/s44318-024-00359-z)
Supplement: Supplementary file 7 — Source data Fig. 2 [file 44318_2024_359_MOESM7_ESM.zip › Figure 2/Fig 2E/Vector Ctrl/Fig 2E Vector Ctrl single line-scans analysis .xlsx]

## Sheet: LAMP1
Distance_(μm)	Gray_Value (green-Flag)	Gray_Value (red-LAMP1)
0	0	255
0.1142	0	139.096
0.2284	0	0
0.3426	0	82.364
0.4568	0	136.92
0.571	0	49.355
0.6852	0	255
0.7994	0	255
0.9136	0	169.452
1.0279	0	14.117
1.1421	0	0
1.2563	0	0
1.3705	0	8.173
1.4847	0	0
1.5989	0	111.075
1.7131	0	106.935
1.8273	0	106.935
1.9415	0	255
2.0557	0	255
2.1699	0	255
2.2841	0	255
2.3983	0	255
2.5125	0	255
2.6267	0	255
2.7409	0	255
2.8551	0	255
2.9694	0	236.426
3.0836	0	137.291
3.1978	0	130.18
3.312	0	205.964
3.4262	0	199.807
3.5404	0	255
3.6546	0	255
3.7688	0	102.318
3.883	0	0
3.9972	0	87.565
4.1114	0	100.832
4.2256	0	0.425
4.3398	0	131.825
4.454	0	255
4.5682	0	209.891
4.6824	0	255
4.7966	0	241.255
4.9108	0	171.203
5.0251	0	198.481
5.1393	0	65.806
5.2535	0	0
5.3677	0	106.935
5.4819	0	187.601
5.5961	0	127.792
5.7103	0	37.945
5.8245	0	36.777
5.9387	0	28.233
6.0529	0	184.258
6.1671	0	187.548
6.2813	0	69.521
6.3955	0	163.667
6.5097	0	5.413
6.6239	0	0
6.7381	0	0
6.8523	0	0
6.9666	0	38.741
7.0808	0	102
7.195	0	0
7.3092	0	118.133
7.4234	0	197.419
7.5376	0	59.226
7.6518	0	0
7.766	0	0
7.8802	0	0
7.9944	0	0
8.1086	0	0
8.2228	0	0
8.337	0	25.261
8.4512	0	0
8.5654	0	0
8.6796	0	0
8.7938	0	0
8.9081	0	77.959
9.0223	0	35.398
9.1365	0	0
9.2507	0	0
9.3649	0	0
9.4791	0	0
9.5933	0	0
9.7075	0	0
9.8217	0	0
9.9359	0	0
10.0501	0	141.962
10.1643	0	69.468
10.2785	0	0
10.3927	0	0
10.5069	0	0
10.6211	0	0
10.7353	0	0
10.8495	0	0
10.9638	0	0
11.078	0	0
11.1922	0	0
11.3064	0	0
11.4206	0	0
11.5348	0	0
11.649	0	0
11.7632	0	0
11.8774	0	0
11.9916	0	0
12.1058	0	0
12.22	0	0
12.3342	0	0
12.4484	0	0
12.5626	0	0
12.6768	0	0
12.791	0	0
12.9053	0	0
13.0195	0	0
13.1337	0	0
13.2479	0	64.002
13.3621	0	131.825
13.4763	0	0.425
13.5905	0	0
13.7047	0	0
13.8189	0	0
13.9331	0	0
14.0473	0	0
14.1615	0	0
14.2757	0	0
14.3899	0	0
14.5041	0	0
14.6183	0	0
14.7325	0	4.458
14.8468	0	0
14.961	0	0
