# Supplementary material for: Micropeptide hSPAR regulates glutamine levels and suppresses mammary tumor growth via a TRIM21-P27KIP1-mTOR axis
Source: EMBO J. 2025 Jan 28;44(5):1414–41. doi: 10.1038/s44318-024-00359-z (PMC11876615; doi:10.1038/s44318-024-00359-z)
Supplement: Supplementary file 7 — Source data Fig. 2 [file 44318_2024_359_MOESM7_ESM.zip › Figure 2/Fig 2E/hSPAR/Fig 2E Pearson correlation (Rr).txt]

Red - Green co-localization parameters of hSPAR-Flag-LAMP1-merge.jpg (AOI)
Pearson's correlation   Rr=	0.934597
Overlap coefficient     R =	0.938592
Overlap coefficient     k1=	0.747612
Overlap coefficient     k2=	1.178358
Co-localization (ch2>0) m1=	0.892850
Co-localization (ch1>0) m2=	0.983156
