# Supplementary material for: Micropeptide hSPAR regulates glutamine levels and suppresses mammary tumor growth via a TRIM21-P27KIP1-mTOR axis
Source: EMBO J. 2025 Jan 28;44(5):1414–41. doi: 10.1038/s44318-024-00359-z (PMC11876615; doi:10.1038/s44318-024-00359-z)
Supplement: Supplementary file 7 — Source data Fig. 2 [file 44318_2024_359_MOESM7_ESM.zip › Figure 2/Fig 2E/hSPAR/Fig 2E hSPAR single line-scans analysis .csv]

Distance_(��m)	Gray_Value-Flag(Green)	Gray_Value-LAMP1 (Red)
0	3	21
0.0922	26.417	19.917
0.1844	8.167	16.5
0.2767	0.25	34.5
0.3689	48.333	14.667
0.4611	22.5	7.25
0.5533	12.5	1
0.6456	33.167	4.917
0.7378	59	24.333
0.83	20.25	21.5
0.9222	4.667	23
1.0144	9.333	48.417
1.1067	46	41
1.1989	7.667	43.583
1.2911	9.667	26.667
1.3833	26.25	45.75
1.4756	9	61.667
1.5678	11.75	58.333
1.66	1.5	44
1.7522	5.333	39.583
1.8444	19	61
1.9367	46.5	18
2.0289	12.5	62.333
2.1211	42.25	94.833
2.2133	25	61
2.3056	40.167	51.5
2.3978	23.167	39.167
2.49	12	51.5
2.5822	32.667	131.667
2.6744	50.667	105.667
2.7667	96	147
2.8589	93	133.917
2.9511	20.667	100.667
3.0433	28.5	62
3.1356	47.333	72.167
3.2278	60.667	91.5
3.32	56	44
3.4122	54.75	79.417
3.5044	102	82.5
3.5967	64.25	93.5
3.6889	81.667	139.667
3.7811	65.083	121.917
3.8733	77	81.5
3.9656	36.75	67.917
4.0578	25.667	124
4.15	85	101.5
4.2422	85.167	86.833
4.3344	126.667	84.5
4.4267	92	93
4.5189	108.25	67.167
4.6111	66.167	119.167
4.7033	93	92.75
4.7956	129.333	51.667
4.8878	46.833	67.25
4.98	58.5	103
5.0722	143.917	78.25
5.1644	179.667	85.667
5.2567	60.5	58.75
5.3489	69.167	85.667
5.4411	43.583	85.583
5.5333	26	93
5.6256	38.667	87.333
5.7178	40.667	49
5.81	44.75	26.75
5.9022	139.333	77
5.9944	73.167	91.583
6.0867	51.5	117.5
6.1789	28.333	68
6.2711	48.667	66.667
6.3633	9.75	37
6.4556	2.833	27.833
6.5478	1.25	19
6.64	9.14E-11	56
6.7322	16.917	20.5
6.8244	0.833	14.833
6.9167	0.75	12
7.0089	29.333	30
7.1011	9.833	6.833
7.1933	1.774E-11	15.5
7.2856	3.667	17
7.3778	15.333	6
7.47	1.25	33.75
7.5622	7.5	6.5
7.6544	14.333	12.417
7.7467	3.342E-11	1
7.8389	3.75	13.333
7.9311	3.5	9
8.0233	0.5	20.25
8.1156	16.667	7
8.2078	4	20
8.3	2.558E-12	4.945E-11
8.3922	1.583	21.25
8.4844	0.667	44
8.5767	0.5	49.5
8.6689	7.667	25.333
8.7611	4.25	13.167
8.8533	49	3.82E-11
8.9456	12.083	4
9.0378	15.5	26.5
9.13	13.5	19.5
9.2222	0	19.333
9.3144	13.5	5.167
9.4067	0	1.933E-12
9.4989	4	13.833
9.5911	16	48
9.6833	0	3.283E-11
9.7756	3.833	7.5
9.8678	0.333	9.333
9.96	0	47
10.0522	2.75	9.917
10.1444	8.667	22
10.2367	1.052E-12	41
10.3289	1.333	6.667
10.4211	3.5	6.25
10.5133	1	11.5
10.6056	2.167	0
10.6978	0	0
10.79	2.25	13.5
10.8822	15	18.333
10.9744	3.917	8
11.0667	1	24
11.1589	0.083	2.167
11.2511	0	8.5
11.3433	0.25	10.75
11.4356	31	14
11.5278	13.917	0.167
11.62	12.5	11.5
11.7122	0	43.417
11.8044	0	46.667
11.8967	21	0.5
11.9889	6	19.833
12.0811	1.667	15.167
12.1733	2	16
12.2656	18.167	47.333
12.3578	8.5	28.333
12.45	5.308E-11	21.75
12.5422	11.333	30.333
12.6344	16.75	57.917
12.7267	50	6
12.8189	19.75	0.75
12.9111	0	0.667
13.0033	0	0.5
13.0956	9.333	29.333
13.1878	14.167	0.833
13.28	2.728E-12	8.185E-12
