# Supplementary material for: Micropeptide hSPAR regulates glutamine levels and suppresses mammary tumor growth via a TRIM21-P27KIP1-mTOR axis
Source: EMBO J. 2025 Jan 28;44(5):1414–41. doi: 10.1038/s44318-024-00359-z (PMC11876615; doi:10.1038/s44318-024-00359-z)
Supplement: Supplementary file 7 — Source data Fig. 2 [file 44318_2024_359_MOESM7_ESM.zip › Figure 2/Fig 2F and 2G/Fig 2G-Relative expression of mTOR signal.xlsx]

## Sheet: Sheet1
		Vector Ctrl			ATG 1+2			Flag-hSPAR
	replicate 1	replicate 2	replicate 3	replicate 1	replicate 2	replicate 3	replicate 1	replicate 2	replicate 3
p-mtor/mTOR	1	1	1	0.984819	1.02659	0.958029	0.268519	0.183387	0.206876
p-S6K/S6K	1	1	1	1.11919	1.00736	0.902105	0.340773	0.299938	0.201342
p-S6/S6	1	1	1	1.01157	0.914761	1.07272	0.227487	0.220892	0.188802
