# Supplementary material for: Micropeptide hSPAR regulates glutamine levels and suppresses mammary tumor growth via a TRIM21-P27KIP1-mTOR axis
Source: EMBO J. 2025 Jan 28;44(5):1414–41. doi: 10.1038/s44318-024-00359-z (PMC11876615; doi:10.1038/s44318-024-00359-z)
Supplement: Supplementary file 7 — Source data Fig. 2 [file 44318_2024_359_MOESM7_ESM.zip › Figure 2/Fig 2H and 2I/Fig 2I Relative expression level of hSPAR and mTOR in tissues·.xlsx]

## Sheet: Sheet1
	Adjacent non-tumoral tissues																		Tumoral tissues
	#1	#2	#3	#4	#5	#6	#7	#8	#9	#10	#11	#12	#13	#14	#15	#16	#17	#18	#1	#2	#3	#4	#5	#6	#7	#8	#9	#10	#11	#12	#13	#14	#15	#16	#17	#18
p-mTOR/mTOR	1	1	1	1	1	1	1	1	1	1	1	1	1	1	1	1	1	1	2.40254	1.63856	2.53747	2.21805	2.63524	1.5349	3.17926	1.51085	1.4372	1.70072	1.6559	1.31031	1.75897	1.57762	1.57762	1.94392	2.18837	1.5884
p-S6K/S6K	1	1	1	1	1	1	1	1	1	1	1	1	1	1	1	1	1	1	2.75533	5.835	2.74603	3.60899	5.40807	3.29289	4.29643	3.11798	2.93847	2.57144	3.14835	3.04924	3.2722	2.62282	3.51369	3.87699	1.96252	2.29428
p-S6/S6	1	1	1	1	1	1	1	1	1	1	1	1	1	1	1	1	1	1	2.77212	2.8216	2.53737	2.63742	5.55442	5.27213	4.09982	2.39505	2.2526	3.21513	2.77537	3.56846	3.67482	2.92805	2.99972	3.92762	2.16902	2.25198
hSPAR/GAPDH	1	1	1	1	1	1	1	1	1	1	1	1	1	1	1	1	1	1	0.0310877	0.0538445	0.0258421	0.153158	0.0254897	0.0312949	0.25513	0.0663184	0.0203756	0.0880225	0.17902	0.196253	0.0393468	0.137182	0.160365	0.148634	0.380323	0.348349
