# Supplementary material for: Micropeptide hSPAR regulates glutamine levels and suppresses mammary tumor growth via a TRIM21-P27KIP1-mTOR axis
Source: EMBO J. 2025 Jan 28;44(5):1414–41. doi: 10.1038/s44318-024-00359-z (PMC11876615; doi:10.1038/s44318-024-00359-z)
Supplement: Supplementary file 7 — Source data Fig. 2 [file 44318_2024_359_MOESM7_ESM.zip › Figure 2/Fig 2K and 2L/Fig 2L (Rapamycin) cell proliferation rate.xlsx]

## Sheet: Sheet1
		Edu/Hoechst
Vector Ctrl	replicate 1	0.542667
	replicate 2	0.578393
	replicate 3	0.576159
ATG1+2	replicate 1	0.557377
	replicate 2	0.559695
	replicate 3	0.538545
Flag-hSPAR	replicate 1	0.382051
	replicate 2	0.352823
	replicate 3	0.358325
Vector Ctrl+rapamycin	replicate 1	0.390323
	replicate 2	0.3102
	replicate 3	0.426471
ATG1+2+rapamycin	replicate 1	0.386403
	replicate 2	0.396957
	replicate 3	0.369128
Flag-hSPAR+rapamycin	replicate 1	0.304647
	replicate 2	0.337684
	replicate 3	0.385475
