# Supplementary material for: Micropeptide hSPAR regulates glutamine levels and suppresses mammary tumor growth via a TRIM21-P27KIP1-mTOR axis
Source: EMBO J. 2025 Jan 28;44(5):1414–41. doi: 10.1038/s44318-024-00359-z (PMC11876615; doi:10.1038/s44318-024-00359-z)
Supplement: Supplementary file 8 — Source data Fig. 3 [file 44318_2024_359_MOESM8_ESM.zip]

Archive with 56 entries (45 files):
- Figure 3/
- Figure 3/Fig 3A/
- Figure 3/Fig 3A/hSPAR_interact_proteins.xlsx
- Figure 3/Fig 3B/
- Figure 3/Fig 3B/1-input-TRIM21-merge.Tif
- Figure 3/Fig 3B/1-input-TRIM21.Tif
- Figure 3/Fig 3B/2-input-Flag-merge.Tif
- Figure 3/Fig 3B/2-input-Flag.Tif
- Figure 3/Fig 3B/3-input-GAPDH-merge.Tif
- Figure 3/Fig 3B/3-input-GAPDH.Tif
- Figure 3/Fig 3B/4-ip-TRIM21 wb Flag+ip Flag wb Flag-Flag-merge.Tif
- Figure 3/Fig 3B/4-ip-TRIM21 wb Flag+ip Flag wb Flag-Flag.Tif
- Figure 3/Fig 3B/5-ip-TRIM21 wb Flag+ip Flag wb Flag-TRIM21-merge.Tif
- Figure 3/Fig 3B/5-ip-TRIM21 wb Flag+ip Flag wb Flag-TRIM21.Tif
- Figure 3/Fig 3B/Fig 3B.pdf
- Figure 3/Fig 3C and 3D/
- Figure 3/Fig 3C and 3D/Fig 3C/
- Figure 3/Fig 3C and 3D/Fig 3C/1-GFP-merge.Tif
- Figure 3/Fig 3C and 3D/Fig 3C/1-GFP.Tif
- Figure 3/Fig 3C and 3D/Fig 3C/2-p-mTOR-merge.Tif
- Figure 3/Fig 3C and 3D/Fig 3C/2-p-mTOR.Tif
- Figure 3/Fig 3C and 3D/Fig 3C/3-mTOR-merge.Tif
- Figure 3/Fig 3C and 3D/Fig 3C/3-mtor.Tif
- Figure 3/Fig 3C and 3D/Fig 3C/4-p-S6K-merge.Tif
- Figure 3/Fig 3C and 3D/Fig 3C/4-p-S6K.Tif
- Figure 3/Fig 3C and 3D/Fig 3C/5-S6K-merge.Tif
- Figure 3/Fig 3C and 3D/Fig 3C/5-S6K.Tif
- Figure 3/Fig 3C and 3D/Fig 3C/5-p-S6-merge.Tif
- Figure 3/Fig 3C and 3D/Fig 3C/5-p-S6.Tif
- Figure 3/Fig 3C and 3D/Fig 3C/6-S6-merge.Tif
- Figure 3/Fig 3C and 3D/Fig 3C/6-S6.Tif
- Figure 3/Fig 3C and 3D/Fig 3C/7-Flag-merge.Tif
- Figure 3/Fig 3C and 3D/Fig 3C/7-Flag.Tif
- Figure 3/Fig 3C and 3D/Fig 3C/8-GAPDH-merge.Tif
- Figure 3/Fig 3C and 3D/Fig 3C/8-GAPDH.Tif
- Figure 3/Fig 3C and 3D/Fig 3C/Fig 3C.pdf
- Figure 3/Fig 3C and 3D/Fig 3D (ovhSPAR+ovTRIM21) relative expression level.xlsx
- Figure 3/Fig 3E and 3F/
- Figure 3/Fig 3E and 3F/Fig 3E/
- Figure 3/Fig 3E and 3F/Fig 3E/ATG/
- Figure 3/Fig 3E and 3F/Fig 3E/ATG/1-edu in manu.tif
- Figure 3/Fig 3E and 3F/Fig 3E/ATG/1-hoechst in manu.tif
- Figure 3/Fig 3E and 3F/Fig 3E/ATG/1-merge in manu.jpg
- Figure 3/Fig 3E and 3F/Fig 3E/Vector Ctrl/
- Figure 3/Fig 3E and 3F/Fig 3E/Vector Ctrl/1-Hoechst in manu.tif
- Figure 3/Fig 3E and 3F/Fig 3E/Vector Ctrl/1-edu in manu.tif
- Figure 3/Fig 3E and 3F/Fig 3E/Vector Ctrl/1-merge in manu.jpg
- Figure 3/Fig 3E and 3F/Fig 3E/ovhSPAR+ov GFP-Vector/
- Figure 3/Fig 3E and 3F/Fig 3E/ovhSPAR+ov GFP-Vector/1-Hoechst in manu.tif
- Figure 3/Fig 3E and 3F/Fig 3E/ovhSPAR+ov GFP-Vector/1-edu in manu.tif
- Figure 3/Fig 3E and 3F/Fig 3E/ovhSPAR+ov GFP-Vector/1-merge in manu.jpg
- Figure 3/Fig 3E and 3F/Fig 3E/ovhSPAR+ovGFP-TRIM21/
- Figure 3/Fig 3E and 3F/Fig 3E/ovhSPAR+ovGFP-TRIM21/1-edu in manu.jpg
- Figure 3/Fig 3E and 3F/Fig 3E/ovhSPAR+ovGFP-TRIM21/1-hoechst in manu.jpg
- Figure 3/Fig 3E and 3F/Fig 3E/ovhSPAR+ovGFP-TRIM21/1-merge in manu.jpg
- Figure 3/Fig 3E and 3F/Fig 3F ovhSPAR+TRIM21 cell proliferation rate.xlsx
