# Supplementary material for: Micropeptide hSPAR regulates glutamine levels and suppresses mammary tumor growth via a TRIM21-P27KIP1-mTOR axis
Source: EMBO J. 2025 Jan 28;44(5):1414–41. doi: 10.1038/s44318-024-00359-z (PMC11876615; doi:10.1038/s44318-024-00359-z)
Supplement: Supplementary file 8 — Source data Fig. 3 [file 44318_2024_359_MOESM8_ESM.zip › Figure 3/Fig 3A/hSPAR_interact_proteins.xlsx]

## Sheet: SPAR_unique_proteins
Group_ID	Protein_ID	Protein_Qscore	Protein_FDR	Protein_Mass	PeptideSeqs	PepIsUnique	Unique_Peptide_Num	Unique_Spectra_Num	Coverage	Peptide_Query	Sameset	Description	Abundance	iBAQ	GeneName
1007_1	sp|Q07065|CKAP4_HUMAN	65.9626	NA	65982.7	DFTSLENTVEER;EELGQGLQGVEQK;ERDFTSLENTVEER;EWDMEALR;HSEAFEALQQK;IETNENNLESAK;LALQALTEK;LEGLGSSEADQDGLASTVR;LPPQDFLDR;LQHVEDGVLSMQVASAR;LQNEILK;SINDNIAIFTEVQK;SLGETQLVLYGDVEELKR;STLQTMESDIYTEVR;SVGELPSTVESLQK;TAVDSLVAYSVK;VASLEESEGNK;VQEQVHTLLSQDQAQAAR;VQSLQATFGTFESILR	1;1;1;1;1;1;1;1;1;1;1;1;1;1;1;1;1;1;1	19	23	0.3937	29343;28817;33615;33614;18709;19295;25923;27696;16798;35756;20538;35257;35256;12402;31902;37133;34480;30020;25021;22471;36909;36908;34606	-	Cytoskeleton-associated protein 4 OS=Homo sapiens OX=9606 GN=CKAP4 PE=1 SV=2	8.88973e+06	197549	CKAP4
879_1	sp|P78527|PRKDC_HUMAN	52.8596	NA	468788	AALSALESFLK;DILETHLR;EIFNFVLK;GIFTSEIGTK;IGELFSK;LACDVDQVTR;LGLPGDEVDNK;LGNPIVPLNIR;LLQDFNR;LPPDVLR;LPSNTLDR;LVINTEEVFRPYAK;QITQSALLAEAR;SIGEYDVLR;TVGALQVLGTEAQSSLLK;VTELALTASDR;WPVAGQIR	1;1;1;1;1;1;1;1;1;1;1;1;1;1;1;1;1	17	17	0.0412	22085;17135;17524;18837;10047;22878;22279;23737;14049;10614;14413;33014;26253;18794;34834;22858;14773	-	DNA-dependent protein kinase catalytic subunit OS=Homo sapiens OX=9606 GN=PRKDC PE=1 SV=3	1.22197e+07	49876.5	PRKDC
173_1	sp|O14950|ML12B_HUMAN	27.9841	NA	19766.5	ATSNVFAMFDQSQIQEFK;DGFIDKEDLHDMLASLGK;EAFNMIDQNR;FTDEEVDELYR;GNFNYIEFTR;LNGTDPEDVIR;NAFACFDEEATGTIQEDYLR	1;1;1;1;1;1;1	7	17	0.5698	37443;37579;36701;36881;24600;25031;25030;28832;28831;28833;25220;25237;24369;24370;24342;39088;39089	sp|P19105|ML12A_HUMAN	Myosin regulatory light chain 12B OS=Homo sapiens OX=9606 GN=MYL12B PE=1 SV=2	8.09185e+06	735623	MYL12B
96_1	sp|P19474|RO52_HUMAN	40.3171	NA	54135.1	DLDITSPELR;EAWDLGVCR;GGGSVCPVCR;HYWEVDVTGK;IHAEFVQQK;LAQQSQALQELISELDR;LGDTQQSIPGNEER;LQVALGELR;NFLVEEEQR;QLANMVNNLK;QLQELEKDER;TCAVHITLDPDTANPWLILSEDR	1;1;1;1;1;1;1;1;1;1;1;1	12	16	0.2947	22349;22350;20682;18685;24479;20517;36114;36115;31175;17209;22502;22416;25927;25926;25925;40227	-	E3 ubiquitin-protein ligase TRIM21 OS=Homo sapiens OX=9606 GN=TRIM21 PE=1 SV=1	1.0773e+07	359101	TRIM21
732_1	sp|Q13724|MOGS_HUMAN	37.8852	NA	91860.6	AVPAEGVR;EQILGDEAR;FISGHTSELGDFR;FTLLPPTSPGDTAPK;GPSGQGQGQFLIQQVTLK;LAGSLLTQALESHAEGFR;LGPLLDILADSR;LTTEFVK;SLAASSSFYGQR;TLPSGLDDYPR;VPPEFLVQR;WDPSLTR	1;1;1;1;1;1;1;1;1;1;1;1	12	16	0.1661	10221;18175;29862;31146;31147;35563;35562;35708;35709;25792;11598;25560;24481;20024;20022;12973	-	Mannosyl-oligosaccharide glucosidase OS=Homo sapiens OX=9606 GN=MOGS PE=1 SV=5	1.11793e+07	266173	MOGS
130_1	sp|A0A1B0GVQ0|SPAR_HUMAN	9.27358	NA	9625.81	AQDPQGGPGR;QEASLFTGPVR;SFTVATFR	1;1;1	3	16	0.3222	16662;23695;23690;23689;23692;23691;23686;23721;14825;14830;14827;14829;14826;14832;14831;14824	-	Small regulatory polypeptide of amino acid response OS=Homo sapiens OX=9606 GN=SPAAR PE=1 SV=2	1.05924e+07	2.64809e+06	SPAAR
88_1	sp|Q9P2J5|SYLC_HUMAN	52.5499	NA	134379	EVWDYVFFK;FDDPLLGPR;GTGVVTSVPSDSPDDIAALR;ILDLQLEFDEK;LALADAGDTVEDANFVEAMADAGILR;LYTWVEWVK;SFITTDVNPYYDSFVR;SGPASTFNDR;STGNFLTLTQAIDK;TGFFEFQAAK;VDIGDTIIYLVH;VFASELNAGIIK;VFEVNASNLEK;VLEPYPSK;WQFLTLR	1;1;1;1;1;1;1;1;1;1;1;1;1;1;1	15	15	0.1565	24444;18129;36275;27710;40314;24212;35914;18787;30615;21943;27613;25257;24934;14971;16050	-	Leucine--tRNA ligase, cytoplasmic OS=Homo sapiens OX=9606 GN=LARS1 PE=1 SV=2	3.52015e+06	55875.3	LARS1
192_1	sp|O14654|IRS4_HUMAN	39.1841	NA	133685	AIGDGEDEMLFTR;ALCADEYR;ELSGVFR;ESNTPAPSTQGLPDSWGIIAEPR;FVTPSEPVAHSR;GAQDVAGGSNPGAHNPSANLAR;GYMMMFPR;LNTEVASVVVQLLSIR;LSFITK;SPFEDSR;SQSFFAAAR;WFQPVANAADAEAVR	1;1;1;1;1;1;1;1;1;1;1;1	12	14	0.1161	29944;17158;10557;39423;26837;37247;37248;19842;33844;33845;7453;11587;16724;32567	-	Insulin receptor substrate 4 OS=Homo sapiens OX=9606 GN=IRS4 PE=1 SV=1	1.94937e+06	33040.2	IRS4
167_2	sp|P60660|MYL6_HUMAN	25.9013	NA	16919.1	ALGQNPTNAEVLK;DQGTYEDYVEGLR;EAFQLFDR;EGNGTVMGAEIR;HVLVTLGEK;ILYSQCGDVMR;NKDQGTYEDYVEGLR;VFDKEGNGTVMGAEIR;VLDFEHFLPMLQTVAK	0;1;1;1;1;0;1;1;1	7	12	0.5828	27532;27559;31187;17990;24514;24955;24918;17108;27222;27597;34448;34449;33820;33819;35751;35752	-	Myosin light polypeptide 6 OS=Homo sapiens OX=9606 GN=MYL6 PE=1 SV=2	2.45725e+07	2.23387e+06	MYL6
687_1	sp|Q86UP2|KTN1_HUMAN	38.0499	NA	156179	AQLNETLTK;AQQSLELIQSK;EASSASQFEELEIVLK;LDDSYSEAVR;LLEEQLQHEISNK;NAEQAATQLK;SVEELLEAELLK;SVLAETEGILQK;VQELQNLLK;VQLQEAER;WEEVQSYIR	1;1;1;1;1;1;1;1;1;1;1	11	11	0.0877	17799;24805;34352;22203;31745;19630;27916;25937;20030;16340;23816	-	Kinectin OS=Homo sapiens OX=9606 GN=KTN1 PE=1 SV=1	5.00516e+06	53246.4	KTN1
768_1	sp|O75643|U520_HUMAN	36.8383	NA	244353	AIFEIVLNR;ANSNLVLQADR;DIDAFWLQR;DTLGLFLR;GPVLEALVAR;LYDLNHNEIGELIR;NALLQLTDSQIADVAR;SPTLYGISHDDLK;TGNFQVTELGR;TYTQLVR;VFSLSSEFK	1;1;1;1;1;1;1;1;1;1;1	11	11	0.0548	19671;23546;22505;15052;17976;33285;33680;29475;24167;13170;18549	-	U5 small nuclear ribonucleoprotein 200 kDa helicase OS=Homo sapiens OX=9606 GN=SNRNP200 PE=1 SV=2	2.90405e+06	23803.7	SNRNP200
126_1	sp|P02786|TFR1_HUMAN	32.5869	NA	84817.9	AFTYINLDK;ILNIFGVIK;ITFAEK;LLNENSYVPR;LTHDVELNLDYER;LTVSNVLK;SAFSNLFGGEPLSYTR;SGVGTALLLK;SSGLPNIPVQTISR;YNSQLLSFVR	1;1;1;1;1;1;1;1;1;1	10	10	0.1382	20011;17773;7448;23697;32222;12957;33921;15893;29933;24286	-	Transferrin receptor protein 1 OS=Homo sapiens OX=9606 GN=TFRC PE=1 SV=2	2.83145e+06	58988.5	TFRC
554_1	sp|O43242|PSMD3_HUMAN	32.3234	NA	60939.5	AVQGFFTSNNATR;DGVIEASINHEK;ELDTVTLEDIK;FNQVLDQFGEK;HDADGQATLLNLLLR;ISLADIAQK;LQLDSPEDAEFIVAK;SFLHAR;SLMPYFLLTQAVR;VYEFLDK	1;1;1;1;1;1;1;1;1;1	10	10	0.2097	28763;26495;25613;26800;32640;15888;32962;8104;31367;14348	-	26S proteasome non-ATPase regulatory subunit 3 OS=Homo sapiens OX=9606 GN=PSMD3 PE=1 SV=2	4.07717e+06	104543	PSMD3
808_1	sp|Q969V3|NCLN_HUMAN	26.5159	NA	62934.6	AMAAVPQDVVR;AVSDWLIASVEGR;DPEFVFYDQLK;EGTLQHAFLR;ELETVAAHQFPEVR;INLAEDVLAWEHER;LLDFSYEQYQK;TMAAEVLSR	1;1;1;1;1;1;1;1	8	10	0.1652	22779;28539;28492;22755;22754;32338;33214;33213;29239;17019	-	Nicalin OS=Homo sapiens OX=9606 GN=NCLN PE=1 SV=2	1.29114e+06	49659.4	NCLN
86_1	sp|Q12965|MYO1E_HUMAN	29.6112	NA	126982	APESLFLLEEMR;DIILQSNPLLEAFGNAK;EDPSGWWTGR;ISNFLLEK;LQQIFIELTLK;SFHIFYQLIEGASAEQK;TEFLSLLAK;VFDFLVDSINK;VLQVSIGPGLPK;VPDQGAAGVR	1;1;1;1;0;1;1;1;1;1	9	9	0.1056	29577;35092;23270;16051;27332;27333;36359;17915;26134;23785;16226	-	Unconventional myosin-Ie OS=Homo sapiens OX=9606 GN=MYO1E PE=1 SV=2	627208	9649.35	MYO1E
278_2	sp|O75369|FLNB_HUMAN	28.1319	NA	277990	DAGYGGISLAVEGPSK;DLAEDAPWK;GEAGVPAEFSIWTR;IGNLQTDLSDGLR;LIALLEVLSQK;LLGWIQNK;LVSIDSK;LVSPGSANETSSILVESVTR;QMQLENVSVALEFLDR;TFEMSDFIVDTR;TGEEVGFVVDAK;VFGPGVER;VNQPASFAIR	1;0;1;1;0;0;0;1;0;1;1;1;1	8	9	0.06	30797;18569;30781;28510;28554;24294;16314;9128;37117;35779;35778;30066;24960;12490;20610	-	Filamin-B OS=Homo sapiens OX=9606 GN=FLNB PE=1 SV=2	4.13647e+06	28332	FLNB
151_1	sp|Q9UH99|SUN2_HUMAN	28.0582	NA	80261.6	AGSLLWMVATSPGR;DSSPHFQAEQR;EEMQAQLR;EGVIGVTEEQVHHIVK;IGLADYALESGGASVISTR;ILTHVAEMQGK;LTTAASLLDVFVLTR;RPDEGWEAR	1;1;1;1;1;1;1;1	8	9	0.1437	29800;26256;26257;17367;34269;35507;24736;32262;21025	-	SUN domain-containing protein 2 OS=Homo sapiens OX=9606 GN=SUN2 PE=1 SV=3	1.51133e+06	44450.8	SUN2
41_1	sp|P05387|RLA2_HUMAN	27.1388	NA	11657.8	ILDSVGIEADDDR;ILDSVGIEADDDRLNK;KEESEESDDDMGFGLFD;LASVPAGGAVAVSAAPGSAAPAAGSAPAAAEEK;NIEDVIAQGIGK;VISELNGK;YVASYLLAALGGNSSPSAK	1;1;1;1;1;1;1	7	9	0.913	28877;34260;34259;36343;40681;40680;25129;12499;35375	-	60S acidic ribosomal protein P2 OS=Homo sapiens OX=9606 GN=RPLP2 PE=1 SV=1	4.42871e+06	885741	RPLP2
883_1	sp|O00231|PSD11_HUMAN	27.0988	NA	47434	AAAAVVEFQR;ALLVEVQLLESK;DDPIISTHLAK;EQSILELGSLLAK;LYDNLLEQNLIR;SLADFEK;VIEPFSR;VQIEHISSLIK;YQEALHLGSQLLR	1;1;1;1;1;1;1;1;1	9	9	0.2275	20640;27240;23826;28495;30548;10605;12031;25382;30908	-	26S proteasome non-ATPase regulatory subunit 11 OS=Homo sapiens OX=9606 GN=PSMD11 PE=1 SV=3	1.62743e+06	50857.3	PSMD11
461_1	sp|Q8TEQ6|GEMI5_HUMAN	23.5622	NA	168483	ELNEDVSADVEER;FHLGLFTDR;NDSQHLFIEPR;SLEAFFLYGR;VGPGAGESPGTPPFR;VIGELVGHTER;VYEAVELLK	1;1;1;1;1;1;1	7	9	0.0517	30553;20693;20694;27554;23620;29064;23827;23828;19262	-	Gem-associated protein 5 OS=Homo sapiens OX=9606 GN=GEMIN5 PE=1 SV=3	3.47919e+06	38657.7	GEMIN5
578_1	sp|P0DP23|CALM1_HUMAN	19.096	NA	16826.8	ADQLTEEQIAEFK;DGNGYISAAELR;EAFSLFDK;EAFSLFDKDGDGTITTK;VFDKDGNGYISAAELR	1;1;1;1;1	5	9	0.3087	31508;25360;25361;15780;35103;35104;34046;34035;34048	-	Calmodulin-1 OS=Homo sapiens OX=9606 GN=CALM1 PE=1 SV=1 >sp|P0DP24|CALM2_HUMAN Calmodulin-2 OS=Homo sapiens OX=9606 GN=CALM2 PE=1 SV=1 >sp|P0DP25|CALM3_HUMAN Calmodulin-3 OS=Homo sapiens OX=9606 GN=CALM3 PE=1 SV=1	3.14497e+06	349441	CALM3
48_2	sp|P68133|ACTS_HUMAN	8.56669	NA	42023.9	AGFAGDDAPR;AVFPSIVGRPR;DLTDYLMK;DLYANNVMSGGTTMYPGIADR;DSYVGDEAQSK;DSYVGDEAQSKR;EITALAPSTMK;GILTLK;HQGVMVGMGQK;HQGVMVGMGQKDSYVGDEAQSK;IIAPPER;IWHHTFYNELR;LDLAGRDLTDYLMK;SYELPDGQVITIGNER;YPIEHGIITNWDDMEK;YPIEHGIITNWDDMEKIWHHTFYNELR	0;0;0;1;0;0;0;0;0;0;0;0;0;0;1;1	3	9	0.3873	16488;16487;16486;16490;16485;16489;16491;16492;23510;23512;23511;17194;17671;17195;17193;17192;17673;17676;17196;17197;17198;17674;17672;38700;23489;23491;27522;27521;22451;22911;22917;22910;22450;22915;22916;22914;22912;22908;22448;22447;6871;22743;22742;39229;10122;10114;10124;10125;30732;30703;30733;30705;30708;30706;30737;30711;30734;30709;30735;30710;30704;32497;32311;32500;34513;34515;3451…	-	Actin, alpha skeletal muscle OS=Homo sapiens OX=9606 GN=ACTA1 PE=1 SV=1	2.48562e+06	108070	ACTA1
143_1	sp|Q96C19|EFHD2_HUMAN	26.4405	NA	26680.5	ADLNQGIGEPQSPSR;ATDELATK;DGFIDLMELK;EFLLIFR;LGAPQTHLGLK;LSEIDVSSEGVK;VFNPYTEFK;VQAINVSSR	1;1;1;1;1;1;1;1	8	8	0.3375	31561;13531;23445;15160;21635;25268;21916;16396	-	EF-hand domain-containing protein D2 OS=Homo sapiens OX=9606 GN=EFHD2 PE=1 SV=1	2.85104e+06	178190	EFHD2
250_1	sp|Q96N67|DOCK7_HUMAN	26.3172	NA	242407	DSTEVEISTGER;EILEFPAR;FGEDVVEVIK;LEEAILGSIGAR;LEGFYGER;SPSGSAFGSQENLR;TILTYAEEDLELR;VLIPIHEANR	1;1;1;1;1;1;1;1	8	8	0.0407	26749;16437;21627;24353;16259;29291;31524;22453	-	Dedicator of cytokinesis protein 7 OS=Homo sapiens OX=9606 GN=DOCK7 PE=1 SV=4	2.41946e+06	20331.6	DOCK7
456_1	sp|Q9UHB6|LIMA1_HUMAN	24.861	NA	85173.4	ASSLSESSPPK;LSETSIK;LSLGTYASLHGR;QSSSTNYTNELK;SNTENLSQHFR;SPPEALVQGR;SQDVELWEGEVVK;SSAIVEIFSK	1;1;1;1;1;1;1;1	8	8	0.1133	20187;9619;25588;27889;26994;18868;30754;19855	-	LIM domain and actin-binding protein 1 OS=Homo sapiens OX=9606 GN=LIMA1 PE=1 SV=1	2.8024e+06	49164.9	LIMA1
229_1	sp|Q9H0A0|NAT10_HUMAN	24.6664	NA	115657	AIEEQMVAAK;ASEVFLQR;IAVHPDYQGMGYGSR;LDYLGVSYGLTPR;LFNEVQEK;SLFVVVGDR;STVALTAAR;VLETPQEIHTVSSEAVSLLEEVITPR	1;1;1;1;1;1;1;1	8	8	0.0956	20689;15549;32861;29630;17439;16951;13504;40948	-	RNA cytidine acetyltransferase OS=Homo sapiens OX=9606 GN=NAT10 PE=1 SV=2	1.86984e+06	31692.2	NAT10
884_1	sp|Q9NTJ3|SMC4_HUMAN	24.3971	NA	147091	EALIAASETLK;ELEANVLATAPDK;FTQLDLEDVQVR;IFNLSGGEK;LGDLGAIDEK;LPQTEQELK;QAFYFALR;SNNIINETTTR	1;1;1;1;1;1;1;1	8	8	0.0644	21960;27878;29822;16081;18183;20051;17723;25267	-	Structural maintenance of chromosomes protein 4 OS=Homo sapiens OX=9606 GN=SMC4 PE=1 SV=2	9.64565e+06	113478	SMC4
838_1	sp|Q15008|PSMD6_HUMAN	22.3714	NA	45502.3	EGALTAFR;FLLSLPEHR;GAEILEVLHSLPAVR;IGLFYMDNDLITR;LDIVFYLLR;SLIEEGGDWDR;VNEIVETNRPDSK	1;1;1;1;1;1;1	7	8	0.2005	12608;20899;32072;32071;31817;22157;25634;30496	-	26S proteasome non-ATPase regulatory subunit 6 OS=Homo sapiens OX=9606 GN=PSMD6 PE=1 SV=1	889641	30677.3	PSMD6
397_1	sp|Q9Y4P3|TBL2_HUMAN	17.4102	NA	49766.2	AFIVWLANGDTLR;ANVELDHATLVR;APVIDIGIANTGK;FEEAAGAAPCR;LQQQLTQAQETLK	1;1;1;1;1	5	8	0.1387	30055;30076;27141;27137;27138;25436;22941;30934	-	Transducin beta-like protein 2 OS=Homo sapiens OX=9606 GN=TBL2 PE=1 SV=1	2.05846e+06	66401.9	TBL2
595_1	sp|P62280|RS11_HUMAN	16.9367	NA	18419	ADIQTER;DYLHYIR;EAIEGTYIDK;ILSGVVTK;NIGLGFK;VLLGETGK	1;1;1;1;1;1	6	8	0.2975	12969;12967;16571;21725;10871;8688;10866;10865	-	40S ribosomal protein S11 OS=Homo sapiens OX=9606 GN=RPS11 PE=1 SV=3	3.89396e+06	389396	RPS11
918_1	sp|P62249|RS16_HUMAN	15.5571	NA	16435	EIKDILIQYDR;FAGVDIR;GGGHVAQIYAIR;GPLQSVQVFGR;VNGRPLEMIEPR	1;1;1;1;1	5	8	0.363	28624;28620;9614;24695;24693;23209;29112;29113	-	40S ribosomal protein S16 OS=Homo sapiens OX=9606 GN=RPS16 PE=1 SV=2	5.56896e+06	464080	RPS16
163_3	sp|Q9NZI8|IF2B1_HUMAN	24.6704	NA	63441.2	DQTPDENDQVIVK;ISYSGQFLVK;ITISSLQDLTLYNPER;LLVPTQYVGAIIGK;MVIITGPPEAQFK;TADEVPLK;TVNELQNLTAAEVVVPR;VSYIPDEQIAQGPENGR	1;1;1;1;0;1;1;1	7	7	0.1872	30491;21829;35320;29985;29497;12884;35222;35454	-	Insulin-like growth factor 2 mRNA-binding protein 1 OS=Homo sapiens OX=9606 GN=IGF2BP1 PE=1 SV=2	956644	27332.7	IGF2BP1
985_1	sp|Q13045|FLII_HUMAN	24.3469	NA	144659	AAEWYNIDFSLQNQLR;ADLTALFLPR;AVQGAQQPSLYQIR;GLDIYVWR;LLQSLLDTR;MEATGVLPFVR;NAEAVLQSPGLSGK	1;1;1;1;1;1;1	7	7	0.0646	36358;21077;31436;17909;19075;25658;27881	-	Protein flightless-1 homolog OS=Homo sapiens OX=9606 GN=FLII PE=1 SV=2	187669	2759.84	FLII
839_1	sp|Q15149|PLEC_HUMAN	24.2801	NA	531466	ELIPTEEALR;LAAEQELIR;LAEDEAFQR;LQEAGILSAEELQR;NLLDEELQR;VLADPSDDTK;VPVDVAYR	1;1;1;1;1;1;1	7	7	0.0147	22723;18524;19770;31402;21463;19129;14527	-	Plectin OS=Homo sapiens OX=9606 GN=PLEC PE=1 SV=3	2.01937e+06	5921.91	PLEC
1040_1	sp|Q8TEX9|IPO4_HUMAN	23.2443	NA	118640	AQELQAVLGLS;EFLLTGR;EVMPLLLAYLK;MESAGLEQLLR;SFAVGTLAETIQGLGAASAQFVSR;SLILTALQR;VVPSYMQAVNR	1;1;1;1;1;1;1	7	7	0.0777	21435;11523;26376;26345;39221;17705;25707	-	Importin-4 OS=Homo sapiens OX=9606 GN=IPO4 PE=1 SV=2	206364	3893.65	IPO4
431_1	sp|Q8NDZ4|DIK2A_HUMAN	23.2059	NA	49450.5	DSGSFLLR;FLQLNK;GTSGGLLHDPPSEIAK;LLDFLNVK;NVYFAQYGEPR;VIIVDAENVLVADK;VIIVDAENVLVADKR	1;1;1;1;1;1;1	7	7	0.1488	13668;9145;31710;15991;27278;30434;32702	-	Divergent protein kinase domain 2A OS=Homo sapiens OX=9606 GN=DIPK2A PE=1 SV=1	914775	36591	DIPK2A
512_1	sp|Q92614|MY18A_HUMAN	23.1193	NA	232971	IISNLFLGR;ISELTSELTDER;LATLSDQVNR;LGDLQADSEESQR;NKDEEIQQLR;TFVQELER;VVHFAEPGAGTK	1;1;1;1;1;1;1	7	7	0.036	18252;28350;21072;29501;25535;17906;23906	-	Unconventional myosin-XVIIIa OS=Homo sapiens OX=9606 GN=MYO18A PE=1 SV=3	505590	3745.11	MYO18A
790_1	sp|P53618|COPB_HUMAN	22.5527	NA	107074	AAAQCYIDLIIK;EDIQSVMTEIR;LLLVFWEIVPK;NVEELVIVLK;TLQLALDLVSSR;VLQDLVMDILR;YVALVQEK	1;1;1;1;1;1;1	7	7	0.0787	28037;27114;27581;22266;26599;26945;15554	-	Coatomer subunit beta OS=Homo sapiens OX=9606 GN=COPB1 PE=1 SV=3	250060	4465.35	COPB1
186_1	sp|P15880|RS2_HUMAN	21.9586	NA	31304.6	ATFDAISK;ESEIIDFFLGASLK;LLMMAGIDDCYTSAR;LSIVPVR;SPYQEFTDHLVK;TQAPAVATT;TYSYLTPDLWK	1;1;1;1;1;1;1	7	7	0.2594	12189;31562;33964;9760;29837;12457;28222	-	40S ribosomal protein S2 OS=Homo sapiens OX=9606 GN=RPS2 PE=1 SV=2	4.08087e+06	185494	RPS2
368_1	sp|Q15155|NOMO1_HUMAN	21.5365	NA	134239	DGENYVVLLDSTLPR;EQQLAEIEAR;IQSTVTQPGGK;ITFDVAPSR;LDFTVEHDSLK;SLQLSGK;SSIDSEPALVLGPLK	1;1;1;1;1;1;1	7	7	0.0638	33148;23171;21034;17413;26317;8169;30887	sp|Q5JPE7|NOMO2_HUMAN;sp|P69849|NOMO3_HUMAN	Nodal modulator 1 OS=Homo sapiens OX=9606 GN=NOMO1 PE=1 SV=5	2.69678e+06	39083.7	NOMO1
430_1	sp|Q00341|VIGLN_HUMAN	23.54	NA	141368	EIAEEYGGVMVSFPR;GNSLQEILER;IEGDPQGVQQAK;LVGEIMQETGTR;SSVAVLTQESFAEHR;VIFPAAEDKDQDLITIIGK	1;1;1;1;1;1	6	6	0.0655	33293;22353;25464;27417;33328;37400	-	Vigilin OS=Homo sapiens OX=9606 GN=HDLBP PE=1 SV=2	2.02373e+06	25296.6	HDLBP
55_1	sp|Q96CS3|FAF2_HUMAN	23.54	NA	52590.5	FQIEANFPR;FTYYTILDIFR;HTLEQHNWNIEAAVQDR;LEGLIQPDDLINQLTFIMDANQTYLVSER;QQQDEAYLASLR;VTDPVGDIVSFMHSFEEK	1;1;1;1;1;1	6	6	0.2157	21227;29606;37249;41666;28967;37164	-	FAS-associated factor 2 OS=Homo sapiens OX=9606 GN=FAF2 PE=1 SV=2	1.92306e+06	73963.8	FAF2
277_1	sp|Q9NYL9|TMOD3_HUMAN	22.0781	NA	39570.3	DLDEDELLGNLSETELK;DNETLAELK;EHLLSYLEK;FGYQFTQQGPR;ILPVFDEPPNPTNVEESLK;QQLGTAVELEMAK	1;1;1;1;1;1	6	6	0.2216	36002;18232;21532;26881;37785;29242	-	Tropomodulin-3 OS=Homo sapiens OX=9606 GN=TMOD3 PE=1 SV=1	2.35325e+06	102315	TMOD3
141_1	sp|Q8WVX9|FACR1_HUMAN	19.1854	NA	59318.8	ALAEYVVQQEGAK;APAFLYDIYLR;DAVQLNVIATR;IIAINSELTQPK;NPLEQAFR;TFNIDVR	1;1;1;1;1;1	6	6	0.1204	28615;27232;23529;26852;16433;12604	-	Fatty acyl-CoA reductase 1 OS=Homo sapiens OX=9606 GN=FAR1 PE=1 SV=1	3.21352e+06	107117	FAR1
644_2	sp|Q9NVI7|ATD3A_HUMAN	19.0153	NA	71324.7	ATLNAFLYR;GLLLFVDEADAFLR;INEMVHFDLPGQEER;ITVLEALR;LAQFDYGR;LFDWANTSR;LLSRPQDALEGVVLSPSLEAR;NILMYGPPGTGK;QQQLLNEENLR;TAGTLFGEGFR;YVLKPATEGK	1;1;1;0;0;0;1;1;0;0;1	6	6	0.2019	19437;31714;34965;14401;16220;20807;38504;25293;28167;22240;20699	-	ATPase family AAA domain-containing protein 3A OS=Homo sapiens OX=9606 GN=ATAD3A PE=1 SV=2	1.09699e+06	24377.6	ATAD3A
899_1	sp|P50416|CPT1A_HUMAN	18.3825	NA	88310.7	AMVDPAQTVEQR;IDPSLGIIAK;ILDNTSEPQPGEAR;LQWYLK;MTALAQDFAVGLGPR;QSLDAVEK	1;1;1;1;1;1	6	6	0.0841	27676;18048;30893;12133;31494;13494	-	Carnitine O-palmitoyltransferase 1, liver isoform OS=Homo sapiens OX=9606 GN=CPT1A PE=1 SV=2	1.41603e+06	32182.4	CPT1A
832_1	sp|P11717|MPRI_HUMAN	18.3567	NA	274199	DGIIVLK;FLHQDIDSGQGIR;TYHSVGDSVLR;VPIDGPPIDIGR;YDLSALVR;YVDQVLQLVYK	1;1;1;1;1;1	6	6	0.0249	8962;30210;24485;24911;15120;27820	-	Cation-independent mannose-6-phosphate receptor OS=Homo sapiens OX=9606 GN=IGF2R PE=1 SV=3	878882	6415.19	IGF2R
824_1	sp|P39019|RS19_HUMAN	16.1431	NA	16050.5	ALAAFLK;DVNQQEFVR;ELAPYDENWFYTR;NGVMPSHFSR;VLQALEGLK	1;1;1;1;1	5	6	0.331	8203;21616;33339;22032;22031;16281	-	40S ribosomal protein S19 OS=Homo sapiens OX=9606 GN=RPS19 PE=1 SV=2	1.96631e+07	1.63859e+06	RPS19
3_2	sp|P18085|ARF4_HUMAN	15.7243	NA	20497.7	DAVLLLFANK;ILMVGLDAAGK;IQEVADELQK;LGEIVTTIPTIGFNVETVEYK;LGLQSLR;TTILYK	1;1;1;1;1;0	5	6	0.3611	20648;20644;20132;22781;38941;9854;8336	-	ADP-ribosylation factor 4 OS=Homo sapiens OX=9606 GN=ARF4 PE=1 SV=3	1.82144e+06	140111	ARF4
117_3	sp|P09493|TPM1_HUMAN	11.1187	NA	32688.7	KATDAEADVASLNR;KLVIIESDLER;LVIIESDLER;MEIQEIQLK;RIQLVEEELDR	0;1;1;1;0	3	6	0.1585	29765;26575;26574;23183;21533;22006;22004;28480;28481	-	Tropomyosin alpha-1 chain OS=Homo sapiens OX=9606 GN=TPM1 PE=1 SV=2	4.72741e+06	205540	TPM1
942_1	sp|O00232|PSD12_HUMAN	18.2931	NA	52870.6	EAASILQELQVETYGSMEK;LFTTMELMR;LNSLMSLVNK;LQEVIETLLSLEK;WSTLVEDYGMELR	1;1;1;1;1	5	5	0.1404	37806;22796;21631;30685;32199	-	26S proteasome non-ATPase regulatory subunit 12 OS=Homo sapiens OX=9606 GN=PSMD12 PE=1 SV=3	465987	13705.5	PSMD12
462_1	sp|Q14257|RCN2_HUMAN	18.07	NA	36853.6	EALLGVQEDVDEYVK;FVNDYDKDNDGR;QLHDDYFYHDEL;QQFVEYDK;VIDFDENTALDDAEEESFR	1;1;1;1;1	5	5	0.2082	33375;29694;31931;18972;38271	-	Reticulocalbin-2 OS=Homo sapiens OX=9606 GN=RCN2 PE=1 SV=1	0	0	RCN2
487_1	sp|O95347|SMC2_HUMAN	17.924	NA	135572	ALEEELAGLK;ASNLQDLVYK;DTSATTALELVAGER;TEEADLLQTK;TVTLGGDVFDPHGTLSGGAR	1;1;1;1;1	5	5	0.0543	19596;22120;31026;21999;36274	-	Structural maintenance of chromosomes protein 2 OS=Homo sapiens OX=9606 GN=SMC2 PE=1 SV=2	1.30647e+06	17419.5	SMC2
882_1	sp|Q92598|HS105_HUMAN	17.924	NA	96803.7	DISTTLNADEAVAR;IEVPLYSLLEQTHLK;NAVEEYVYEFR;QDLPSLDEKPR;VEDVSAVEIVGGATR	1;1;1;1;1	5	5	0.0769	30046;34398;28899;26161;30514	-	Heat shock protein 105 kDa OS=Homo sapiens OX=9606 GN=HSPH1 PE=1 SV=1	907504	16805.6	HSPH1
1039_1	sp|Q9BSJ8|ESYT1_HUMAN	17.4587	NA	122780	AEDLPLR;ALTLGALTLPLAR;FEWELPLDEAQR;LLAETVAPAVR;LLVPLVPDLQDVAQLR	1;1;1;1;1	5	5	0.0534	10737;26461;30999;21771;34489	-	Extended synaptotagmin-1 OS=Homo sapiens OX=9606 GN=ESYT1 PE=1 SV=1	1.49665e+06	27715.7	ESYT1
817_1	sp|Q9H0U3|MAGT1_HUMAN	17.277	NA	38011.4	GDTYELQVR;QADEEFQILANSWR;RGDTYELQVR;SNMEFLFNK;VSQLMEWTNK	1;1;1;1;1	5	5	0.1284	19847;33390;24579;21934;24976	-	Magnesium transporter protein 1 OS=Homo sapiens OX=9606 GN=MAGT1 PE=1 SV=1	1.73249e+06	108281	MAGT1
974_1	sp|Q14498|RBM39_HUMAN	17.0501	NA	59342.7	DLEEFFSTVGK;GIFEPFGR;IESIQLMMDSETGR;TDASSASSFLDSDELER;VLGVPIIVQASQAEK	1;1;1;1;1	5	5	0.1226	25507;14644;32520;34964;31312	-	RNA-binding protein 39 OS=Homo sapiens OX=9606 GN=RBM39 PE=1 SV=2	0	0	RBM39
190_1	sp|P51648|AL3A2_HUMAN	16.9935	NA	54812.9	HLTPVTLELGGK;IAFGGETDEATR;NVDEAINFINER;QAFLSGR;YIAPTVLTDVDPK	1;1;1;1;1	5	5	0.1155	25326;25362;29241;9637;29202	-	Aldehyde dehydrogenase family 3 member A2 OS=Homo sapiens OX=9606 GN=ALDH3A2 PE=1 SV=1	1.90925e+06	86784.1	ALDH3A2
1006_1	sp|P62851|RS25_HUMAN	16.7233	NA	13733.7	AALQELLSK;AQVIYTR;DKLNNLVLFDK;LITPAVVSER;LNNLVLFDK	1;1;1;1;1	5	5	0.296	16355;12130;26681;20029;19706	-	40S ribosomal protein S25 OS=Homo sapiens OX=9606 GN=RPS25 PE=1 SV=1	9.64172e+06	1.60695e+06	RPS25
457_1	sp|P48444|COPD_HUMAN	16.7233	NA	57174.1	ENVNLAQIR;IEGLLAAFPK;LFTAESLIGLK;NSNILEDLETLR;VTQVDGNSPVR	1;1;1;1;1	5	5	0.1037	18985;19076;23326;28862;22750	-	Coatomer subunit delta OS=Homo sapiens OX=9606 GN=ARCN1 PE=1 SV=1	2.55937e+06	88254.3	ARCN1
612_1	sp|O95782|AP2A1_HUMAN	16.4758	NA	107478	DDVQGYAAK;DFLTPPLLSVR;GLAVFISDIR;IAGDYVSEEVWYR;NADVELQQR	1;1;1;1;1	5	5	0.0532	16134;25167;20236;31812;19582	-	AP-2 complex subunit alpha-1 OS=Homo sapiens OX=9606 GN=AP2A1 PE=1 SV=3	1.53786e+06	25630.9	AP2A1
929_1	sp|Q86UE4|LYRIC_HUMAN	16.4591	NA	63798.8	EEAAAVPAAAPDDLALLK;EMLSVGLGFLR;SWQDELAQQAEEGSAR;TELGLDLGLEPK;TVEVAEGEAVR	1;1;1;1;1	5	5	0.1168	34160;24606;34700;25854;22375	-	Protein LYRIC OS=Homo sapiens OX=9606 GN=MTDH PE=1 SV=2	1.52679e+06	56547.6	MTDH
749_1	sp|Q53H12|AGK_HUMAN	16.2259	NA	47107.4	EQPVFAMTGLR;GDFITIGSR;GETVPLDVLQIK;IPIGFIPLGETSSLSHTLFAESGNK;VQHITDATLAIVK	1;1;1;1;1	5	5	0.1659	25316;16111;26507;40184;28688	-	Acylglycerol kinase, mitochondrial OS=Homo sapiens OX=9606 GN=AGK PE=1 SV=2	242686	11031.2	AGK
653_1	sp|Q9UQE7|SMC3_HUMAN	16.0852	NA	141454	ALEYTIYNQELNETR;EENAEQQALAAK;LALLHEGTGPR;LDQDLNEVK;VDALNDEIR	1;1;1;1;1	5	5	0.046	35266;26260;22516;19627;18575	-	Structural maintenance of chromosomes protein 3 OS=Homo sapiens OX=9606 GN=SMC3 PE=1 SV=2	611583	7550.41	SMC3
846_1	sp|Q9NVP1|DDX18_HUMAN	16.0789	NA	75359.4	ILDVGFEEELK;LGNGINIIVATPGR;NGTGVLILSPTR;NLQCLVIDEADR;VPLSEFDFSWSK	1;1;1;1;1	5	5	0.091	26032;28407;24354;29473;29378	-	ATP-dependent RNA helicase DDX18 OS=Homo sapiens OX=9606 GN=DDX18 PE=1 SV=2	333023	9250.63	DDX18
364_1	sp|Q9NQX4|MYO5C_HUMAN	16.0539	NA	202682	AGQVAYLEK;ALEAQNEIHTK;AVAELYTQYNR;IVQQLR;LEQEEYMK;LGSAEEFNYTR;NPDILVGENDLTALSYLHEPAVLHNLR;NQSIIVSGESGAGK;QLLESYDIEDVR;VWIPDPEEVWK	0;1;1;1;0;1;0;0;1;0	5	5	0.0689	16553;25038;27855;8909;20036;25909;41193;27342;30122;28441	-	Unconventional myosin-Vc OS=Homo sapiens OX=9606 GN=MYO5C PE=1 SV=2	2.92655e+06	24387.9	MYO5C
647_1	sp|Q8N1F7|NUP93_HUMAN	15.9066	NA	93429.6	AFDIIER;DNALLSAIEESR;EALQYFYFLR;LVPLNQESVEER;NLQEIQQAGER	1;1;1;1;1	5	5	0.0635	12577;26647;27420;28764;25885	-	Nuclear pore complex protein Nup93 OS=Homo sapiens OX=9606 GN=NUP93 PE=1 SV=2	1.50277e+06	26835.2	NUP93
285_1	sp|Q14789|GOGB1_HUMAN	15.8982	NA	375790	AQVVDLLQQELTAAEQR;ELLSQLEETR;LAAEEQFQALVK;SLQEELSLAR;SLQSQLQNKESEVLEGAER	1;1;1;1;1	5	5	0.0209	35817;24052;27347;21955;37843	-	Golgin subfamily B member 1 OS=Homo sapiens OX=9606 GN=GOLGB1 PE=1 SV=2	2.6785e+06	11851.8	GOLGB1
667_1	sp|Q9HCE1|MOV10_HUMAN	15.6822	NA	113599	ETGDPGGQLVLAGDPR;ITGNPVVTNR;VGSVEEFQGQER;VLITTLITAGR;WAGLPR	1;1;1;1;1	5	5	0.0548	31754;19500;27735;22331;7125	-	Helicase MOV-10 OS=Homo sapiens OX=9606 GN=MOV10 PE=1 SV=2	1.30529e+06	21754.8	MOV10
251_1	sp|P57678|GEMI4_HUMAN	15.6346	NA	119960	GLTQIQSR;LDVEEVDLSLR;LLETVIDVSTADR;SIAEGIGPEER;VGRPIVEALR	1;1;1;1;1	5	5	0.0501	13961;25932;29198;22314;20826	-	Gem-associated protein 4 OS=Homo sapiens OX=9606 GN=GEMIN4 PE=1 SV=2	2.31285e+06	39876.7	GEMIN4
917_1	sp|P49750|YLPM1_HUMAN	15.6312	NA	241495	DIPSLPPLPPLPPLPPLDR;DYQDDTLELYNR;FSAPPSR;GPWWDDWER;SLDNEWDR	1;1;1;1;1	5	5	0.0256	37101;31188;9104;24843;18288	-	YLP motif-containing protein 1 OS=Homo sapiens OX=9606 GN=YLPM1 PE=1 SV=4	1.54862e+06	15642.7	YLPM1
641_1	sp|Q9P2E5|CHPF2_HUMAN	15.4614	NA	85894.2	ADVGDALETALEQLNR;AYSEIEQLQAQIR;LAWLAVR;LSNLEGLGGR;YIQTELGSR	1;1;1;1;1	5	5	0.0712	33496;31259;11281;17726;19356	-	Chondroitin sulfate glucuronyltransferase OS=Homo sapiens OX=9606 GN=CHPF2 PE=2 SV=2	536777	10954.6	CHPF2
167_1	sp|P14649|MYL6B_HUMAN	15.4552	NA	22749.7	ALGQNPTNAEVLK;EAFELFDR;GQGTYEDYLEGFR;HVLTTLGEK;ILYSQCGDVMR;VMGAELR;VVIEFNK	0;1;1;1;0;1;1	5	5	0.3269	27532;27559;18029;31042;17176;27222;27597;9990;12071	-	Myosin light chain 6B OS=Homo sapiens OX=9606 GN=MYL6B PE=1 SV=1	1.50307e+06	107362	MYL6B
212_2	sp|Q9Y678|COPG1_HUMAN	15.4307	NA	97655.5	ATFYLNVLEQK;GLGPLFK;LFQSNDPTLR;SIATLAITTLLK;SVPLATAPMAEQR;VVLEHEEVR	1;1;1;0;1;1	5	5	0.0709	26819;8145;23280;24808;28225;20816	-	Coatomer subunit gamma-1 OS=Homo sapiens OX=9606 GN=COPG1 PE=1 SV=1	513367	10066	COPG1
766_1	sp|Q9ULV4|COR1C_HUMAN	15.3838	NA	53215.1	AIFLADGNVFTTGFSR;NADPILISLK;NDQCYDDIR;QLALWNPK;VGIVAWHPTAR	1;1;1;1;1	5	5	0.1139	33509;19987;23486;16240;23752	-	Coronin-1C OS=Homo sapiens OX=9606 GN=CORO1C PE=1 SV=1	1.81296e+06	75540	CORO1C
194_1	sp|Q96I24|FUBP3_HUMAN	15.2892	NA	61602.2	AEGFVDALHR;DGFGGLAAAR;EMVLEIIR;GVPQQIEVAR;IQFKPDDGISPER	1;1;1;1;1	5	5	0.0892	20997;15033;17338;20432;30511	-	Far upstream element-binding protein 3 OS=Homo sapiens OX=9606 GN=FUBP3 PE=1 SV=2	985383	26632	FUBP3
145_1	sp|P28838|AMPL_HUMAN	15.05	NA	56130.8	GITFDSGGISIK;GVLFASGQNLAR;LFEASIETGDR;TIQVDNTDAEGR;TLIEFLLR	1;1;1;1;1	5	5	0.106	23387;24460;24604;26668;17388	-	Cytosol aminopeptidase OS=Homo sapiens OX=9606 GN=LAP3 PE=1 SV=3	1.58754e+06	46692.3	LAP3
416_1	sp|Q10471|GALT2_HUMAN	14.6042	NA	64691.5	AAEVWMDEYK;GGFDWNLVFK;NFYYAAVPSAR;QGNPVAPIK;TVVSVLK	1;1;1;1;1	5	5	0.0823	25142;23036;25179;14681;8612	-	Polypeptide N-acetylgalactosaminyltransferase 2 OS=Homo sapiens OX=9606 GN=GALNT2 PE=1 SV=1	2.46489e+06	70425.4	GALNT2
230_1	sp|P32969|RL9_HUMAN	13.9303	NA	21849.8	DFNHINVELSLLGK;FLDGIYVSEK;KFLDGIYVSEK;SVYAHFPINVVIQENGSLVEIR	1;1;1;1	4	5	0.2448	31988;22714;26178;39705;39706	-	60S ribosomal protein L9 OS=Homo sapiens OX=9606 GN=RPL9 PE=1 SV=1	1.67647e+06	152406	RPL9
741_1	sp|P11172|UMPS_HUMAN	13.7627	NA	52188.6	FGDFVLK;GSDIIIVGR;LEAAEMYR;MAEEHSEFVVGFISGSR;VTDAIVLLDR	1;1;1;1;1	5	5	0.1062	11135;14878;17189;35689;21004	-	Uridine 5'-monophosphate synthase OS=Homo sapiens OX=9606 GN=UMPS PE=1 SV=1	1.40782e+06	52141.4	UMPS
105_2	sp|P11388|TOP2A_HUMAN	13.6927	NA	174276	EDLATFIEELEAVEAK;ELILFSNSDNER;FLEEFITPIVK;GIPVVEHK;IPNFDVR;IVGLQYK;TLAVSGLGVVGR	1;0;1;0;1;0;1	4	5	0.0477	34722;29292;27102;13115;12495;12494;10979;21446	-	DNA topoisomerase 2-alpha OS=Homo sapiens OX=9606 GN=TOP2A PE=1 SV=3	647119	7111.2	TOP2A
52_1	sp|P61353|RL27_HUMAN	13.6106	NA	15787.7	NIDDGTSDRPYSHALVAGIDR;VVLVLAGR;VYNYNHLMPTR;YSVDIPLDK	1;1;1;1	4	5	0.3603	38657;38656;11193;29012;18728	-	60S ribosomal protein L27 OS=Homo sapiens OX=9606 GN=RPL27 PE=1 SV=2	4.40927e+06	734878	RPL27
897_1	sp|Q92896|GSLG1_HUMAN	13.6106	NA	134464	IIIQESALDYR;LLELQYFISR;QITQNTDYR;VAELSSDDFHLDR	1;1;1;1	4	5	0.0365	26727;25764;21722;30539;30538	-	Golgi apparatus protein 1 OS=Homo sapiens OX=9606 GN=GLG1 PE=1 SV=2	221000	3202.9	GLG1
963_1	sp|Q14166|TTL12_HUMAN	13.4799	NA	74356	DFAYGETDPLIR;LFVYDVFWLR;TELPQFVSYFQQR;YIESPVLFLR	1;1;1;1	4	5	0.0699	28416;27609;32545;24588;24589	-	Tubulin--tyrosine ligase-like protein 12 OS=Homo sapiens OX=9606 GN=TTLL12 PE=1 SV=2	372711	10648.9	TTLL12
567_1	sp|Q9ULG6|CCPG1_HUMAN	13.4678	NA	87286.1	ALSSLQEELNK;KLTFEQQR;LDEYIYR;LVAEQETEPSK;SDLWER	1;1;1;1;1	5	5	0.0568	24423;18735;16300;24398;10488	-	Cell cycle progression protein 1 OS=Homo sapiens OX=9606 GN=CCPG1 PE=1 SV=3	1.98393e+06	46138	CCPG1
729_1	sp|P47756|CAPZB_HUMAN	13.19	NA	31330.8	KLEVEANNAFDQYR;LVEDMENK;SGSGTMNLGGSLTR;STLNEIYFGK	1;1;1;1	4	5	0.1661	33242;16512;27493;27127;22748	-	F-actin-capping protein subunit beta OS=Homo sapiens OX=9606 GN=CAPZB PE=1 SV=4	1.29145e+07	645724	CAPZB
72_1	sp|P53985|MOT1_HUMAN	12.9636	NA	53908.8	DLHDANTDLIGR;ESKEEETSIDVAGKPNEVTK;LNDMYGDYK;SVFQTINQFLDLTLFTHR	1;1;1;1	4	5	0.118	27170;27171;38109;21613;38030	-	Monocarboxylate transporter 1 OS=Homo sapiens OX=9606 GN=SLC16A1 PE=1 SV=3	221101	17007.8	SLC16A1
422_1	sp|Q7LGA3|HS2ST_HUMAN	12.8664	NA	41854.4	EKDGDLYILAQNFFYEK;FGDDYRPGLR;LVSYYYFLR;NNPVMSLQDQVR	1;1;1;1	4	5	0.1348	37458;23415;23414;24211;28858	-	Heparan sulfate 2-O-sulfotransferase 1 OS=Homo sapiens OX=9606 GN=HS2ST1 PE=1 SV=1	1.04004e+06	52001.8	HS2ST1
361_1	sp|Q5JTH9|RRP12_HUMAN	12.5052	NA	143611	FGFELVK;LLPEEYHR;LQWDLGLGHLPR;SDLTVDAVK;SWLLPVIR	1;1;1;1;1	5	5	0.0339	11668;18982;28594;15486;16712	-	RRP12-like protein OS=Homo sapiens OX=9606 GN=RRP12 PE=1 SV=2	416064	5699.51	RRP12
385_2	sp|Q7L1Q6|5MP2_HUMAN	11.0016	NA	48012.7	AEVLSEEPILK;DINAVAASLR;EGVSAAFAVK;FVEWLK;LLLFLK	1;1;1;1;0	4	5	0.1026	24320;24319;18136;16550;11008;8638	-	eIF5-mimic protein 2 OS=Homo sapiens OX=9606 GN=BZW1 PE=1 SV=1	799088	26636.3	BZW1
172_1	sp|Q12797|ASPH_HUMAN	10.8869	NA	85809.4	FYFHLGDAMQR;GLFLPEDENLR;GSLLTLQR;IEEAVNAFK	1;1;1;1	4	5	0.0515	28489;26291;13435;13434;17877	-	Aspartyl/asparaginyl beta-hydroxylase OS=Homo sapiens OX=9606 GN=ASPH PE=1 SV=3	695544	19320.7	ASPH
322_1	sp|P04844|RPN2_HUMAN	15.6934	NA	69241	EETVLATVQALQTASHLSQQADLR;FSSGYYDFLVEVEGDNR;LQVTNVLSQPLTQATVK;SIVEEIEDLVAR	1;1;1;1	4	4	0.1109	40165;36627;35068;27913	-	Dolichyl-diphosphooligosaccharide--protein glycosyltransferase subunit 2 OS=Homo sapiens OX=9606 GN=RPN2 PE=1 SV=3	344560	13782.4	RPN2
350_1	sp|Q9H3U1|UN45A_HUMAN	15.6934	NA	103011	ASQNLVVLAR;DNALTLLIK;LLVLYSGEDDELLQR;VFLALVEEVEDR	1;1;1;1	4	4	0.0487	19507;17275;34133;28907	-	Protein unc-45 homolog A OS=Homo sapiens OX=9606 GN=UNC45A PE=1 SV=1	2.33037e+06	38202.8	UNC45A
572_1	sp|P62263|RS14_HUMAN	15.4035	NA	16262.5	DESSPYAAMLAAQDVAQR;ELGITALHIK;IEDVTPIPSDSTR;TPGPGAQSALR	1;1;1;1	4	4	0.3444	36063;20376;29159;18912	-	40S ribosomal protein S14 OS=Homo sapiens OX=9606 GN=RPS14 PE=1 SV=3	4.78031e+06	796718	RPS14
871_1	sp|P46459|NSF_HUMAN	14.652	NA	82542.1	LFADAEEEQR;LLDYVPIGPR;NFSGAELEGLVR;VLDDGELLVQQTK	1;1;1;1	4	4	0.0605	23765;21859;26028;29697	-	Vesicle-fusing ATPase OS=Homo sapiens OX=9606 GN=NSF PE=1 SV=3	1.8137e+06	35562.7	NSF
518_1	sp|Q92973|TNPO1_HUMAN	14.652	NA	102289	ALVMLLEVR;ESQSPDTTIQR;TLLENTAITIGR;YSDIDIILLK	1;1;1;1	4	4	0.0468	19122;25238;26273;23342	-	Transportin-1 OS=Homo sapiens OX=9606 GN=TNPO1 PE=1 SV=2	72102.3	1897.43	TNPO1
940_1	sp|P62195|PRS8_HUMAN	14.5213	NA	45597.1	EELQLLQEQGSYVGEVVR;IAELMPGASGAEVK;IDILDSALLRPGR;IEELQLIVNDK	1;1;1;1	4	4	0.1379	37340;28273;29333;26549	-	26S proteasome regulatory subunit 8 OS=Homo sapiens OX=9606 GN=PSMC5 PE=1 SV=1	498478	17802.8	PSMC5
738_1	sp|P46379|BAG6_HUMAN	14.3621	NA	119334	AGSSESIAAFIQR;ESFSLVQVQPGVDIIR;LINLVGESLR;LLGNTFVALSDLR	1;1;1;1	4	4	0.0459	27119;34460;20981;28913	-	Large proline-rich protein BAG6 OS=Homo sapiens OX=9606 GN=BAG6 PE=1 SV=2	562640	15206.5	BAG6
61_3	sp|P51114|FXR1_HUMAN	14.3621	NA	69677.9	EISEGDEVEVYSR;IYGESADAVK;KVPGVTAIELDEDTGTFR;LQIDEQLR;VPGVTAIELDEDTGTFR	1;1;1;0;1	4	4	0.0789	30642;18823;36177;17692;34882	-	Fragile X mental retardation syndrome-related protein 1 OS=Homo sapiens OX=9606 GN=FXR1 PE=1 SV=3	262384	7091.45	FXR1
815_1	sp|Q9Y2X3|NOP58_HUMAN	14.0722	NA	59540.5	LIAHAGSLLNLAK;LQEVDSLWK;SQMDGLIPGVEPR;YDAFGEDSSSAMGVENR	1;1;1;1	4	4	0.0983	26733;21095;28816;35186	-	Nucleolar protein 58 OS=Homo sapiens OX=9606 GN=NOP58 PE=1 SV=1	536849	18512	NOP58
5_3	sp|P19013|K2C4_HUMAN	13.6475	NA	56109.3	AEAEALYQTK;AQYEEIAQR;LALDIEIATYR;SISMSVAGSR;TMQDSVEDFK;VDSLNDEINFLK;VQQLQISVDQHGDNLK	0;0;0;1;1;1;1	4	4	0.15	21288;20754;20777;25673;25675;25677;25676;25674;25671;25672;17051;23515;28637;34898	-	Keratin, type II cytoskeletal 4 OS=Homo sapiens OX=9606 GN=KRT4 PE=1 SV=5	1.82433e+06	57010.3	KRT4
909_1	sp|Q6ZXV5|TMTC3_HUMAN	13.6106	NA	103942	ALPILEELLR;ILEMDPSNVQGK;LEEADQLYR;TLFQNDFWGTPMSEER	1;1;1;1	4	4	0.0514	22607;27341;21672;36427	-	Protein O-mannosyl-transferase TMTC3 OS=Homo sapiens OX=9606 GN=TMTC3 PE=1 SV=2	1.03284e+06	19487.5	TMTC3
314_1	sp|Q9BQG0|MBB1A_HUMAN	13.6106	NA	148762	ALVDILSEVSK;ATLQEILPEVLK;VLDLVEVLVTK;VYSTALSSFLTK	1;1;1;1	4	4	0.0346	22817;27512;24323;26629	-	Myb-binding protein 1A OS=Homo sapiens OX=9606 GN=MYBBP1A PE=1 SV=2	0	0	MYBBP1A
806_1	sp|Q96L58|B3GT6_HUMAN	13.4867	NA	37114.3	AWHSEDVSLGAWLAPVDVQR;FAVGTAGLGAEER;FDTEYR;LDALLAELR	1;1;1;1	4	4	0.1459	38420;25657;11332;17655	-	Beta-1,3-galactosyltransferase 6 OS=Homo sapiens OX=9606 GN=B3GALT6 PE=1 SV=2	3.9116e+06	186267	B3GALT6
800_1	sp|Q14318|FKBP8_HUMAN	13.3321	NA	44533.7	TAVDGPDLEMLTGQER;VDMTFEEEAQLLQLK;VLAQQGEYSEAIPILR	1;1;1	3	4	0.1141	33945;33721;34763;34461	-	Peptidyl-prolyl cis-trans isomerase FKBP8 OS=Homo sapiens OX=9606 GN=FKBP8 PE=1 SV=2	193423	9671.17	FKBP8
661_1	sp|P53007|TXTP_HUMAN	13.2535	NA	33991	FFVMTSLR;FGMFEFLSNHMR;GLSSLLYGSIPK;GTYQGLTATVLK	1;1;1;1	4	4	0.1415	17756;31235;24537;24993	-	Tricarboxylate transport protein, mitochondrial OS=Homo sapiens OX=9606 GN=SLC25A1 PE=1 SV=2	2.11585e+06	124462	SLC25A1
155_1	sp|O43264|ZW10_HUMAN	12.8355	NA	88772.9	ITALEDISTEDGDR;LSEDIDLLK;LVLEVLQK;QLLDLPLDTDLENEK	1;1;1;1	4	4	0.0591	31045;18626;15304;34050	-	Centromere/kinetochore protein zw10 homolog OS=Homo sapiens OX=9606 GN=ZW10 PE=1 SV=3	181004	3693.95	ZW10
767_1	sp|O75694|NU155_HUMAN	12.7653	NA	155100	IQLQIQETLQR;ISLQAIQQLVR;LLEVYDQLFK;YMDLLWR	1;1;1;1	4	4	0.028	27859;25445;25400;17128	-	Nuclear pore complex protein Nup155 OS=Homo sapiens OX=9606 GN=NUP155 PE=1 SV=1	86855.6	1400.9	NUP155
657_1	sp|P28288|ABCD3_HUMAN	12.4405	NA	75427.6	DLNFEVR;DQVIYPDGR;IANPDQLLTQDVEK;VLGELWPLFGGR	1;1;1;1	4	4	0.0637	13597;19206;31782;27287	-	ATP-binding cassette sub-family D member 3 OS=Homo sapiens OX=9606 GN=ABCD3 PE=1 SV=1	978353	22752.4	ABCD3
299_1	sp|Q9BU23|LMF2_HUMAN	12.4189	NA	79647.5	LFGAVEHLQLANSYGLFR;QAGALPHEDLPFWLVR;QPPTYVR;SSPLAPVSGEK	1;1;1;1	4	4	0.0736	37010;35164;12496;19542	-	Lipase maturation factor 2 OS=Homo sapiens OX=9606 GN=LMF2 PE=1 SV=2	6.28103e+06	261709	LMF2
334_1	sp|Q15645|PCH2_HUMAN	12.3874	NA	48520.5	AGTEPSDAIR;IDVAFVDR;LSLLLNDISR;NVQSVSIIDTELK	1;1;1;1	4	4	0.0949	17750;15040;21897;29482	-	Pachytene checkpoint protein 2 homolog OS=Homo sapiens OX=9606 GN=TRIP13 PE=1 SV=2	583053	23322.1	TRIP13
492_1	sp|Q9BPX3|CND3_HUMAN	12.2444	NA	114262	FSEGNILELLHR;LAYQVLAEK;TQIVTEIISEIR;VIEFAAK	1;1;1;1	4	4	0.0394	29116;18304;28519;9624	-	Condensin complex subunit 3 OS=Homo sapiens OX=9606 GN=NCAPG PE=1 SV=1	206293	3967.17	NCAPG
704_1	sp|Q14C86|GAPD1_HUMAN	12.1672	NA	164876	DQVLHEHIQR;EAPWPSAQSEIR;FNLMQVGR;LLASIAEDYR	1;1;1;1	4	4	0.0271	25585;27873;16602;22119	-	GTPase-activating protein and VPS9 domain-containing protein 1 OS=Homo sapiens OX=9606 GN=GAPVD1 PE=1 SV=2	206051	2784.47	GAPVD1
24_1	sp|P63010|AP2B1_HUMAN	12.1671	NA	104486	APEVSQYIYQVYDSILK;IQPGNPNYTLSLK;LASQANIAQVLAELK;NINLIVQK	1;1;1;1	4	4	0.0566	36843;29454;31568;15302	-	AP-2 complex subunit beta OS=Homo sapiens OX=9606 GN=AP2B1 PE=1 SV=1	605990	12893.4	AP2B1
275_1	sp|P62888|RL30_HUMAN	11.9298	NA	12775.7	KSEIEYYAMLAK;LVILANNCPALR;SLESINSR;VCTLAIIDPGDSDIIR	1;1;1;1	4	4	0.4174	29794;27510;14041;34077	-	60S ribosomal protein L30 OS=Homo sapiens OX=9606 GN=RPL30 PE=1 SV=2	2.4283e+06	303537	RPL30
433_1	sp|P16435|NCPR_HUMAN	11.8472	NA	76641.2	FAVFGLGNK;IQTLTSSVR;LEQLGAQR;NPFLAAVTTNR	1;1;1;1	4	4	0.0547	15663;17380;14389;23657	-	NADPH--cytochrome P450 reductase OS=Homo sapiens OX=9606 GN=POR PE=1 SV=2	6.64887e+06	179699	POR
656_1	sp|P23284|PPIB_HUMAN	11.7354	NA	23727.5	IGDEDVGR;TAWLDGK;TVDNFVALATGEK;VIFGLFGK	1;1;1;1	4	4	0.1667	12482;9966;27746;13176	-	Peptidyl-prolyl cis-trans isomerase B OS=Homo sapiens OX=9606 GN=PPIB PE=1 SV=2	961170	60073.1	PPIB
775_1	sp|Q8TCJ2|STT3B_HUMAN	11.7215	NA	93613.7	EAYFWLR;ESDYFTPQGEFR;FGEMQLDFR;NILDDFR	1;1;1;1	4	4	0.0424	16726;30044;22339;13596	-	Dolichyl-diphosphooligosaccharide--protein glycosyltransferase subunit STT3B OS=Homo sapiens OX=9606 GN=STT3B PE=1 SV=1	330398	8929.68	STT3B
488_1	sp|P62829|RL23_HUMAN	11.6579	NA	14856.1	ECADLWPR;GSAITGPVAK;LPAAGVGDMVMATVK;NLYIISVK	1;1;1;1	4	4	0.2929	18640;13899;30311;15557	-	60S ribosomal protein L23 OS=Homo sapiens OX=9606 GN=RPL23 PE=1 SV=1	1.44769e+06	144769	RPL23
719_1	sp|P62277|RS13_HUMAN	10.5276	NA	17211.7	GLAPDLPEDLYHLIK;GLSQSALPYR;GLTPSQIGVILR	1;1;1	3	4	0.245	33197;33199;20265;25047	-	40S ribosomal protein S13 OS=Homo sapiens OX=9606 GN=RPS13 PE=1 SV=2	980834	89166.8	RPS13
977_1	sp|P30050|RL12_HUMAN	10.2874	NA	17807.5	ELSGTIK;HSGNITFDEIVNIAR;IGPLGLSPK	1;1;1	3	4	0.1879	8651;33102;33100;13206	-	60S ribosomal protein L12 OS=Homo sapiens OX=9606 GN=RPL12 PE=1 SV=1	6.84499e+06	622271	RPL12
772_1	sp|Q6P2E9|EDC4_HUMAN	10.2079	NA	151567	EAFQSVVLPAFEK;GGQLQEQLTQQLSQALSSAVAGR;IQEEILVHIR	1;1;1	3	4	0.0328	29853;39170;24943;24942	-	Enhancer of mRNA-decapping protein 4 OS=Homo sapiens OX=9606 GN=EDC4 PE=1 SV=1	317191	5376.12	EDC4
515_1	sp|O95470|SGPL1_HUMAN	9.96922	NA	63482.7	GSSLVLYSDK;KIEAEIVR;LKEYSSMDAFWQEGR;VAIQFLK	1;1;1;1	4	4	0.0704	19433;15847;35314;10931	-	Sphingosine-1-phosphate lyase 1 OS=Homo sapiens OX=9606 GN=SGPL1 PE=1 SV=3	208080	6935.99	SGPL1
109_2	sp|Q71DI3|H32_HUMAN	9.60808	NA	15378.5	EIAQDFK;EIAQDFKTDLR;FQSSAVMALQEASEAYLVGLFEDTNLCAIHAK;YRPGTVALR	1;1;1;0	3	4	0.3824	12120;27097;41839;41840;18249	-	Histone H3.2 OS=Homo sapiens OX=9606 GN=H3C15 PE=1 SV=3	1.12167e+06	186945	H3C15
202_1	sp|P22392|NDKB_HUMAN	9.6071	NA	17286.9	GLVGEIIK;TFIAIKPDGVQR;VMLGETNPADSKPGTIR	1;1;1	3	4	0.2434	11284;27313;27314;34674	sp|P15531|NDKA_HUMAN	Nucleoside diphosphate kinase B OS=Homo sapiens OX=9606 GN=NME2 PE=1 SV=1	167471	13955.9	NME2
48_1	sp|Q562R1|ACTBL_HUMAN	9.17546	NA	41976	AGFGGDDAPR;DLTDYLMK;HQGVMVGMGQK;HQGVMVGMGQKDCYVGDEAQSK;IIAPPER;LDLAGRDLTDYLMK;SYELPDGQVITIGNER;VAPDEHPILLTEAPLNPK	1;0;0;1;0;0;0;1	3	4	0.2314	15997;17194;17671;17195;17193;17192;17673;17676;17196;17197;17198;17674;17672;22743;22742;39486;39487;10122;10114;10124;10125;32497;32311;32500;34513;34515;34511;34527;34531;34529;34514;34516;34519;34518;34530;34512;34510;34528;34517;34525;34509;36246	-	Beta-actin-like protein 2 OS=Homo sapiens OX=9606 GN=ACTBL2 PE=1 SV=2	235142	9797.59	ACTBL2
169_1	sp|P06493|CDK1_HUMAN	9.16212	NA	34073.9	DLKPQNLLIDDK;SPEVLLGSAR;VYTHEVVTLWYR	1;1;1	3	4	0.1145	28748;18108;18109;31525	-	Cyclin-dependent kinase 1 OS=Homo sapiens OX=9606 GN=CDK1 PE=1 SV=3	1.81286e+06	86326.8	CDK1
896_1	sp|P25398|RS12_HUMAN	7.84668	NA	14505.5	AEEGIAAGGVMDVNTALQEVLK;TALIHDGLAR	1;1	2	4	0.2424	38663;38664;19366;19367	-	40S ribosomal protein S12 OS=Homo sapiens OX=9606 GN=RPS12 PE=1 SV=3	566431	80918.7	RPS12
611_1	sp|P63173|RL38_HUMAN	6.51538	NA	8212.73	IEEIKDFLLTAR;YLYTLVITDKEK	1;1	2	4	0.3429	29510;29512;29511;30215	-	60S ribosomal protein L38 OS=Homo sapiens OX=9606 GN=RPL38 PE=1 SV=2	69021.6	23007.2	RPL38
156_1	sp|Q9BQ67|GRWD1_HUMAN	12.2907	NA	49388.2	EGEELVMDEEAYVLYHR;SGSPVATFK;VSWLGEEPVAGVWSEK	1;1;1	3	3	0.0942	37500;13644;34257	-	Glutamate-rich WD repeat-containing protein 1 OS=Homo sapiens OX=9606 GN=GRWD1 PE=1 SV=1	843173	46842.9	GRWD1
61_2	sp|P51116|FXR2_HUMAN	11.2493	NA	74178	ASLLGDMHFR;EITEGDEVEVYSR;LQIDEQLR;SYLEFSEDSVQVPR	1;1;0;1	3	3	0.0669	22472;30879;17692;32727	-	Fragile X mental retardation syndrome-related protein 2 OS=Homo sapiens OX=9606 GN=FXR2 PE=1 SV=2	57665.3	1341.05	FXR2
828_1	sp|P62191|PRS4_HUMAN	11.2493	NA	49153.7	AVANQTSATFLR;TMLELLNQLDGFDSR;VAEEHAPSIVFIDEIDAIGTK	1;1;1	3	3	0.1091	25695;34193;38532	-	26S proteasome regulatory subunit 4 OS=Homo sapiens OX=9606 GN=PSMC1 PE=1 SV=1	609349	22568.5	PSMC1
676_1	sp|O94905|ERLN2_HUMAN	11.2493	NA	37815.5	ISEIEDAAFLAR;SVQTTLQTDEVK;VAQVAEITYGQK	1;1;1	3	3	0.1062	27071;27396;26385	-	Erlin-2 OS=Homo sapiens OX=9606 GN=ERLIN2 PE=1 SV=1	0	0	ERLIN2
489_1	sp|P67809|YBOX1_HUMAN	11.1187	NA	35902.7	GAEAANVTGPGGVPVQGSK;NGYGFINR;SVGDGETVEFDVVEGEK	1;1;1	3	3	0.1358	33234;15273;34591	-	Y-box-binding protein 1 OS=Homo sapiens OX=9606 GN=YBX1 PE=1 SV=3	248113	19085.6	YBX1
933_1	sp|P17812|PYRG1_HUMAN	11.0025	NA	66648	FSDSYASVIK;FVGQDVEGER;VPLLLEEQGVVDYFLR	1;1;1	3	3	0.0609	21059;21645;35621	-	CTP synthase 1 OS=Homo sapiens OX=9606 GN=CTPS1 PE=1 SV=2	304488	9822.2	CTPS1
423_1	sp|O76021|RL1D1_HUMAN	10.9594	NA	54938.9	LLPSLIGR;LLSSFDFFLTDAR;TVSQIISLQTLK	1;1;1	3	3	0.0673	12739;30990;26948	-	Ribosomal L1 domain-containing protein 1 OS=Homo sapiens OX=9606 GN=RSL1D1 PE=1 SV=3	430394	16553.6	RSL1D1
342_1	sp|P27635|RL10_HUMAN	10.3087	NA	24560.9	EHVIEALR;FNADEFEDMVAEK;VHIGQVIMSIR	1;1;1	3	3	0.1495	16147;31462;25435	-	60S ribosomal protein L10 OS=Homo sapiens OX=9606 GN=RPL10 PE=1 SV=5	1.02921e+06	79169.7	RPL10
986_1	sp|Q15717|ELAV1_HUMAN	10.2079	NA	36069.1	DANLYISGLPR;SLFSSIGEVESAK;VLVDQTTGLSR	1;1;1	3	3	0.1074	24090;27498;23239	-	ELAV-like protein 1 OS=Homo sapiens OX=9606 GN=ELAVL1 PE=1 SV=2	339113	19947.8	ELAVL1
298_1	sp|P28290|ITPI2_HUMAN	10.2079	NA	138300	FEVDQLQGLR;LLGLEEQLR;MELQDLELQLEER	1;1;1	3	3	0.0254	23694;19504;32812	-	Protein ITPRID2 OS=Homo sapiens OX=9606 GN=ITPRID2 PE=1 SV=3	6.42215e+06	87974.6	ITPRID2
17_1	sp|P62333|PRS10_HUMAN	10.2079	NA	44145.1	ALQSVGQIVGEVLK;EVDPLVYNMSHEDPGNVSYSEIGGLSEQIR;LSDGFNGADLR	1;1;1	3	3	0.1414	29368;41657;22554	-	26S proteasome regulatory subunit 10B OS=Homo sapiens OX=9606 GN=PSMC6 PE=1 SV=1	435437	16127.3	PSMC6
511_1	sp|Q12800|TFCP2_HUMAN	10.1606	NA	57219.7	ILDIDIPMSVGIIDPR;LFTNFSGADLLK;VQIDTFK	1;1;1	3	3	0.0697	34397;26818;12125	-	Alpha-globin transcription factor CP2 OS=Homo sapiens OX=9606 GN=TFCP2 PE=1 SV=2	220837	9601.59	TFCP2
367_1	sp|P06396|GELS_HUMAN	10.0856	NA	85644.2	EPGLQIWR;EVQGFESATFLGYFK;TPITVVK	1;1;1	3	3	0.0384	17202;33590;8959	-	Gelsolin OS=Homo sapiens OX=9606 GN=GSN PE=1 SV=1	2.47606e+06	68779.4	GSN
203_2	sp|Q15365|PCBP1_HUMAN	10.0773	NA	37473.9	AFAMIIDK;IANPVEGSSGR;IITLTGPTNAIFK;INISEGNCPER;QGANINEIR	0;1;1;0;1	3	3	0.1461	14711;20086;28278;25944;17687	-	Poly(rC)-binding protein 1 OS=Homo sapiens OX=9606 GN=PCBP1 PE=1 SV=2	1.48905e+06	74452.5	PCBP1
30_1	sp|Q32P28|P3H1_HUMAN	10.0773	NA	83341.1	AVGFSSGTENPHGVK;DLSFFGGLLR;LTNVAATSGDGYR	1;1;1	3	3	0.0516	30228;21310;26801	-	Prolyl 3-hydroxylase 1 OS=Homo sapiens OX=9606 GN=P3H1 PE=1 SV=2	698458	22530.9	P3H1
990_1	sp|Q9BTV4|TMM43_HUMAN	9.91803	NA	44847.2	GDFFYHSENPK;LEDPHVDIIR;TSSQPGFLER	1;1;1	3	3	0.0775	27192;23749;21226	-	Transmembrane protein 43 OS=Homo sapiens OX=9606 GN=TMEM43 PE=1 SV=1	375131	17051.4	TMEM43
1031_1	sp|Q9H6S0|YTDC2_HUMAN	9.72018	NA	160147	GESEFDSFR;GNVFAVEAENR;IGQTIGYQIR	1;1;1	3	3	0.021	19616;23714;22053	-	3'-5' RNA helicase YTHDC2 OS=Homo sapiens OX=9606 GN=YTHDC2 PE=1 SV=2	716535	8050.95	YTHDC2
475_1	sp|P59998|ARPC4_HUMAN	9.72018	NA	19654.3	AENFFILR;IVAEEFLK;VLIEGSINSVR	1;1;1	3	3	0.1607	17515;15526;23184	-	Actin-related protein 2/3 complex subunit 4 OS=Homo sapiens OX=9606 GN=ARPC4 PE=1 SV=3	471614	36278	ARPC4
412_1	sp|Q10469|MGAT2_HUMAN	9.64886	NA	51517.3	LLLDSLR;SLVYQLNFDQTLR;VLVPQIPR	1;1;1	3	3	0.0626	11322;31962;14627	-	Alpha-1,6-mannosyl-glycoprotein 2-beta-N-acetylglucosaminyltransferase OS=Homo sapiens OX=9606 GN=MGAT2 PE=1 SV=1	113201	4921.79	MGAT2
29_1	sp|Q7Z6Z7|HUWE1_HUMAN	9.62812	NA	481589	LLVGNDDVHIIAR;SLLSILQR;TNIFQIQR	1;1;1	3	3	0.0066	29257;14887;17860	-	E3 ubiquitin-protein ligase HUWE1 OS=Homo sapiens OX=9606 GN=HUWE1 PE=1 SV=3	211802	1033.18	HUWE1
177_1	sp|P52789|HXK2_HUMAN	9.61202	NA	102313	GDFLALDLGGTNFR;LSPELLNTGR;NILIDFTK	1;1;1	3	3	0.0349	30391;20520;16052	-	Hexokinase-2 OS=Homo sapiens OX=9606 GN=HK2 PE=1 SV=2	2.33993e+06	44998.7	HK2
124_1	sp|Q15293|RCN1_HUMAN	9.56094	NA	38866.2	AADLNGDLTATR;TFDQLTPDESK;YIFDNVAK	1;1;1	3	3	0.0937	24073;25723;16225	-	Reticulocalbin-1 OS=Homo sapiens OX=9606 GN=RCN1 PE=1 SV=1	1.4826e+06	98840.1	RCN1
414_1	sp|O60884|DNJA2_HUMAN	9.50135	NA	45716.6	ANVADTK;EHEVFQR;EISFAYEVLSNPEK	1;1;1	3	3	0.068	9073;15374;32336	-	DnaJ homolog subfamily A member 2 OS=Homo sapiens OX=9606 GN=DNAJA2 PE=1 SV=1	468389	20364.7	DNAJA2
106_1	sp|P57088|TMM33_HUMAN	9.46372	NA	27959.8	ALLANALTSALR;LSANQQNILK;TLFNELR	1;1;1	3	3	0.1174	23944;21438;13614	-	Transmembrane protein 33 OS=Homo sapiens OX=9606 GN=TMEM33 PE=1 SV=2	474547	43140.6	TMEM33
956_1	sp|Q12907|LMAN2_HUMAN	9.40504	NA	40203.1	DHDTFLAVR;DNVDDPTGNFR;WTELAGCTADFR	1;1;1	3	3	0.0899	19624;24916;29078	-	Vesicular integral-membrane protein VIP36 OS=Homo sapiens OX=9606 GN=LMAN2 PE=1 SV=1	1.62221e+06	85379.5	LMAN2
854_1	sp|P47897|SYQ_HUMAN	9.35069	NA	87742.9	DVLNDTAPR;ILQLVATGAVR;NSALSAQLR	1;1;1	3	3	0.0374	17254;21804;15922	-	Glutamine--tRNA ligase OS=Homo sapiens OX=9606 GN=QARS1 PE=1 SV=1	1.67747e+06	33549.3	QARS1
759_1	sp|Q9P2R3|ANFY1_HUMAN	9.3341	NA	128318	FQLQLLR;LLAIVADLYEQEQYSDLK;TQDGETALQLAIR	1;1;1	3	3	0.0325	14506;37617;28844	-	Rabankyrin-5 OS=Homo sapiens OX=9606 GN=ANKFY1 PE=1 SV=2	647092	10784.9	ANKFY1
246_1	sp|P63241|IF5A1_HUMAN	9.26734	NA	16821.4	EDLRLPEGDLGK;NDFQLIGIQDGYLSLLQDSGEVR;NGFVVLK	1;1;1	3	3	0.2727	27230;40069;9622	-	Eukaryotic translation initiation factor 5A-1 OS=Homo sapiens OX=9606 GN=EIF5A PE=1 SV=2	7.91655e+06	989569	EIF5A
705_1	sp|Q8N3C0|ASCC3_HUMAN	9.1013	NA	251301	ALFEIALR;TGYFSSTDLGR;TVAAELAIFR	1;1;1	3	3	0.0132	14982;23641;20233	-	Activating signal cointegrator 1 complex subunit 3 OS=Homo sapiens OX=9606 GN=ASCC3 PE=1 SV=3	0	0	ASCC3
111_1	sp|Q13347|EIF3I_HUMAN	9.09287	NA	36478.6	EGDLLFTVAK;FFHLAFEEEFGR;QINDIQLSR	1;1;1	3	3	0.0954	20307;30929;20094	-	Eukaryotic translation initiation factor 3 subunit I OS=Homo sapiens OX=9606 GN=EIF3I PE=1 SV=1	513578	23344.4	EIF3I
760_1	sp|P18621|RL17_HUMAN	9.07573	NA	21383.3	EQIVPKPEEEVAQK;QWGWTQGR;YSLDPENPTK	1;1;1	3	3	0.1739	32312;17811;22504	-	60S ribosomal protein L17 OS=Homo sapiens OX=9606 GN=RPL17 PE=1 SV=3	905550	82322.7	RPL17
161_1	sp|P11387|TOP1_HUMAN	9.05786	NA	90668.9	AEEVATFFAK;AVALYFIDK;SGDHLHNDSQIEADFR	1;1;1	3	3	0.0458	20919;18450;35523	-	DNA topoisomerase 1 OS=Homo sapiens OX=9606 GN=TOP1 PE=1 SV=2	922589	19629.5	TOP1
207_1	sp|Q9UHI6|DDX20_HUMAN	9.0448	NA	92182.5	DPTFVR;LFILDEADK;TQHLQELFSR	1;1;1	3	3	0.0303	8218;19255;25185	-	Probable ATP-dependent RNA helicase DDX20 OS=Homo sapiens OX=9606 GN=DDX20 PE=1 SV=2	685308	13706.2	DDX20
137_1	sp|Q9UG63|ABCF2_HUMAN	8.96261	NA	71244.6	LEELDADK;LLTGELLPTDGMIR;VALVGPNGAGK	1;1;1	3	3	0.053	14958;31202;16705	-	ATP-binding cassette sub-family F member 2 OS=Homo sapiens OX=9606 GN=ABCF2 PE=1 SV=2	534505	15271.6	ABCF2
391_1	sp|Q9Y672|ALG6_HUMAN	8.95345	NA	58081.6	FINPDWIALHTSR;SFSISVR;TSEEELQLK	1;1;1	3	3	0.0572	31580;10108;19727	-	Dolichyl pyrophosphate Man9GlcNAc2 alpha-1,3-glucosyltransferase OS=Homo sapiens OX=9606 GN=ALG6 PE=1 SV=2	129870	6184.27	ALG6
336_1	sp|Q15392|DHC24_HUMAN	8.92719	NA	60062	EGLEYIPLR;GNEAELYIDIGAYGEPR;LTQGETLR	1;1;1	3	3	0.0659	20198;35357;14498	-	Delta(24)-sterol reductase OS=Homo sapiens OX=9606 GN=DHCR24 PE=1 SV=2	1.11069e+06	50486	DHCR24
736_1	sp|Q0ZGT2|NEXN_HUMAN	8.8952	NA	80608.7	LEINFEELLK;LSFEEMER;LTFEELER	1;1;1	3	3	0.0385	24885;18967;18344	-	Nexilin OS=Homo sapiens OX=9606 GN=NEXN PE=1 SV=1	1.66448e+06	41612	NEXN
23_1	sp|Q1KMD3|HNRL2_HUMAN	8.84653	NA	85052.2	AYYEFR;DWQSYYYHHPQDR;NYYGYQGYR	1;1;1	3	3	0.0375	12053;34576;23059	-	Heterogeneous nuclear ribonucleoprotein U-like protein 2 OS=Homo sapiens OX=9606 GN=HNRNPUL2 PE=1 SV=1	2.7054e+06	65985.5	HNRNPUL2
1052_1	sp|Q15269|PWP2_HUMAN	8.68964	NA	102387	EFNAFVLDK;LVQEALEAVPR;VTVFDLK	1;1;1	3	3	0.0294	19921;24237;11012	-	Periodic tryptophan protein 2 homolog OS=Homo sapiens OX=9606 GN=PWP2 PE=1 SV=2	323774	7038.58	PWP2
405_1	sp|Q96HS1|PGAM5_HUMAN	8.47852	NA	31984.6	EPLSLINVR;REPLSLINVR;TLTPLGR	1;1;1	3	3	0.0588	18468;23455;8952	-	Serine/threonine-protein phosphatase PGAM5, mitochondrial OS=Homo sapiens OX=9606 GN=PGAM5 PE=1 SV=2	1.7461e+06	97005.4	PGAM5
730_1	sp|Q9UBX3|DIC_HUMAN	8.4751	NA	31262.3	FAIYETVR;GLVPAGIR;NYAHALDGLYR	1;1;1	3	3	0.0941	17201;9729;26056	-	Mitochondrial dicarboxylate carrier OS=Homo sapiens OX=9606 GN=SLC25A10 PE=1 SV=2	2.29328e+06	127404	SLC25A10
804_1	sp|O75146|HIP1R_HUMAN	8.43285	NA	119315	ALELMGQLQDQQALR;GAATQQEFYAK;LLDEQFAVLR	1;1;1	3	3	0.0337	33712;23927;23662	-	Huntingtin-interacting protein 1-related protein OS=Homo sapiens OX=9606 GN=HIP1R PE=1 SV=2	785598	10336.8	HIP1R
776_1	sp|Q6UW63|PLGT2_HUMAN	8.27998	NA	58005.5	AGQEFAR;DGSFIVR;IAVEIPK	1;1;1	3	3	0.0418	9634;10038;9339	-	Protein O-glucosyltransferase 2 OS=Homo sapiens OX=9606 GN=POGLUT2 PE=1 SV=1	1.28782e+06	34806	POGLUT2
148_1	sp|O96005|CLPT1_HUMAN	8.21903	NA	76048.5	GPAPQDQAGPGGAPR;VAGIFPR;VYDDMAFR	1;1;1	3	3	0.0448	27980;9041;18227	-	Cleft lip and palate transmembrane protein 1 OS=Homo sapiens OX=9606 GN=CLPTM1 PE=1 SV=1	267953	10305.9	CLPTM1
535_1	sp|Q8TED1|GPX8_HUMAN	8.20184	NA	23865.8	FLVDSSK;ILGSEGEPAFR;MEPLAAYPLK	1;1;1	3	3	0.134	10105;22857;23277	-	Probable glutathione peroxidase 8 OS=Homo sapiens OX=9606 GN=GPX8 PE=1 SV=2	1.63465e+06	125743	GPX8
313_1	sp|Q8NBL1|PGLT1_HUMAN	8.06565	NA	46159.3	ANDDVAQEIAER;DPLILLSR;VFIDQINR	1;1;1	3	3	0.0714	26934;14781;17375	-	Protein O-glucosyltransferase 1 OS=Homo sapiens OX=9606 GN=POGLUT1 PE=1 SV=1	222717	8908.7	POGLUT1
606_1	sp|Q13085|ACACA_HUMAN	8.0277	NA	265385	FGAYIVDGLR;LLLEDLVK;VEVGTEVTDYR	1;1;1	3	3	0.0124	20861;15320;25391	-	Acetyl-CoA carboxylase 1 OS=Homo sapiens OX=9606 GN=ACACA PE=1 SV=2	1.10234e+06	8165.5	ACACA
744_1	sp|Q5JWF2|GNAS1_HUMAN	8.01347	NA	110956	ALWEDEGVR;IEDYFPEFAR;VLTSGIFETK	1;1;1	3	3	0.028	19653;25908;20371	sp|P63092|GNAS2_HUMAN	Guanine nucleotide-binding protein G(s) subunit alpha isoforms XLas OS=Homo sapiens OX=9606 GN=GNAS PE=1 SV=2	1.28226e+06	36636.1	GNAS
219_1	sp|P08133|ANXA6_HUMAN	7.93936	NA	75825.6	ILISLATGHR;SEIDLLNIR;SLHQAIEGDTSGDFLK	1;1;1	3	3	0.052	19860;19601;33539	-	Annexin A6 OS=Homo sapiens OX=9606 GN=ANXA6 PE=1 SV=3	0	0	ANXA6
426_1	sp|Q04837|SSBP_HUMAN	7.84668	NA	17249	QATTIIADNIIFLSDQTK;SGDSEVYQLGDVSQK	1;1	2	3	0.223	36562;36561;32166	-	Single-stranded DNA-binding protein, mitochondrial OS=Homo sapiens OX=9606 GN=SSBP1 PE=1 SV=1	0	0	SSBP1
460_1	sp|O75718|CRTAP_HUMAN	7.65241	NA	46531.9	EVLADFQR;FLQFAYFK;SYESLFIR	1;1;1	3	3	0.0599	16520;19254;17686	-	Cartilage-associated protein OS=Homo sapiens OX=9606 GN=CRTAP PE=1 SV=1	394057	14594.7	CRTAP
42_2	sp|P07948|LYN_HUMAN	6.80529	NA	58536.8	DAWEIPR;GSLLDFLK;IADFGLAR;SLDNGGYYISPR;VIEDNEYTAR	0;0;0;1;1	2	3	0.0879	13377;13625;12546;27258;27224;23809	-	Tyrosine-protein kinase Lyn OS=Homo sapiens OX=9606 GN=LYN PE=1 SV=3	252699	7657.56	LYN
1051_1	sp|Q96CW1|AP2M1_HUMAN	6.5137	NA	49623	ISEENIK;NAVDAFR;SISFIPPDGEFELMR	1;1;1	3	3	0.0667	11420;10015;34020	-	AP-2 complex subunit mu OS=Homo sapiens OX=9606 GN=AP2M1 PE=1 SV=2	1.07421e+06	37041.9	AP2M1
721_1	sp|P18077|RL35A_HUMAN	5.80078	NA	12529.8	AIFAGYK;DETEFYLGK	1;1	2	3	0.1455	9326;20561;20560	-	60S ribosomal protein L35a OS=Homo sapiens OX=9606 GN=RPL35A PE=1 SV=2	1.63779e+06	181976	RPL35A
633_1	sp|Q13283|G3BP1_HUMAN	4.44404	NA	52132.1	SSSPAPADIAQTVQEDLR	1	1	3	0.0386	35543;35542;35541	-	Ras GTPase-activating protein-binding protein 1 OS=Homo sapiens OX=9606 GN=G3BP1 PE=1 SV=1	122072	5086.34	G3BP1
388_1	sp|Q9Y608|LRRF2_HUMAN	7.84668	NA	82121.3	NNLIYQVDTLK;NSASATTPLSGNSSR	1;1	2	2	0.0361	26724;29546	-	Leucine-rich repeat flightless-interacting protein 2 OS=Homo sapiens OX=9606 GN=LRRFIP2 PE=1 SV=1	290611	6317.63	LRRFIP2
891_1	sp|Q8NF37|PCAT1_HUMAN	7.84668	NA	59113.4	TALGVAELTVTDLFR;TLDTIQLAFK	1;1	2	2	0.0468	32102;22083	-	Lysophosphatidylcholine acyltransferase 1 OS=Homo sapiens OX=9606 GN=LPCAT1 PE=1 SV=2	0	0	LPCAT1
386_1	sp|Q8TC12|RDH11_HUMAN	7.84668	NA	35363.4	EIQTTTGNQQVLVR;LANILFTQELAR	1;1	2	2	0.0818	31829;28277	-	Retinol dehydrogenase 11 OS=Homo sapiens OX=9606 GN=RDH11 PE=1 SV=2	13982.9	699.144	RDH11
129_1	sp|P13489|RINI_HUMAN	7.84668	NA	49941.1	ELSLAGNELGDEGAR;VNPALAELNLR	1;1	2	2	0.0564	30958;23831	-	Ribonuclease inhibitor OS=Homo sapiens OX=9606 GN=RNH1 PE=1 SV=2	0	0	RNH1
505_1	sp|Q6P1Q0|LTMD1_HUMAN	7.84668	NA	41763.4	LGIGQLTAQEVK;VIPLISDAGLR	1;1	2	2	0.0639	25132;22196	-	LETM1 domain-containing protein 1 OS=Homo sapiens OX=9606 GN=LETMD1 PE=1 SV=1	136255	5924.12	LETMD1
465_1	sp|Q16880|CGT_HUMAN	7.84668	NA	61398.5	LGVSFLVLPK;LTAIELFDILDHYTK	1;1	2	2	0.0462	19614;34535	-	2-hydroxyacylsphingosine 1-beta-galactosyltransferase OS=Homo sapiens OX=9606 GN=UGT8 PE=1 SV=2	0	0	UGT8
101_2	sp|Q9UJS0|CMC2_HUMAN	7.84668	NA	74128.6	DLGFFGIYK;IAPLEEGTLPFNLAEAQR;LQVAGEITTGPR;LTVNDFVR;YEGFFGLYR	1;1;0;0;0	2	2	0.083	19098;36373;24702;16045;22139	-	Calcium-binding mitochondrial carrier protein Aralar2 OS=Homo sapiens OX=9606 GN=SLC25A13 PE=1 SV=2	0	0	SLC25A13
670_1	sp|P56182|RRP1_HUMAN	7.84668	NA	52806.6	VGAEELTADQNLK;VQLPPEIQLAQR	1;1	2	2	0.0542	28256;28341	-	Ribosomal RNA processing protein 1 homolog A OS=Homo sapiens OX=9606 GN=RRP1 PE=1 SV=1	54711.5	2104.29	RRP1
108_1	sp|P62913|RL11_HUMAN	7.55678	NA	20239.6	VLEQLTGQTPVFSK;YDGIILPGK	1;1	2	2	0.1292	31232;16478	-	60S ribosomal protein L11 OS=Homo sapiens OX=9606 GN=RPL11 PE=1 SV=2	2.22039e+06	246710	RPL11
564_1	sp|P62266|RS23_HUMAN	7.4896	NA	15797.7	GHAVGDIPGVR;VANVSLLALYK	1;1	2	2	0.1538	19758;23293	-	40S ribosomal protein S23 OS=Homo sapiens OX=9606 GN=RPS23 PE=1 SV=3	76155.4	9519.43	RPS23
497_1	sp|O43505|B4GA1_HUMAN	7.43	NA	47088.9	TALASGGVLDASGDYR;VPTFDER	1;1	2	2	0.0554	31326;12568	-	Beta-1,4-glucuronyltransferase 1 OS=Homo sapiens OX=9606 GN=B4GAT1 PE=1 SV=1	542207	30122.6	B4GAT1
501_1	sp|Q8IY17|PLPL6_HUMAN	7.20223	NA	150859	GDLIGVVEALTR;LGASALDSIQEFR	1;1	2	2	0.0182	24739;28641	-	Patatin-like phospholipase domain-containing protein 6 OS=Homo sapiens OX=9606 GN=PNPLA6 PE=1 SV=3	0	0	PNPLA6
706_1	sp|Q8NE71|ABCF1_HUMAN	7.17468	NA	95866.5	LQGQLEQGDDTAAER;STLLLLLTGK	1;1	2	2	0.0296	32380;19079	-	ATP-binding cassette sub-family F member 1 OS=Homo sapiens OX=9606 GN=ABCF1 PE=1 SV=2	0	0	ABCF1
566_1	sp|P35611|ADDA_HUMAN	6.80529	NA	80904.7	INLQGDIVDR;VDENNPEYLR	1;1	2	2	0.0271	21853;24891	-	Alpha-adducin OS=Homo sapiens OX=9606 GN=ADD1 PE=1 SV=2	1.26922e+06	39663.2	ADD1
834_1	sp|O95249|GOSR1_HUMAN	6.80529	NA	28594.6	AAGTSSYWEDLR;AAGTSSYWEDLRK	1;1	2	2	0.052	28426;30883	-	Golgi SNAP receptor complex member 1 OS=Homo sapiens OX=9606 GN=GOSR1 PE=1 SV=1	171042	8552.12	GOSR1
70_1	sp|Q92791|SC65_HUMAN	6.80529	NA	50349.2	ALSEYLAVFAR;AVAAAYTFLQR	1;1	2	2	0.0503	24640;23852	-	Endoplasmic reticulum protein SC65 OS=Homo sapiens OX=9606 GN=P3H4 PE=1 SV=1	22353.9	1016.09	P3H4
646_1	sp|P62244|RS15A_HUMAN	6.80529	NA	14830	HGYIGEFEIIDDHR;MNVLADALK	1;1	2	2	0.1769	33307;16911	-	40S ribosomal protein S15a OS=Homo sapiens OX=9606 GN=RPS15A PE=1 SV=2	797441	72494.6	RPS15A
224_1	sp|Q9Y295|DRG1_HUMAN	6.80529	NA	40516.8	IAEIEAEMAR;SDATADDLIDVVEGNR	1;1	2	2	0.0708	22042;33138	-	Developmentally-regulated GTP-binding protein 1 OS=Homo sapiens OX=9606 GN=DRG1 PE=1 SV=1	0	0	DRG1
119_1	sp|O75190|DNJB6_HUMAN	6.80529	NA	36064.9	QVAEAYEVLSDAK;VDYYEVLGVQR	1;1	2	2	0.0736	28994;28119	-	DnaJ homolog subfamily B member 6 OS=Homo sapiens OX=9606 GN=DNAJB6 PE=1 SV=2	87437.4	6245.53	DNAJB6
787_1	sp|O75396|SC22B_HUMAN	6.80529	NA	24724.7	DLQQYQSQAK;IMVANIEEVLQR	1;1	2	2	0.1023	23797;29175	-	Vesicle-trafficking protein SEC22b OS=Homo sapiens OX=9606 GN=SEC22B PE=1 SV=5	1.42789e+06	109838	SEC22B
930_1	sp|O95801|TTC4_HUMAN	6.80529	NA	44650.3	AAAQYYLGNFR;SALNDVTAAR	1;1	2	2	0.0543	25561;17789	-	Tetratricopeptide repeat protein 4 OS=Homo sapiens OX=9606 GN=TTC4 PE=1 SV=3	665298	30240.8	TTC4
932_1	sp|Q9BV38|WDR18_HUMAN	6.80529	NA	47375	NYISAWELQR;SVLGGQDQLR	1;1	2	2	0.0463	25706;19591	-	WD repeat-containing protein 18 OS=Homo sapiens OX=9606 GN=WDR18 PE=1 SV=2	679546	35765.6	WDR18
788_1	sp|Q9BZH6|WDR11_HUMAN	6.80529	NA	136598	LLLDPEFTLLQR;NELQLVDLPTGR	1;1	2	2	0.0196	29703;27531	-	WD repeat-containing protein 11 OS=Homo sapiens OX=9606 GN=WDR11 PE=1 SV=1	0	0	WDR11
802_1	sp|Q02809|PLOD1_HUMAN	6.80529	NA	83497.4	AQFDLAFVVR;SEDYVDIVQGR	1;1	2	2	0.0289	22574;25725	-	Procollagen-lysine,2-oxoglutarate 5-dioxygenase 1 OS=Homo sapiens OX=9606 GN=PLOD1 PE=1 SV=2	45441.6	966.842	PLOD1
376_1	sp|P42771|CDN2A_HUMAN	6.80529	NA	16522.4	EGFLDTLVVLHR;LPVDLAEELGHR	1;1	2	2	0.1538	28461;27398	-	Cyclin-dependent kinase inhibitor 2A OS=Homo sapiens OX=9606 GN=CDKN2A PE=1 SV=2	157233	17470.3	CDKN2A
1013_1	sp|Q9NXS2|QPCTL_HUMAN	6.80529	NA	42897.1	TPGSPGNLQVR;VPLIGSLPEAR	1;1	2	2	0.0576	21345;22155	-	Glutaminyl-peptide cyclotransferase-like protein OS=Homo sapiens OX=9606 GN=QPCTL PE=1 SV=2	879153	62796.6	QPCTL
502_1	sp|Q14694|UBP10_HUMAN	6.80529	NA	87079.8	DIRPGAAFEPTYIYR;TVQDALESLVAR	1;1	2	2	0.0338	34208;26268	-	Ubiquitin carboxyl-terminal hydrolase 10 OS=Homo sapiens OX=9606 GN=USP10 PE=1 SV=2	14488.9	381.288	USP10
1050_1	sp|P13674|P4HA1_HUMAN	6.80529	NA	61011	LLELDPEHQR;QLDEGEISTIDK	1;1	2	2	0.0412	24941;27362	-	Prolyl 4-hydroxylase subunit alpha-1 OS=Homo sapiens OX=9606 GN=P4HA1 PE=1 SV=2	313602	9800.05	P4HA1
622_1	sp|Q9H1E5|TMX4_HUMAN	6.80529	NA	38927.7	SEANDQGPPGEDGVTR;VDVIQEPGLSGR	1;1	2	2	0.0802	32363;25467	-	Thioredoxin-related transmembrane protein 4 OS=Homo sapiens OX=9606 GN=TMX4 PE=1 SV=1	311119	19444.9	TMX4
599_1	sp|Q8N0X7|SPART_HUMAN	6.80529	NA	72787.8	AEEENEFQIPGR;ENQEGAANVNVR	1;1	2	2	0.036	28897;26241	-	Spartin OS=Homo sapiens OX=9606 GN=SPART PE=1 SV=1	556771	17399.1	SPART
1037_1	sp|P62318|SMD3_HUMAN	6.80529	NA	13907.3	FLILPDMLK;VAQLEQVYIR	1;1	2	2	0.1508	20702;24094	-	Small nuclear ribonucleoprotein Sm D3 OS=Homo sapiens OX=9606 GN=SNRPD3 PE=1 SV=1	214841	23871.2	SNRPD3
287_1	sp|P67812|SC11A_HUMAN	6.80529	NA	20612.1	GDLLFLTNR;VGEIVVFR	1;1	2	2	0.095	18695;14537	-	Signal peptidase complex catalytic subunit SEC11A OS=Homo sapiens OX=9606 GN=SEC11A PE=1 SV=1	0	0	SEC11A
479_1	sp|P56537|IF6_HUMAN	6.80529	NA	26582.2	ETEEILADVLK;NSLPDTVQIR	1;1	2	2	0.0857	25209;21855	-	Eukaryotic translation initiation factor 6 OS=Homo sapiens OX=9606 GN=EIF6 PE=1 SV=1	686537	68653.7	EIF6
478_1	sp|Q86Y56|DAAF5_HUMAN	6.80529	NA	93462.1	ALAVHLLDLGLR;EGSGLFPDLLVR	1;1	2	2	0.0281	26013;26299	-	Dynein axonemal assembly factor 5 OS=Homo sapiens OX=9606 GN=DNAAF5 PE=1 SV=4	0	0	DNAAF5
335_1	sp|Q8TEM1|PO210_HUMAN	6.80529	NA	204983	TGAYQYTIR;VFGAPEVLENLEVK	1;1	2	2	0.0122	19585;31181	-	Nuclear pore membrane glycoprotein 210 OS=Homo sapiens OX=9606 GN=NUP210 PE=1 SV=3	78140.9	1014.82	NUP210
163_2	sp|Q9Y6M1|IF2B2_HUMAN	6.80529	NA	66080.6	IAPAEGPDVSER;MVIITGPPEAQFK;YPQGVASQR	1;0;1	2	2	0.0568	24654;29497;17410	-	Insulin-like growth factor 2 mRNA-binding protein 2 OS=Homo sapiens OX=9606 GN=IGF2BP2 PE=1 SV=2	61846.7	1874.14	IGF2BP2
348_1	sp|Q8IXI1|MIRO2_HUMAN	6.80529	NA	68074.7	SAFLQAFLGR;VPIILVGNK	1;1	2	2	0.0307	20819;15671	-	Mitochondrial Rho GTPase 2 OS=Homo sapiens OX=9606 GN=RHOT2 PE=1 SV=2	0	0	RHOT2
34_1	sp|Q8NCH0|CHSTE_HUMAN	6.80529	NA	42969.4	DPWDLPVGQR;VLAGVLDSVDVR	1;1	2	2	0.0585	23033;24742	-	Carbohydrate sulfotransferase 14 OS=Homo sapiens OX=9606 GN=CHST14 PE=1 SV=2	2.15245e+06	93584.9	CHST14
539_1	sp|Q15629|TRAM1_HUMAN	6.74004	NA	43043.8	FINFQLR;LDFSTGNFNVLAVR	1;1	2	2	0.0561	15157;31333	-	Translocating chain-associated membrane protein 1 OS=Homo sapiens OX=9606 GN=TRAM1 PE=1 SV=3	156502	13041.8	TRAM1
9_2	sp|P06899|H2B1J_HUMAN	6.67462	NA	13895.6	AMGIMNSFVNDIFER;ESYSIYVYK;HAVSEGTK;KESYSIYVYK	0;1;0;1	2	2	0.2619	34092;34304;34290;34303;34300;34289;22144;11256;11257;25709	sp|Q16778|H2B2E_HUMAN;sp|P33778|H2B1B_HUMAN;sp|Q8N257|H2B3B_HUMAN;sp|P23527|H2B1O_HUMAN	Histone H2B type 1-J OS=Homo sapiens OX=9606 GN=H2BC11 PE=1 SV=3	2.07219e+06	188381	H2BC11
95_1	sp|P26038|MOES_HUMAN	6.67462	NA	67777.8	APDFVFYAPR;IGFPWSEIR	1;1	2	2	0.0329	23034;20668	sp|P35241|RADI_HUMAN;sp|P15311|EZRI_HUMAN	Moesin OS=Homo sapiens OX=9606 GN=MSN PE=1 SV=3	114633	2865.82	MSN
296_1	sp|Q9UN37|VPS4A_HUMAN	6.67462	NA	48867	GILLFGPPGTGK;IYIPLPEEAAR	1;1	2	2	0.0526	22294;25515	-	Vacuolar protein sorting-associated protein 4A OS=Homo sapiens OX=9606 GN=VPS4A PE=1 SV=1	467324	16690.2	VPS4A
631_1	sp|P49916|DNLI3_HUMAN	6.67462	NA	112835	VIQEGLEGLVLK;VLLDIFTGVR	1;1	2	2	0.0218	26166;21583	-	DNA ligase 3 OS=Homo sapiens OX=9606 GN=LIG3 PE=1 SV=2	0	0	LIG3
486_1	sp|Q5SNT2|TM201_HUMAN	6.67462	NA	72189.8	MEGVSALLAR;YDEEVEVYR	1;1	2	2	0.0285	20664;23559	-	Transmembrane protein 201 OS=Homo sapiens OX=9606 GN=TMEM201 PE=1 SV=1	712040	28481.6	TMEM201
509_1	sp|P55010|IF5_HUMAN	6.67462	NA	49191.8	VLTLSDDLER;VNILFDFVK	1;1	2	2	0.0441	22414;20372	-	Eukaryotic translation initiation factor 5 OS=Homo sapiens OX=9606 GN=EIF5 PE=1 SV=2	1.17807e+06	45310.3	EIF5
320_1	sp|Q9Y3U8|RL36_HUMAN	6.67462	NA	12245.9	EELSNVLAAMR;EVCGFAPYER	1;1	2	2	0.2	24453;24300	-	60S ribosomal protein L36 OS=Homo sapiens OX=9606 GN=RPL36 PE=1 SV=3	85761.8	14293.6	RPL36
924_1	sp|Q8IZH2|XRN1_HUMAN	6.55844	NA	193985	ENFSVPVGLR;TLDDLFPLR	1;1	2	2	0.0111	21098;20200	-	5'-3' exoribonuclease 1 OS=Homo sapiens OX=9606 GN=XRN1 PE=1 SV=1	58976.1	710.555	XRN1
522_1	sp|Q53GQ0|DHB12_HUMAN	6.51538	NA	34302.2	ISYSLFTALR;TIAVDFASEDIYDK	1;1	2	2	0.0769	22725;31813	-	Very-long-chain 3-oxoacyl-CoA reductase OS=Homo sapiens OX=9606 GN=HSD17B12 PE=1 SV=2	0	0	HSD17B12
708_1	sp|Q9BT22|ALG1_HUMAN	6.51538	NA	52483.9	EDLADNWHIR;HVVAVVLGDVGR	1;1	2	2	0.0474	25422;24156	-	Chitobiosyldiphosphodolichol beta-mannosyltransferase OS=Homo sapiens OX=9606 GN=ALG1 PE=1 SV=2	334030	15906.2	ALG1
556_1	sp|O75083|WDR1_HUMAN	6.51538	NA	66151.9	LYSILGTTLK;YEYQPFAGK	1;1	2	2	0.0314	20797;20588	-	WD repeat-containing protein 1 OS=Homo sapiens OX=9606 GN=WDR1 PE=1 SV=4	776983	20999.6	WDR1
506_1	sp|P57740|NU107_HUMAN	6.51538	NA	106307	IDVIDWLVFDPAQR;TVVEALFQR	1;1	2	2	0.0249	33110;19223	-	Nuclear pore complex protein Nup107 OS=Homo sapiens OX=9606 GN=NUP107 PE=1 SV=1	0	0	NUP107
1010_1	sp|Q9UKV3|ACINU_HUMAN	6.51538	NA	151771	LLDDLFR;SGVSITIDDPVR	1;1	2	2	0.0142	13571;25186	-	Apoptotic chromatin condensation inducer in the nucleus OS=Homo sapiens OX=9606 GN=ACIN1 PE=1 SV=2	184028	2421.42	ACIN1
238_1	sp|O60784|TOM1_HUMAN	6.51538	NA	53784.9	SELEMVSGNVR;SSPDLTGVVTIYEDLR	1;1	2	2	0.0549	24570;34158	-	Target of Myb protein 1 OS=Homo sapiens OX=9606 GN=TOM1 PE=1 SV=2	745911	39258.5	TOM1
677_1	sp|Q02543|RL18A_HUMAN	6.51538	NA	20748.9	DLTTAGAVTQCYR;IFAPNHVVAK	1;1	2	2	0.1307	29661;20404	-	60S ribosomal protein L18a OS=Homo sapiens OX=9606 GN=RPL18A PE=1 SV=2	503989	35999.2	RPL18A
926_1	sp|Q8NBP0|TTC13_HUMAN	6.51538	NA	96751.4	NAELALFELSR;VDFIDAYK	1;1	2	2	0.0221	25272;16261	-	Tetratricopeptide repeat protein 13 OS=Homo sapiens OX=9606 GN=TTC13 PE=2 SV=3	104681	2052.56	TTC13
584_1	sp|O75787|RENR_HUMAN	6.51538	NA	38983.3	ANSVFEDLSVTLR;YGEDSEQFR	1;1	2	2	0.0629	29605;21483	-	Renin receptor OS=Homo sapiens OX=9606 GN=ATP6AP2 PE=1 SV=2	29091.3	1711.25	ATP6AP2
162_1	sp|O00541|PESC_HUMAN	6.4482	NA	67960	EALAFIIR;LAALEEQR	1;1	2	2	0.0272	14981;14870	-	Pescadillo homolog OS=Homo sapiens OX=9606 GN=PES1 PE=1 SV=1	475953	13220.9	PES1
885_1	sp|Q9UEY8|ADDG_HUMAN	6.38861	NA	79105.2	EQDHIIIIPR;INENDPEYIR	1;1	2	2	0.0283	24503;25264	-	Gamma-adducin OS=Homo sapiens OX=9606 GN=ADD3 PE=1 SV=1	103070	3324.85	ADD3
10_1	sp|P49792|RBP2_HUMAN	6.38472	NA	357974	EPELEDLTR;IAVAVLEETTR	1;1	2	2	0.0062	20563;23592	-	E3 SUMO-protein ligase RanBP2 OS=Homo sapiens OX=9606 GN=RANBP2 PE=1 SV=2	352563	1703.2	RANBP2
782_1	sp|O43615|TIM44_HUMAN	6.38472	NA	51323.5	TEMSEVLTEILR;VTDLLGGLFSK	1;1	2	2	0.0509	29295;22082	-	Mitochondrial import inner membrane translocase subunit TIM44 OS=Homo sapiens OX=9606 GN=TIMM44 PE=1 SV=2	72423	2336.23	TIMM44
635_1	sp|Q9H223|EHD4_HUMAN	6.33512	NA	61136.5	FGNAFLNR;LFEAEAQDLFR	1;1	2	2	0.0351	15175;27159	-	EH domain-containing protein 4 OS=Homo sapiens OX=9606 GN=EHD4 PE=1 SV=1	0	0	EHD4
1042_1	sp|P45974|UBP5_HUMAN	6.31754	NA	95725.3	DGLGGLPDIVR;FELDEDVK	1;1	2	2	0.0221	20895;17046	-	Ubiquitin carboxyl-terminal hydrolase 5 OS=Homo sapiens OX=9606 GN=USP5 PE=1 SV=2	610116	14188.7	USP5
261_1	sp|Q9BYC5|FUT8_HUMAN	6.2923	NA	66474	DLTELVQR;IPEGPIDQGPAIGR	1;1	2	2	0.0383	16394;28929	-	Alpha-(1,6)-fucosyltransferase OS=Homo sapiens OX=9606 GN=FUT8 PE=1 SV=2	159946	4846.84	FUT8
302_1	sp|Q9BVI4|NOC4L_HUMAN	6.22548	NA	58430.7	ELALSALLK;LFGALLER	1;1	2	2	0.0329	15852;14535	-	Nucleolar complex protein 4 homolog OS=Homo sapiens OX=9606 GN=NOC4L PE=1 SV=1	16245.6	560.192	NOC4L
48_4	sp|P63261|ACTG_HUMAN	6.20938	NA	41765.8	AGFAGDDAPR;AVFPSIVGRPR;DLTDYLMK;DLYANTVLSGGTTMYPGIADR;DSYVGDEAQSK;DSYVGDEAQSKR;EEEIAALVIDNGSGMCK;EEEIAALVIDNGSGMCKAGFAGDDAPR;EITALAPSTMK;EKMTQIMFETFNTPAMYVAIQAVLSLYASGR;GILTLK;GYSFTTTAER;HQGVMVGMGQK;HQGVMVGMGQKDSYVGDEAQSK;IIAPPER;IWHHTFYNELR;KDLYANTVLSGGTTMYPGIADR;LCYVALDFEQEMATAASSSSLEK;LDLAGRDLTDYLMK;MTQIMFETFNTPAMYVAIQAVLSLYASGR;QEYDESGPSIVHR;QEYDESGPSIVHRK;SYELPDGQVITIGNER;TTGIVMDSGDGVTHTVPIY…	0;0;0;0;0;0;1;1;0;0;0;0;0;0;0;0;0;0;0;0;0;0;0;0;0	2	2	0.7307	16488;16487;16486;16490;16485;16489;16491;16492;23510;23512;23511;17194;17671;17195;17193;17192;17673;17676;17196;17197;17198;17674;17672;38274;38373;38378;38379;38382;38374;38398;38376;38273;38375;38272;38399;38380;38381;38377;38282;23489;23491;27522;27521;35652;40912;22451;22911;22917;22910;22450;22915;22916;22914;22912;22908;22448;22447;41880;6871;21559;21560;21564;21561;21557;21558;21562;2155…	-	Actin, cytoplasmic 2 OS=Homo sapiens OX=9606 GN=ACTG1 PE=1 SV=1	0	0	ACTG1
94_1	sp|O76003|GLRX3_HUMAN	6.16084	NA	37408.2	ELPQVSFVK;GELVGGLDIVK	1;1	2	2	0.0597	18660;20525	-	Glutaredoxin-3 OS=Homo sapiens OX=9606 GN=GLRX3 PE=1 SV=2	222471	11709	GLRX3
953_1	sp|Q8TDN6|BRX1_HUMAN	6.16084	NA	41374.9	ELLIQIFSTPR;FVLNLIK	1;1	2	2	0.051	26639;12011	-	Ribosome biogenesis protein BRX1 homolog OS=Homo sapiens OX=9606 GN=BRIX1 PE=1 SV=2	0	0	BRIX1
125_1	sp|Q5BKT4|AG10A_HUMAN	6.16084	NA	55569	EPYMDEIFHLPQAQR;YLLADNR	1;1	2	2	0.0465	35614;12605	sp|Q5I7T1|AG10B_HUMAN	Dol-P-Glc:Glc(2)Man(9)GlcNAc(2)-PP-Dol alpha-1,2-glucosyltransferase OS=Homo sapiens OX=9606 GN=ALG10 PE=1 SV=1	1.10696e+06	55347.8	ALG10
135_1	sp|P36957|ODO2_HUMAN	6.16084	NA	48724.5	GLVVPVIR;VEGGTPLFTLR	1;1	2	2	0.0419	12212;23261	-	Dihydrolipoyllysine-residue succinyltransferase component of 2-oxoglutarate dehydrogenase complex, mitochondrial OS=Homo sapiens OX=9606 GN=DLST PE=1 SV=4	588714	25596.3	DLST
445_1	sp|P83111|LACTB_HUMAN	6.1583	NA	60655	IALEFDKDR;LLISHLSGIR	1;1	2	2	0.0347	20730;20798	-	Serine beta-lactamase-like protein LACTB, mitochondrial OS=Homo sapiens OX=9606 GN=LACTB PE=1 SV=2	55753.4	1798.5	LACTB
642_1	sp|P47914|RL29_HUMAN	6.10493	NA	17741.1	AQAAAPASVPAQAPK;LAYIAHPK	1;1	2	2	0.1447	28028;14325	-	60S ribosomal protein L29 OS=Homo sapiens OX=9606 GN=RPL29 PE=1 SV=2	33277.1	5546.18	RPL29
439_1	sp|O94874|UFL1_HUMAN	6.08357	NA	89539.7	LAADFQR;TQSTWVDSFFR	1;1	2	2	0.0227	10969;27924	-	E3 UFM1-protein ligase 1 OS=Homo sapiens OX=9606 GN=UFL1 PE=1 SV=2	956905	18762.8	UFL1
925_1	sp|Q9NTJ5|SAC1_HUMAN	6.08357	NA	66924	QVIINLINQK;TNVIQSLLAR	1;1	2	2	0.0341	23051;21007	-	Phosphatidylinositol-3-phosphatase SAC1 OS=Homo sapiens OX=9606 GN=SACM1L PE=1 SV=2	42701	1293.97	SACM1L
325_1	sp|P61604|CH10_HUMAN	6.08357	NA	10924.9	VLLPEYGGTK;VVLDDKDYFLFR	1;1	2	2	0.2157	19732;30939	-	10 kDa heat shock protein, mitochondrial OS=Homo sapiens OX=9606 GN=HSPE1 PE=1 SV=2	143765	14376.5	HSPE1
493_1	sp|Q96A72|MGN2_HUMAN	6.08357	NA	17264.9	AVASDFYLR;IGSLIDVNQSK	1;1	2	2	0.1351	19960;22814	-	Protein mago nashi homolog 2 OS=Homo sapiens OX=9606 GN=MAGOHB PE=1 SV=1	712336	50881.2	MAGOHB
279_1	sp|Q13586|STIM1_HUMAN	6.06108	NA	77375.3	LSFEAVR;YAEEELEQVR	1;1	2	2	0.0248	11007;25337	-	Stromal interaction molecule 1 OS=Homo sapiens OX=9606 GN=STIM1 PE=1 SV=3	2.26293e+06	59550.8	STIM1
937_1	sp|O43684|BUB3_HUMAN	6.03017	NA	37131.2	VLVWDLR;VYTLSVSGDR	1;1	2	2	0.0518	13904;20426	-	Mitotic checkpoint protein BUB3 OS=Homo sapiens OX=9606 GN=BUB3 PE=1 SV=1	211711	13231.9	BUB3
965_1	sp|Q9BUQ8|DDX23_HUMAN	6.00239	NA	95523.9	DILVATDVAGR;LIDVLENR	1;1	2	2	0.0232	21472;16312	-	Probable ATP-dependent RNA helicase DDX23 OS=Homo sapiens OX=9606 GN=DDX23 PE=1 SV=3	77603.4	1492.37	DDX23
69_1	sp|P30837|AL1B1_HUMAN	5.99536	NA	57213.2	TFVEESIYNEFLER;VTLELGGK	1;1	2	2	0.0426	34292;10863	-	Aldehyde dehydrogenase X, mitochondrial OS=Homo sapiens OX=9606 GN=ALDH1B1 PE=1 SV=4	485143	19405.7	ALDH1B1
374_1	sp|P55084|ECHB_HUMAN	5.97665	NA	51261.5	LAAAFAVSR;NVVVVDGVR	1;1	2	2	0.038	14059;15798	-	Trifunctional enzyme subunit beta, mitochondrial OS=Homo sapiens OX=9606 GN=HADHB PE=1 SV=3	205963	7102.18	HADHB
569_1	sp|Q9UM00|TMCO1_HUMAN	5.97665	NA	27061.4	ETITESAGR;ILGLAPSR	1;1	2	2	0.0711	16036;11183	-	Calcium load-activated calcium channel OS=Homo sapiens OX=9606 GN=TMCO1 PE=1 SV=2	692841	69284.1	TMCO1
260_1	sp|Q14683|SMC1A_HUMAN	5.93145	NA	143144	LNEQQSVLQR;LVIDVIR	1;1	2	2	0.0138	23964;11241	-	Structural maintenance of chromosomes protein 1A OS=Homo sapiens OX=9606 GN=SMC1A PE=1 SV=2	102407	1177.1	SMC1A
228_1	sp|Q9UNM6|PSD13_HUMAN	5.93145	NA	42918.1	LYENFISEFEHR;VLDLQQIK	1;1	2	2	0.0532	31779;15804	-	26S proteasome non-ATPase regulatory subunit 13 OS=Homo sapiens OX=9606 GN=PSMD13 PE=1 SV=2	4.07258e+06	156638	PSMD13
57_1	sp|Q92552|RT27_HUMAN	5.93145	NA	47581.4	EALDVLGAVLK;LPQYLER	1;1	2	2	0.0435	21412;14526	-	28S ribosomal protein S27, mitochondrial OS=Homo sapiens OX=9606 GN=MRPS27 PE=1 SV=3	1.35121e+06	48257.6	MRPS27
867_1	sp|Q16656|NRF1_HUMAN	5.91775	NA	53507.8	ATLDEYTTR;VFGAAPLENVVR	1;1	2	2	0.0417	19452;25517	-	Nuclear respiratory factor 1 OS=Homo sapiens OX=9606 GN=NRF1 PE=1 SV=1	137662	13766.2	NRF1
463_1	sp|Q2VIR3|IF2GL_HUMAN	5.91775	NA	51196.2	LIGWGQIR;LTPLSHEVISR	1;1	2	2	0.0403	15319;24994	sp|P41091|IF2G_HUMAN	Eukaryotic translation initiation factor 2 subunit 3B OS=Homo sapiens OX=9606 GN=EIF2S3B PE=2 SV=2	1.88122e+06	81792.2	EIF2S3B
731_1	sp|P11310|ACADM_HUMAN	5.87093	NA	46558.6	EEIIPVAAEYDK;ENVLIGDGAGFK	1;1	2	2	0.057	27995;24108	-	Medium-chain specific acyl-CoA dehydrogenase, mitochondrial OS=Homo sapiens OX=9606 GN=ACADM PE=1 SV=1	256241	12202	ACADM
215_1	sp|Q6P1M0|S27A4_HUMAN	5.87093	NA	72018.1	ILSFVYPIR;TVPILFASTVR	1;1	2	2	0.0311	20772;23665	-	Long-chain fatty acid transport protein 4 OS=Homo sapiens OX=9606 GN=SLC27A4 PE=1 SV=1	0	0	SLC27A4
927_1	sp|Q16850|CP51A_HUMAN	5.87093	NA	57241.7	DLNLLDR;FAYVPFGAGR	1;1	2	2	0.0334	12433;20007	-	Lanosterol 14-alpha demethylase OS=Homo sapiens OX=9606 GN=CYP51A1 PE=1 SV=4	6.54778e+06	225785	CYP51A1
1046_1	sp|Q9ULX3|NOB1_HUMAN	5.8647	NA	46645.8	LAVLPYELR;LVTEFSK	1;1	2	2	0.0388	19641;11060	-	RNA-binding protein NOB1 OS=Homo sapiens OX=9606 GN=NOB1 PE=1 SV=1	1.60604e+06	69827.9	NOB1
64_1	sp|P40616|ARL1_HUMAN	5.85762	NA	20404.4	ILILGLDGAGK;TTILYR	1;1	2	2	0.0939	19478;9249	-	ADP-ribosylation factor-like protein 1 OS=Homo sapiens OX=9606 GN=ARL1 PE=1 SV=1	276713	27671.3	ARL1
105_1	sp|Q02880|TOP2B_HUMAN	5.83038	NA	183152	ELILFSNSDNER;GIPVVEHK;IVGLQYK;LLFPAVDDNLLK;LSYYGLR	0;0;0;1;1	2	2	0.0283	29292;13115;10979;27618;12848	-	DNA topoisomerase 2-beta OS=Homo sapiens OX=9606 GN=TOP2B PE=1 SV=3	168585	1685.85	TOP2B
223_1	sp|O15020|SPTN2_HUMAN	5.81793	NA	271157	ETWLSENQR;GNLEVLLFTIQSK;SLDDFQAWLGR;VGDLYSDLR	0;0;1;1	2	2	0.0176	22469;29805;26400;18380	-	Spectrin beta chain, non-erythrocytic 2 OS=Homo sapiens OX=9606 GN=SPTBN2 PE=1 SV=3	0	0	SPTBN2
200_1	sp|Q8IWZ3|ANKH1_HUMAN	5.81502	NA	269291	AFADPEVLR;QEVVDLLLAR	1;1	2	2	0.0075	17791;22265	-	Ankyrin repeat and KH domain-containing protein 1 OS=Homo sapiens OX=9606 GN=ANKHD1 PE=1 SV=1	342485	3763.57	ANKHD1
850_1	sp|O94906|PRP6_HUMAN	5.79366	NA	106858	AAELETDIR;ESLEALLQR	1;1	2	2	0.0191	17787;19069	-	Pre-mRNA-processing factor 6 OS=Homo sapiens OX=9606 GN=PRPF6 PE=1 SV=1	2.44431e+06	38798.5	PRPF6
544_1	sp|Q8IVL6|P3H3_HUMAN	5.77282	NA	81785.6	EPYNYLQR;LLLEVSER	1;1	2	2	0.0217	19915;15887	-	Prolyl 3-hydroxylase 3 OS=Homo sapiens OX=9606 GN=P3H3 PE=1 SV=1	202191	5464.61	P3H3
38_1	sp|P78344|IF4G2_HUMAN	5.77117	NA	102297	LQDEFENR;SDFFLEGPFMPPR	1;1	2	2	0.0232	18757;31375	-	Eukaryotic translation initiation factor 4 gamma 2 OS=Homo sapiens OX=9606 GN=EIF4G2 PE=1 SV=1	0	0	EIF4G2
392_1	sp|P07741|APT_HUMAN	5.75948	NA	19595.4	AAIGLLAR;IDYIAGLDSR	1;1	2	2	0.1	9803;21258	-	Adenine phosphoribosyltransferase OS=Homo sapiens OX=9606 GN=APRT PE=1 SV=2	1.55563e+06	111117	APRT
938_1	sp|Q9UBV7|B4GT7_HUMAN	5.74416	NA	37382	LAVLVPFR;SGLLSGGLPR	1;1	2	2	0.055	14403;15793	-	Beta-1,4-galactosyltransferase 7 OS=Homo sapiens OX=9606 GN=B4GALT7 PE=1 SV=1	508259	29897.6	B4GALT7
553_1	sp|Q14165|MLEC_HUMAN	5.73806	NA	32213.6	DLDIFDR;SNPEDQILYQTER	1;1	2	2	0.0685	13633;31911	-	Malectin OS=Homo sapiens OX=9606 GN=MLEC PE=1 SV=1	0	0	MLEC
413_1	sp|Q96P70|IPO9_HUMAN	5.73806	NA	115889	IFTMAEVYGIR;TSEFTAAFVGR	1;1	2	2	0.0211	26591;23135	-	Importin-9 OS=Homo sapiens OX=9606 GN=IPO9 PE=1 SV=3	2.7517e+06	67114.6	IPO9
951_1	sp|P61160|ARP2_HUMAN	5.71714	NA	44732.2	QLYLER;SMLEVNYPMENGIVR	1;1	2	2	0.0533	11004;34421	-	Actin-related protein 2 OS=Homo sapiens OX=9606 GN=ACTR2 PE=1 SV=1	139170	6627.15	ACTR2
60_1	sp|Q93008|USP9X_HUMAN	5.69865	NA	290278	DGLFDTIQR;VVIQSNDDIASR	1;1	2	2	0.0082	19281;26627	-	Probable ubiquitin carboxyl-terminal hydrolase FAF-X OS=Homo sapiens OX=9606 GN=USP9X PE=1 SV=4	474263	3592.9	USP9X
398_1	sp|Q14677|EPN4_HUMAN	5.69865	NA	68215.8	EHIYDLR;IGSTIDDTISK	1;1	2	2	0.0288	15411;22074	-	Clathrin interactor 1 OS=Homo sapiens OX=9606 GN=CLINT1 PE=1 SV=1	2.53398e+06	97460.9	CLINT1
980_1	sp|Q9UKD2|MRT4_HUMAN	5.69067	NA	27542.9	GEVGLLFTNR;YTEMDYAR	1;1	2	2	0.0753	20696;19269	-	mRNA turnover protein 4 homolog OS=Homo sapiens OX=9606 GN=MRTO4 PE=1 SV=2	163940	10246.3	MRTO4
429_1	sp|Q8TDY2|RBCC1_HUMAN	5.65521	NA	182975	ILLEESR;SLLEQETENLR	1;1	2	2	0.0113	12461;26954	-	RB1-inducible coiled-coil protein 1 OS=Homo sapiens OX=9606 GN=RB1CC1 PE=1 SV=3	1.29791e+06	13110.2	RB1CC1
26_1	sp|Q9H6R4|NOL6_HUMAN	5.62134	NA	127513	DGFVFR;TVFRPPLDIYDVLIR	1;1	2	2	0.0183	8390;34860	-	Nucleolar protein 6 OS=Homo sapiens OX=9606 GN=NOL6 PE=1 SV=2	0	0	NOL6
330_1	sp|Q9NRG9|AAAS_HUMAN	5.60296	NA	59536.3	FSPVLGR;ILATTPSAVFR	1;1	2	2	0.033	9547;22864	-	Aladin OS=Homo sapiens OX=9606 GN=AAAS PE=1 SV=1	100326	3459.51	AAAS
546_1	sp|P30533|AMRP_HUMAN	5.5986	NA	41440.9	SINQGLDR;VSHQGYSTEAEFEEPR	1;1	2	2	0.0672	13950;35346	-	Alpha-2-macroglobulin receptor-associated protein OS=Homo sapiens OX=9606 GN=LRPAP1 PE=1 SV=1	646420	24862.3	LRPAP1
598_1	sp|Q9H3S7|PTN23_HUMAN	5.58618	NA	178861	QLQQELEAFR;VAALLER	1;1	2	2	0.0104	25244;9396	-	Tyrosine-protein phosphatase non-receptor type 23 OS=Homo sapiens OX=9606 GN=PTPN23 PE=1 SV=1	580816	7642.32	PTPN23
786_1	sp|P09497|CLCB_HUMAN	5.57436	NA	25175.1	LTQEPESIR;VTEQEWR	1;1	2	2	0.0699	19587;15473	-	Clathrin light chain B OS=Homo sapiens OX=9606 GN=CLTB PE=1 SV=1	1.5145e+06	151450	CLTB
324_1	sp|P16615|AT2A2_HUMAN	5.57057	NA	114683	EFDELNPSAQR;EFTLEFSR	1;1	2	2	0.0182	26359;18097	-	Sarcoplasmic/endoplasmic reticulum calcium ATPase 2 OS=Homo sapiens OX=9606 GN=ATP2A2 PE=1 SV=1	293378	5641.88	ATP2A2
85_1	sp|Q9Y383|LC7L2_HUMAN	5.56798	NA	46485.6	VHDLALR;VHELNEEIGK	1;1	2	2	0.0434	11063;22633	-	Putative RNA-binding protein Luc7-like 2 OS=Homo sapiens OX=9606 GN=LUC7L2 PE=1 SV=2	1.20874e+06	63617.8	LUC7L2
1036_1	sp|Q6P1N0|C2D1A_HUMAN	5.54808	NA	103998	AQLEQGGVGIR;TLLEALEQR	1;1	2	2	0.021	21400;19598	-	Coiled-coil and C2 domain-containing protein 1A OS=Homo sapiens OX=9606 GN=CC2D1A PE=1 SV=1	171360	3233.2	CC2D1A
127_1	sp|Q71UM5|RS27L_HUMAN	5.53699	NA	9470.87	LTEGCSFR;LVQSPNSYFMDVK	1;1	2	2	0.25	16218;31177	sp|P42677|RS27_HUMAN	40S ribosomal protein S27-like OS=Homo sapiens OX=9606 GN=RPS27L PE=1 SV=3	58591.5	11718.3	RPS27L
750_1	sp|Q9NQ55|SSF1_HUMAN	5.49255	NA	53160.8	LTEIGPR;VGGSDEEASGIPSR	1;1	2	2	0.0444	9823;27674	-	Suppressor of SWI4 1 homolog OS=Homo sapiens OX=9606 GN=PPAN PE=2 SV=1	439826	17593	PPAN
726_1	sp|Q9Y2R4|DDX52_HUMAN	5.49067	NA	67423.9	ELASQIHR;LIYLLK	1;1	2	2	0.0234	15692;9150	-	Probable ATP-dependent RNA helicase DDX52 OS=Homo sapiens OX=9606 GN=DDX52 PE=1 SV=4	760801	22376.5	DDX52
994_1	sp|Q92974|ARHG2_HUMAN	5.48523	NA	111473	ALVELLR;SPQEEALQR	1;1	2	2	0.0162	10747;19013	-	Rho guanine nucleotide exchange factor 2 OS=Homo sapiens OX=9606 GN=ARHGEF2 PE=1 SV=4	1.8717e+06	28795.4	ARHGEF2
323_1	sp|O00469|PLOD2_HUMAN	5.48523	NA	84631.6	IIAPLVTR;SEDYVDIVQGNR	1;1	2	2	0.0271	13245;28382	-	Procollagen-lysine,2-oxoglutarate 5-dioxygenase 2 OS=Homo sapiens OX=9606 GN=PLOD2 PE=1 SV=2	246539	6013.15	PLOD2
409_1	sp|Q9HD26|GOPC_HUMAN	5.46365	NA	50488.8	EAVTILSQQR;VQQIQLLGR	1;1	2	2	0.0411	21926;18919	-	Golgi-associated PDZ and coiled-coil motif-containing protein OS=Homo sapiens OX=9606 GN=GOPC PE=1 SV=1	17614.6	629.094	GOPC
305_1	sp|O60832|DKC1_HUMAN	5.46185	NA	57637.8	APQVVAEAAK;EIGDYIR	1;1	2	2	0.0331	16704;12632	-	H/ACA ribonucleoprotein complex subunit DKC1 OS=Homo sapiens OX=9606 GN=DKC1 PE=1 SV=3	403319	11862.3	DKC1
743_1	sp|Q8NBJ5|GT251_HUMAN	5.45552	NA	71590.5	NSDVLQSPLDSAAR;TVVAPMLDSR	1;1	2	2	0.0386	30000;20663	-	Procollagen galactosyltransferase 1 OS=Homo sapiens OX=9606 GN=COLGALT1 PE=1 SV=1	1.26201e+07	323594	COLGALT1
274_1	sp|O75323|NIPS2_HUMAN	5.45395	NA	33721.2	EFLEFR;SGPNIYELR	1;1	2	2	0.0524	11688;18690	-	Protein NipSnap homolog 2 OS=Homo sapiens OX=9606 GN=NIPSNAP2 PE=1 SV=1	404377	21283	NIPSNAP2
630_1	sp|Q9H089|LSG1_HUMAN	5.43912	NA	75178.4	LILTPFER;NPLLFR	1;1	2	2	0.0213	16859;9040	-	Large subunit GTPase 1 homolog OS=Homo sapiens OX=9606 GN=LSG1 PE=1 SV=2	0	0	LSG1
516_1	sp|Q13573|SNW1_HUMAN	5.43912	NA	61456.5	LAEALYIADR;TSNEVQYDQR	1;1	2	2	0.0373	21628;24629	-	SNW domain-containing protein 1 OS=Homo sapiens OX=9606 GN=SNW1 PE=1 SV=1	87748.1	2580.83	SNW1
40_1	sp|O43747|AP1G1_HUMAN	5.41157	NA	91293.1	IEFTFER;VLTTAGSYVR	1;1	2	2	0.0207	15278;19362	-	AP-1 complex subunit gamma-1 OS=Homo sapiens OX=9606 GN=AP1G1 PE=1 SV=5	3.57418e+06	81231.4	AP1G1
387_1	sp|Q92900|RENT1_HUMAN	5.40032	NA	124267	AGLSQSLFER;YGVIIVGNPK	1;1	2	2	0.0177	20763;19121	-	Regulator of nonsense transcripts 1 OS=Homo sapiens OX=9606 GN=UPF1 PE=1 SV=2	146580	2402.96	UPF1
149_1	sp|Q9UN86|G3BP2_HUMAN	5.3322	NA	54087.8	NLEELEEK;TEELKPQVEEK	1;1	2	2	0.0394	17349;26914	-	Ras GTPase-activating protein-binding protein 2 OS=Homo sapiens OX=9606 GN=G3BP2 PE=1 SV=2	885727	30542.3	G3BP2
560_1	sp|Q9H497|TOR3A_HUMAN	5.287	NA	46169.3	LPLLGQR;MLVENLYR	1;1	2	2	0.0378	10149;18865	-	Torsin-3A OS=Homo sapiens OX=9606 GN=TOR3A PE=1 SV=1	2.70469e+07	1.00174e+06	TOR3A
236_1	sp|P51617|IRAK1_HUMAN	5.21702	NA	76488.6	DLVEEEAEEAGVALR;LDILLGTAR	1;1	2	2	0.0337	32375;16321	-	Interleukin-1 receptor-associated kinase 1 OS=Homo sapiens OX=9606 GN=IRAK1 PE=1 SV=2	204915	7589.46	IRAK1
451_1	sp|P12004|PCNA_HUMAN	5.20415	NA	28750.3	SEGFDTYR;YLNFFTK	1;1	2	2	0.0575	16417;14967	-	Proliferating cell nuclear antigen OS=Homo sapiens OX=9606 GN=PCNA PE=1 SV=1	3.1914e+06	177300	PCNA
442_1	sp|Q15029|U5S1_HUMAN	5.19907	NA	109366	GGGQIIPTAR;ITMIAEPLEK;TATITEPR	0;1;1	2	2	0.0288	16239;16238;22418;13460	-	116 kDa U5 small nuclear ribonucleoprotein component OS=Homo sapiens OX=9606 GN=EFTUD2 PE=1 SV=1	3.04554e+07	543846	EFTUD2
16_1	sp|O60684|IMA7_HUMAN	5.17584	NA	59991.5	EEEGIQLR;FVEFLK	1;1	2	2	0.0261	16385;9724	-	Importin subunit alpha-7 OS=Homo sapiens OX=9606 GN=KPNA6 PE=1 SV=1	865555	36064.8	KPNA6
307_1	sp|O75691|UTP20_HUMAN	5.10782	NA	318182	ELSPLFLR;FLTFAER	1;1	2	2	0.0054	16440;13263	-	Small subunit processome component 20 homolog OS=Homo sapiens OX=9606 GN=UTP20 PE=1 SV=3	0	0	UTP20
789_1	sp|O75832|PSD10_HUMAN	5.07128	NA	24412.4	GGLGLILK;TPLQVAK	1;1	2	2	0.0664	9367;8907	-	26S proteasome non-ATPase regulatory subunit 10 OS=Homo sapiens OX=9606 GN=PSMD10 PE=1 SV=1	1.42228e+06	109406	PSMD10
982_1	sp|P60468|SC61B_HUMAN	5.04577	NA	9968.1	FYTEDSPGLK;TTSAGTGGMWR	1;1	2	2	0.2188	22272;21778	-	Protein transport protein Sec61 subunit beta OS=Homo sapiens OX=9606 GN=SEC61B PE=1 SV=2	1.06292e+06	177153	SEC61B
75_1	sp|Q9NUD5|ZCHC3_HUMAN	4.88873	NA	43519.9	EFDVSFR;LALFLR	1;1	2	2	0.0323	13825;8175	-	Zinc finger CCHC domain-containing protein 3 OS=Homo sapiens OX=9606 GN=ZCCHC3 PE=1 SV=2	993379	38206.9	ZCCHC3
904_1	sp|Q15185|TEBP_HUMAN	4.87947	NA	18685.4	DVNVNFEK;GESGQSWPR	1;1	2	2	0.1062	16064;17346	-	Prostaglandin E synthase 3 OS=Homo sapiens OX=9606 GN=PTGES3 PE=1 SV=1	1.15734e+06	128593	PTGES3
557_1	sp|Q9Y6Y8|S23IP_HUMAN	4.82977	NA	111007	SAWQTLNEFAR;YDVYLYDR	1;1	2	2	0.019	26755;20713	-	SEC23-interacting protein OS=Homo sapiens OX=9606 GN=SEC23IP PE=1 SV=1	113240	2573.63	SEC23IP
714_1	sp|Q8WY22|BRI3B_HUMAN	4.44404	NA	27817.8	TVNTFSQSVSSLFGEDNVR	1	1	2	0.0757	37409;37421	-	BRI3-binding protein OS=Homo sapiens OX=9606 GN=BRI3BP PE=1 SV=1	11682.9	1168.29	BRI3BP
43_2	sp|P35749|MYH11_HUMAN	3.40265	NA	227199	ALEEALEAK;ALELDPNLYR;CIIPNHEK;CNGVLEGIR;DLGEELEALK;EDQSILCTGESGAGK;EEELQAALAR;EQADFAVEALAK;FDQLLAEEK;INFDVTGYIVGANIETYLLEK;IVFQEFR;KEEELQAALAR;KFDQLLAEEK;LQQLFNHTMFILEQEEYQR;NLLQEQLQAETELYAEAEEMR;NTDQASMPDNTAAQK;NWQWWR;QGFPNR;QLLQANPILEAFGNAK;TQLEELEDELQATEDAK;TVGQLYK;VKPLLQVTR	0;0;0;0;0;0;0;0;0;0;0;0;0;0;1;0;0;0;0;0;0;0	1	2	0.1207	16389;16390;16388;23653;17545;17813;17786;21065;21067;21066;31297;21464;26026;26027;20294;20295;39179;15186;25161;25165;24153;24150;39614;39692;39613;39693;39625;39691;39699;39790;39791;31896;16459;16460;7718;33666;33665;33681;33663;33664;36316;36317;36314;36315;10590;18885;18886	-	Myosin-11 OS=Homo sapiens OX=9606 GN=MYH11 PE=1 SV=3	0	0	MYH11
11_2	sp|Q99878|H2A1J_HUMAN	3.40265	NA	13927.8	AGLQFPVGR;NDEELNKLLGK;VTIAQGGVLPNIQAVLLPK	0;1;0	1	2	0.3047	15393;25539;25538;35981;35980	sp|Q96KK5|H2A1H_HUMAN;sp|Q6FI13|H2A2A_HUMAN;sp|Q16777|H2A2C_HUMAN;sp|P0C0S8|H2A1_HUMAN;sp|Q9BTM1|H2AJ_HUMAN;sp|P20671|H2A1D_HUMAN	Histone H2A type 1-J OS=Homo sapiens OX=9606 GN=H2AC14 PE=1 SV=3	263366	37623.8	H2AC14
519_1	sp|P08708|RS17_HUMAN	3.04556	NA	15540.4	LLDFGSLSNLQVTQPTVGMNFK	1	1	2	0.163	39429;39435	-	40S ribosomal protein S17 OS=Homo sapiens OX=9606 GN=RPS17 PE=1 SV=2	0	0	RPS17
1043_1	sp|Q9ULJ8|NEB1_HUMAN	2.75819	NA	123267	WELEKTQLQQNIEENK	1	1	2	0.0146	36983;36982	-	Neurabin-1 OS=Homo sapiens OX=9606 GN=PPP1R9A PE=1 SV=2	0	0	PPP1R9A
259_2	sp|Q08170|SRSF4_HUMAN	2.73065	NA	56645.3	ILEVDLK;LIVENLSSR	1;0	1	2	0.0324	11319;11320;18195	-	Serine/arginine-rich splicing factor 4 OS=Homo sapiens OX=9606 GN=SRSF4 PE=1 SV=2	114017	5429.39	SRSF4
264_1	sp|Q86V21|AACS_HUMAN	2.65843	NA	75096	VTFEELR	1	1	2	0.0104	13641;13638	-	Acetoacetyl-CoA synthetase OS=Homo sapiens OX=9606 GN=AACS PE=1 SV=1	71428.1	1831.49	AACS
825_1	sp|Q8IU80|TMPS6_HUMAN	2.29601	NA	89941.7	LLLFHSK	1	1	2	0.0086	12406;12407	-	Transmembrane protease serine 6 OS=Homo sapiens OX=9606 GN=TMPRSS6 PE=1 SV=3	183232	4469.07	TMPRSS6
401_1	sp|P62857|RS28_HUMAN	4.44404	NA	7836.2	EGDVLTLLESER	1	1	1	0.1739	27681	-	40S ribosomal protein S28 OS=Homo sapiens OX=9606 GN=RPS28 PE=1 SV=1	0	0	RPS28
176_1	sp|P04004|VTNC_HUMAN	4.44404	NA	54271.2	DVWGIEGPIDAAFTR	1	1	1	0.0314	32600	-	Vitronectin OS=Homo sapiens OX=9606 GN=VTN PE=1 SV=1	216627	9846.68	VTN
112_1	sp|O60841|IF2P_HUMAN	4.44404	NA	138742	VTVDTGVIPASEEK	1	1	1	0.0115	29446	-	Eukaryotic translation initiation factor 5B OS=Homo sapiens OX=9606 GN=EIF5B PE=1 SV=4	651482	11232.5	EIF5B
494_1	sp|P37108|SRP14_HUMAN	4.44404	NA	14560.8	VLLESEQFLTELTR	1	1	1	0.1029	32999	-	Signal recognition particle 14 kDa protein OS=Homo sapiens OX=9606 GN=SRP14 PE=1 SV=2	0	0	SRP14
513_1	sp|P11047|LAMC1_HUMAN	4.44404	NA	177489	LSAEDLVLEGAGLR	1	1	1	0.0087	29401	-	Laminin subunit gamma-1 OS=Homo sapiens OX=9606 GN=LAMC1 PE=1 SV=3	0	0	LAMC1
919_1	sp|Q15388|TOM20_HUMAN	4.44404	NA	16287.7	FFLEEIQLGEELLAQGEYEK	1	1	1	0.1379	39244	-	Mitochondrial import receptor subunit TOM20 homolog OS=Homo sapiens OX=9606 GN=TOMM20 PE=1 SV=1	0	0	TOMM20
27_1	sp|Q15750|TAB1_HUMAN	4.44404	NA	54610.4	VLLQAFDVVER	1	1	1	0.0218	25954	-	TGF-beta-activated kinase 1 and MAP3K7-binding protein 1 OS=Homo sapiens OX=9606 GN=TAB1 PE=1 SV=1	0	0	TAB1
61_1	sp|Q06787|FMR1_HUMAN	4.44404	NA	71130.9	LQIDEQLR;SFLEFAEDVIQVPR	0;1	1	1	0.0348	17692;32639	-	Synaptic functional regulator FMR1 OS=Homo sapiens OX=9606 GN=FMR1 PE=1 SV=1	265788	6644.71	FMR1
957_1	sp|P23528|COF1_HUMAN	4.44404	NA	18490.7	EILVGDVGQTVDDPYATFVK	1	1	1	0.1205	37955	-	Cofilin-1 OS=Homo sapiens OX=9606 GN=CFL1 PE=1 SV=3	0	0	CFL1
823_1	sp|P31040|SDHA_HUMAN	4.44404	NA	72645.3	LGANSLLDLVVFGR	1	1	1	0.0211	30027	-	Succinate dehydrogenase [ubiquinone] flavoprotein subunit, mitochondrial OS=Homo sapiens OX=9606 GN=SDHA PE=1 SV=2	9371.57	267.759	SDHA
959_1	sp|Q9UNL2|SSRG_HUMAN	4.44404	NA	21067.2	QQSEEDLLLQDFSR	1	1	1	0.0757	33394	-	Translocon-associated protein subunit gamma OS=Homo sapiens OX=9606 GN=SSR3 PE=1 SV=1	0	0	SSR3
651_1	sp|P62995|TRA2B_HUMAN	4.44404	NA	33645.6	GFAFVYFENVDDAK	1	1	1	0.0486	32277	-	Transformer-2 protein homolog beta OS=Homo sapiens OX=9606 GN=TRA2B PE=1 SV=1	11518.7	1047.15	TRA2B
481_1	sp|Q9NX58|LYAR_HUMAN	4.44404	NA	43606.9	ELLEQISAFDNVPR	1	1	1	0.0369	32384	-	Cell growth-regulating nucleolar protein OS=Homo sapiens OX=9606 GN=LYAR PE=1 SV=3	0	0	LYAR
545_1	sp|O00116|ADAS_HUMAN	4.44404	NA	72865.7	GISDPLTVFEQTEAAAR	1	1	1	0.0258	34704	-	Alkyldihydroxyacetonephosphate synthase, peroxisomal OS=Homo sapiens OX=9606 GN=AGPS PE=1 SV=1	0	0	AGPS
801_1	sp|Q86U42|PABP2_HUMAN	4.44404	NA	32729	TSLALDESLFR	1	1	1	0.0359	24984	-	Polyadenylate-binding protein 2 OS=Homo sapiens OX=9606 GN=PABPN1 PE=1 SV=3	49266	3284.4	PABPN1
19_2	sp|P04350|TBB4A_HUMAN	4.44404	NA	49553.9	AVLVDLEPGTMDSVR;FPGQLNADLR;IMNTFSVVPSPK;INVYYNEATGGNYVPR;ISEQFTAMFR;LAVNMVPFPR;LHFFMPGFAPLTSR;NSSYFVEWIPNNVK;TAVCDIPPR;YLTVAAVFR	0;0;0;1;0;0;0;0;0;0	1	1	0.268	32241;21493;21494;21492;21526;21529;27099;27098;34966;24367;24819;22380;22381;21890;22417;32455;33243;33265;18099;18451	-	Tubulin beta-4A chain OS=Homo sapiens OX=9606 GN=TUBB4A PE=1 SV=2	0	0	TUBB4A
399_1	sp|P07737|PROF1_HUMAN	4.44404	NA	15044.6	DSLLQDGEFSMDLR	1	1	1	0.1	32519	-	Profilin-1 OS=Homo sapiens OX=9606 GN=PFN1 PE=1 SV=2	1.11757e+06	124174	PFN1
31_1	sp|O00461|GOLI4_HUMAN	4.44404	NA	81831.3	LAVQQVEEAQQLR	1	1	1	0.0187	30645	-	Golgi integral membrane protein 4 OS=Homo sapiens OX=9606 GN=GOLIM4 PE=1 SV=1	155988	3545.18	GOLIM4
809_1	sp|O00442|RTCA_HUMAN	4.44404	NA	39311.4	VEVDGSIMEGGGQILR	1	1	1	0.0437	32977	-	RNA 3'-terminal phosphate cyclase OS=Homo sapiens OX=9606 GN=RTCA PE=1 SV=1	0	0	RTCA
432_1	sp|Q15003|CND2_HUMAN	4.44404	NA	82511.3	LEGTEDLSDVLVR	1	1	1	0.0175	29479	-	Condensin complex subunit 2 OS=Homo sapiens OX=9606 GN=NCAPH PE=1 SV=3	100679	2721.06	NCAPH
340_2	sp|A6NHL2|TBAL3_HUMAN	4.44404	NA	49876.7	FDLMYAK;LDHKFDLMYAK;SFGGGTGSGFTSLLMER;YMACCLLYR	0;0;1;0	1	1	0.083	13985;28419;28418;28063;28417;33564;25332	-	Tubulin alpha chain-like 3 OS=Homo sapiens OX=9606 GN=TUBAL3 PE=1 SV=2	0	0	TUBAL3
672_1	sp|Q15046|SYK_HUMAN	4.44404	NA	68004.6	LPETNLFETEETR	1	1	1	0.0218	31708	-	Lysine--tRNA ligase OS=Homo sapiens OX=9606 GN=KARS1 PE=1 SV=3	0	0	KARS1
245_1	sp|O14828|SCAM3_HUMAN	4.44404	NA	38262.3	TAAANAAAGAAENAFR	1	1	1	0.0461	30069	-	Secretory carrier-associated membrane protein 3 OS=Homo sapiens OX=9606 GN=SCAMP3 PE=1 SV=3	2.19137e+06	168567	SCAMP3
978_1	sp|Q709F0|ACD11_HUMAN	4.44404	NA	87208.7	VPATNLILGEGR	1	1	1	0.0154	24643	-	Acyl-CoA dehydrogenase family member 11 OS=Homo sapiens OX=9606 GN=ACAD11 PE=1 SV=3	0	0	ACAD11
683_1	sp|Q99735|MGST2_HUMAN	3.40265	NA	16609.8	VTPPAVTGSPEFER	1	1	1	0.0952	30232	-	Microsomal glutathione S-transferase 2 OS=Homo sapiens OX=9606 GN=MGST2 PE=1 SV=1	1.745e+06	581668	MGST2
347_1	sp|Q8TDD1|DDX54_HUMAN	3.40265	NA	98534.2	VADNAQQQYVR	1	1	1	0.0125	26023	-	ATP-dependent RNA helicase DDX54 OS=Homo sapiens OX=9606 GN=DDX54 PE=1 SV=2	87084.9	1674.71	DDX54
984_1	sp|Q9NZQ3|SPN90_HUMAN	3.40265	NA	78910.1	LEVIFADLAR	1	1	1	0.0139	21983	-	NCK-interacting protein with SH3 domain OS=Homo sapiens OX=9606 GN=NCKIPSD PE=1 SV=1	0	0	NCKIPSD
946_1	sp|P40937|RFC5_HUMAN	3.40265	NA	38472.2	FGPLTPELMVPR	1	1	1	0.0353	27912	-	Replication factor C subunit 5 OS=Homo sapiens OX=9606 GN=RFC5 PE=1 SV=1	72224.4	2490.5	RFC5
452_1	sp|P09496|CLCA_HUMAN	3.40265	NA	27060	ELEEWYAR	1	1	1	0.0323	20384	-	Clathrin light chain A OS=Homo sapiens OX=9606 GN=CLTA PE=1 SV=1	0	0	CLTA
179_1	sp|Q9GZT9|EGLN1_HUMAN	3.40265	NA	45991.8	ETGQQIGDEVR	1	1	1	0.0258	24417	-	Egl nine homolog 1 OS=Homo sapiens OX=9606 GN=EGLN1 PE=1 SV=1	126768	4695.11	EGLN1
240_1	sp|Q9P0J0|NDUAD_HUMAN	3.40265	NA	16687.6	IALLPLLQAETDR	1	1	1	0.0903	29619	-	NADH dehydrogenase [ubiquinone] 1 alpha subcomplex subunit 13 OS=Homo sapiens OX=9606 GN=NDUFA13 PE=1 SV=3	0	0	NDUFA13
537_1	sp|Q92685|ALG3_HUMAN	3.40265	NA	50093.5	TGESILSLLR	1	1	1	0.0228	20169	-	Dol-P-Man:Man(5)GlcNAc(2)-PP-Dol alpha-1,3-mannosyltransferase OS=Homo sapiens OX=9606 GN=ALG3 PE=1 SV=1	0	0	ALG3
205_1	sp|Q5T1M5|FKB15_HUMAN	3.40265	NA	133547	VTSLEEELTDLR	1	1	1	0.0098	28584	-	FK506-binding protein 15 OS=Homo sapiens OX=9606 GN=FKBP15 PE=1 SV=2	368148	6239.8	FKBP15
745_1	sp|P20042|IF2B_HUMAN	3.40265	NA	38364.4	TGFQAVTGK	1	1	1	0.027	14192	-	Eukaryotic translation initiation factor 2 subunit 2 OS=Homo sapiens OX=9606 GN=EIF2S2 PE=1 SV=2	670986	30499.4	EIF2S2
383_1	sp|Q9BPW8|NIPS1_HUMAN	3.40265	NA	33288.8	MGPNIYELR	1	1	1	0.0317	20781	-	Protein NipSnap homolog 1 OS=Homo sapiens OX=9606 GN=NIPSNAP1 PE=1 SV=1	271322	15073.5	NIPSNAP1
780_1	sp|O14656|TOR1A_HUMAN	3.40265	NA	37784.5	ITDVALDFWR	1	1	1	0.0301	24552	-	Torsin-1A OS=Homo sapiens OX=9606 GN=TOR1A PE=1 SV=1	0	0	TOR1A
132_1	sp|Q9NPD3|EXOS4_HUMAN	3.40265	NA	26366.5	AGLELLSDQGYR	1	1	1	0.049	27722	-	Exosome complex component RRP41 OS=Homo sapiens OX=9606 GN=EXOSC4 PE=1 SV=3	0	0	EXOSC4
533_1	sp|P61626|LYSC_HUMAN	3.40265	NA	16526.3	STDYGIFQINSR	1	1	1	0.0811	28493	-	Lysozyme C OS=Homo sapiens OX=9606 GN=LYZ PE=1 SV=1	402908	36628	LYZ
384_1	sp|P10909|CLUS_HUMAN	3.40265	NA	52461	ELDESLQVAER	1	1	1	0.0245	25948	-	Clusterin OS=Homo sapiens OX=9606 GN=CLU PE=1 SV=1	669691	30440.5	CLU
517_1	sp|Q96A33|CCD47_HUMAN	3.40265	NA	55838.3	QDLLNVLAR	1	1	1	0.0186	18495	-	PAT complex subunit CCDC47 OS=Homo sapiens OX=9606 GN=CCDC47 PE=1 SV=1	219909	10471.9	CCDC47
981_1	sp|Q5H9R7|PP6R3_HUMAN	3.40265	NA	97607.6	FADQDDIGNVSFDR	1	1	1	0.016	31983	-	Serine/threonine-protein phosphatase 6 regulatory subunit 3 OS=Homo sapiens OX=9606 GN=PPP6R3 PE=1 SV=2	0	0	PPP6R3
614_1	sp|Q9NX63|MIC19_HUMAN	3.40265	NA	26136.2	VAEELALEQAK	1	1	1	0.0485	23548	-	MICOS complex subunit MIC19 OS=Homo sapiens OX=9606 GN=CHCHD3 PE=1 SV=1	373455	20747.5	CHCHD3
114_4	sp|P19012|K1C15_HUMAN	3.40265	NA	49181.1	ALEEANADLEVK;ITMQNLNDR;LAADDFR;LASYLDK;LASYLDKVR;LEQEIATYR;LKYENELALR;TMQELEIELQSQLSMK;TRLEQEIATYR;VLDELTLAR	0;0;0;0;0;0;0;1;0;0	1	1	0.182	26263;26287;20659;10549;10551;10611;19285;19287;21262;24909;24907;35915;28050;28049;18144	-	Keratin, type I cytoskeletal 15 OS=Homo sapiens OX=9606 GN=KRT15 PE=1 SV=3	0	0	KRT15
297_1	sp|P62136|PP1A_HUMAN	3.40265	NA	37487.8	LNLDSIIGR	1	1	1	0.0273	17266	-	Serine/threonine-protein phosphatase PP1-alpha catalytic subunit OS=Homo sapiens OX=9606 GN=PPP1CA PE=1 SV=1	0	0	PPP1CA
972_1	sp|O00203|AP3B1_HUMAN	3.40265	NA	121244	LLDSITVPVAR	1	1	1	0.0101	23080	-	AP-3 complex subunit beta-1 OS=Homo sapiens OX=9606 GN=AP3B1 PE=1 SV=3	0	0	AP3B1
624_1	sp|Q9UNX4|WDR3_HUMAN	3.40265	NA	106032	LITGASDSELR	1	1	1	0.0117	22446	-	WD repeat-containing protein 3 OS=Homo sapiens OX=9606 GN=WDR3 PE=1 SV=1	69929.7	1271.45	WDR3
626_1	sp|Q92643|GPI8_HUMAN	3.40265	NA	45222.7	SYEVTVENFLR	1	1	1	0.0278	27566	-	GPI-anchor transamidase OS=Homo sapiens OX=9606 GN=PIGK PE=1 SV=2	0	0	PIGK
950_1	sp|Q99848|EBP2_HUMAN	3.40265	NA	34830.4	ESYDDVSSFR	1	1	1	0.0327	23673	-	Probable rRNA-processing protein EBP2 OS=Homo sapiens OX=9606 GN=EBNA1BP2 PE=1 SV=2	76467.1	4248.17	EBNA1BP2
663_1	sp|O95831|AIFM1_HUMAN	3.40265	NA	66858.9	TGGLEIDSDFGGFR	1	1	1	0.0228	29963	-	Apoptosis-inducing factor 1, mitochondrial OS=Homo sapiens OX=9606 GN=AIFM1 PE=1 SV=1	0	0	AIFM1
1045_1	sp|O60568|PLOD3_HUMAN	3.40265	NA	84731.5	TLGLGEEWR	1	1	1	0.0122	19134	-	Multifunctional procollagen lysine hydroxylase and glycosyltransferase LH3 OS=Homo sapiens OX=9606 GN=PLOD3 PE=1 SV=1	197729	4393.97	PLOD3
184_1	sp|P60981|DEST_HUMAN	3.40265	NA	18493.5	YALYDASFETK	1	1	1	0.0667	26397	-	Destrin OS=Homo sapiens OX=9606 GN=DSTN PE=1 SV=3	124493	9576.42	DSTN
116_1	sp|O75976|CBPD_HUMAN	3.40265	NA	152835	IVIVPSLNPDGR	1	1	1	0.0087	25713	-	Carboxypeptidase D OS=Homo sapiens OX=9606 GN=CPD PE=1 SV=2	38670.9	495.78	CPD
421_1	sp|Q15382|RHEB_HUMAN	3.40265	NA	20484.5	ENQTAVDVFR	1	1	1	0.0543	22950	-	GTP-binding protein Rheb OS=Homo sapiens OX=9606 GN=RHEB PE=1 SV=1	23136	1928	RHEB
157_1	sp|Q92545|TM131_HUMAN	3.40265	NA	205011	TTIISSLPEFEK	1	1	1	0.0064	27749	-	Transmembrane protein 131 OS=Homo sapiens OX=9606 GN=TMEM131 PE=1 SV=3	0	0	TMEM131
658_1	sp|Q9H8Y5|ANKZ1_HUMAN	3.40265	NA	80877.2	ALEEAGTILLR	1	1	1	0.0152	23154	-	Ankyrin repeat and zinc finger domain-containing protein 1 OS=Homo sapiens OX=9606 GN=ANKZF1 PE=1 SV=1	411139	10278.5	ANKZF1
507_1	sp|O14662|STX16_HUMAN	3.40265	NA	37008.2	LTDAFLLLR	1	1	1	0.0277	19192	-	Syntaxin-16 OS=Homo sapiens OX=9606 GN=STX16 PE=1 SV=3	0	0	STX16
955_1	sp|P35659|DEK_HUMAN	3.40265	NA	42647.9	EPFTIAQGK	1	1	1	0.024	16910	-	Protein DEK OS=Homo sapiens OX=9606 GN=DEK PE=1 SV=1	249067	10377.8	DEK
5_7	sp|P48668|K2C6C_HUMAN	3.40265	NA	59988.3	AEAESWYQTK;AIGGGLSSVGGGSSTIK;AQYEEIAQR;DVDAAYMNK;FASFIDKVR;ISIGGGSCAISGGYGSR;LALDVEIATYR;LALDVEIATYRK;NKLEGLEDALQK;NKYEDEINK;NLDLDSIIAEVK;NLDLDSIIAEVKAQYEEIAQR;QEIAEINR;QLDSIVGER;QNLEPLFEQYINNLR;RQLDSIVGER;SGFSSISVSR;TAAENEFVTLKK;WTLLQEQGTK;YEDEINK;YEELQVTAGR	0;0;0;0;0;0;0;0;0;0;0;0;0;0;0;0;1;0;0;0;0	1	1	0.3387	23893;29508;20754;20777;18506;18022;19932;19931;31985;25299;25301;25300;28338;28339;27614;27611;22161;22160;22186;26939;26918;26919;26917;39390;16339;17758;17761;17763;35623;22785;18032;27441;23655;14243;14242;22565	-	Keratin, type II cytoskeletal 6C OS=Homo sapiens OX=9606 GN=KRT6C PE=1 SV=3	488062	13557.3	KRT6C
691_1	sp|Q8TAQ2|SMRC2_HUMAN	3.40265	NA	132797	TPEIYLAYR	1	1	1	0.0074	21344	sp|Q92922|SMRC1_HUMAN	SWI/SNF complex subunit SMARCC2 OS=Homo sapiens OX=9606 GN=SMARCC2 PE=1 SV=1	119269	2208.69	SMARCC2
67_1	sp|P69891|HBG1_HUMAN	3.40265	NA	16130.3	LLVVYPWTQR	1	1	1	0.068	25595	sp|P02042|HBD_HUMAN;sp|P02100|HBE_HUMAN;sp|P68871|HBB_HUMAN;sp|P69892|HBG2_HUMAN	Hemoglobin subunit gamma-1 OS=Homo sapiens OX=9606 GN=HBG1 PE=1 SV=2	0	0	HBG1
150_1	sp|Q2TAY7|SMU1_HUMAN	3.40265	NA	57507.2	YIHLENLLAR	1	1	1	0.0195	24706	-	WD40 repeat-containing protein SMU1 OS=Homo sapiens OX=9606 GN=SMU1 PE=1 SV=2	0	0	SMU1
673_1	sp|O43818|U3IP2_HUMAN	3.40265	NA	51808.5	AFEEDQVAGR	1	1	1	0.0211	21220	-	U3 small nucleolar RNA-interacting protein 2 OS=Homo sapiens OX=9606 GN=RRP9 PE=1 SV=1	1.37883e+06	49243.8	RRP9
664_1	sp|P43246|MSH2_HUMAN	3.40265	NA	104677	LTSLNEEYTK	1	1	1	0.0107	23471	-	DNA mismatch repair protein Msh2 OS=Homo sapiens OX=9606 GN=MSH2 PE=1 SV=1	312720	6131.77	MSH2
577_1	sp|Q92567|F168A_HUMAN	3.40265	NA	26167.5	TYQASSAAFR	1	1	1	0.041	20562	-	Protein FAM168A OS=Homo sapiens OX=9606 GN=FAM168A PE=1 SV=2	393959	65659.8	FAM168A
559_1	sp|Q9UI10|EI2BD_HUMAN	3.40265	NA	57521.3	ILQEAWTEGR	1	1	1	0.0191	23614	-	Translation initiation factor eIF-2B subunit delta OS=Homo sapiens OX=9606 GN=EIF2B4 PE=1 SV=2	2.91306e+06	112041	EIF2B4
666_1	sp|O43324|MCA3_HUMAN	3.40265	NA	19798.3	AAAAELSLLEK	1	1	1	0.0632	22325	-	Eukaryotic translation elongation factor 1 epsilon-1 OS=Homo sapiens OX=9606 GN=EEF1E1 PE=1 SV=1	0	0	EEF1E1
352_1	sp|O60499|STX10_HUMAN	3.40265	NA	28096.3	SLEDPFFVVR	1	1	1	0.0402	24965	-	Syntaxin-10 OS=Homo sapiens OX=9606 GN=STX10 PE=1 SV=1	0	0	STX10
551_1	sp|Q5T3I0|GPTC4_HUMAN	3.40265	NA	50350.8	LEAQEQAFLAR	1	1	1	0.0247	25614	-	G patch domain-containing protein 4 OS=Homo sapiens OX=9606 GN=GPATCH4 PE=1 SV=2	0	0	GPATCH4
971_1	sp|P52429|DGKE_HUMAN	3.40265	NA	63884.9	ILLNPVQVFDVTK	1	1	1	0.0229	30221	-	Diacylglycerol kinase epsilon OS=Homo sapiens OX=9606 GN=DGKE PE=1 SV=1	0	0	DGKE
294_1	sp|Q6IAA8|LTOR1_HUMAN	3.40265	NA	17733.8	TDEQALLSSILAK	1	1	1	0.0807	28275	-	Ragulator complex protein LAMTOR1 OS=Homo sapiens OX=9606 GN=LAMTOR1 PE=1 SV=2	0	0	LAMTOR1
914_1	sp|Q8N2K0|ABD12_HUMAN	3.40265	NA	45068.2	LTGPAAAEPR	1	1	1	0.0251	16676	-	Lysophosphatidylserine lipase ABHD12 OS=Homo sapiens OX=9606 GN=ABHD12 PE=1 SV=2	118769	5398.59	ABHD12
378_1	sp|P04080|CYTB_HUMAN	3.40265	NA	11132.6	VHVGDEDFVHLR	1	1	1	0.1224	28995	-	Cystatin-B OS=Homo sapiens OX=9606 GN=CSTB PE=1 SV=2	179886	29981.1	CSTB
740_1	sp|Q9H9B4|SFXN1_HUMAN	3.40265	NA	35596.3	IQESHPELR	1	1	1	0.028	20787	-	Sideroflexin-1 OS=Homo sapiens OX=9606 GN=SFXN1 PE=1 SV=4	623285	34626.9	SFXN1
210_1	sp|Q01081|U2AF1_HUMAN	3.40265	NA	27854.5	NPQNSSQSADGLR	1	1	1	0.0542	27923	-	Splicing factor U2AF 35 kDa subunit OS=Homo sapiens OX=9606 GN=U2AF1 PE=1 SV=3	0	0	U2AF1
555_1	sp|P04083|ANXA1_HUMAN	3.40265	NA	38690	TPAQFDADELR	1	1	1	0.0318	25265	-	Annexin A1 OS=Homo sapiens OX=9606 GN=ANXA1 PE=1 SV=2	0	0	ANXA1
212_1	sp|Q9UBF2|COPG2_HUMAN	3.40265	NA	97559.6	SIATLAITTLLK;VVLENEAVR	0;1	1	1	0.0241	24808;18110	-	Coatomer subunit gamma-2 OS=Homo sapiens OX=9606 GN=COPG2 PE=1 SV=1	0	0	COPG2
992_1	sp|P35610|SOAT1_HUMAN	3.40265	NA	64692.3	FIIIFEQIR	1	1	1	0.0164	22963	-	Sterol O-acyltransferase 1 OS=Homo sapiens OX=9606 GN=SOAT1 PE=1 SV=3	0	0	SOAT1
271_1	sp|Q9Y6B6|SAR1B_HUMAN	3.40265	NA	22395.5	LVFLGLDNAGK	1	1	1	0.0556	21982	sp|Q9NR31|SAR1A_HUMAN	GTP-binding protein SAR1b OS=Homo sapiens OX=9606 GN=SAR1B PE=1 SV=1	0	0	SAR1B
648_1	sp|O43752|STX6_HUMAN	3.40265	NA	29157.8	EEIDWTTNELR	1	1	1	0.0431	28609	-	Syntaxin-6 OS=Homo sapiens OX=9606 GN=STX6 PE=1 SV=1	198607	15277.5	STX6
220_1	sp|P35268|RL22_HUMAN	3.40265	NA	14777.8	AGNLGGGVVTIER	1	1	1	0.1016	24737	-	60S ribosomal protein L22 OS=Homo sapiens OX=9606 GN=RPL22 PE=1 SV=2	792733	132122	RPL22
187_1	sp|Q2NKX8|ERC6L_HUMAN	3.40265	NA	141015	IDGTVTHLLER	1	1	1	0.0088	25040	-	DNA excision repair protein ERCC-6-like OS=Homo sapiens OX=9606 GN=ERCC6L PE=1 SV=1	0	0	ERCC6L
954_1	sp|Q14527|HLTF_HUMAN	3.40265	NA	113857	VILDEGHAIR	1	1	1	0.0099	21269	-	Helicase-like transcription factor OS=Homo sapiens OX=9606 GN=HLTF PE=1 SV=2	0	0	HLTF
762_1	sp|Q9Y2U8|MAN1_HUMAN	3.40265	NA	99935.1	IGGADFLVWR	1	1	1	0.011	21609	-	Inner nuclear membrane protein Man1 OS=Homo sapiens OX=9606 GN=LEMD3 PE=1 SV=2	0	0	LEMD3
121_1	sp|P68400|CSK21_HUMAN	3.40265	NA	45114.8	GGPNIITLADIVK	1	1	1	0.0332	26479	sp|Q8NEV1|CSK23_HUMAN	Casein kinase II subunit alpha OS=Homo sapiens OX=9606 GN=CSNK2A1 PE=1 SV=1	0	0	CSNK2A1
698_1	sp|Q96EK5|KBP_HUMAN	3.40265	NA	71768.4	VSYLRPLDFEEAR	1	1	1	0.0209	31935	-	KIF-binding protein OS=Homo sapiens OX=9606 GN=KIFBP PE=1 SV=1	138266	4066.65	KIFBP
570_1	sp|Q9BRP1|PDD2L_HUMAN	3.40265	NA	39391.2	AAVLKPVLLGLR	1	1	1	0.0335	26041	-	Programmed cell death protein 2-like OS=Homo sapiens OX=9606 GN=PDCD2L PE=1 SV=1	0	0	PDCD2L
483_1	sp|P49207|RL34_HUMAN	3.40265	NA	13284.5	LSYNTASNK	1	1	1	0.0769	17164	-	60S ribosomal protein L34 OS=Homo sapiens OX=9606 GN=RPL34 PE=1 SV=3	424294	70715.7	RPL34
273_1	sp|O43432|IF4G3_HUMAN	3.40265	NA	176542	FMLQDVIDLR	1	1	1	0.0063	25348	-	Eukaryotic translation initiation factor 4 gamma 3 OS=Homo sapiens OX=9606 GN=EIF4G3 PE=1 SV=2	0	0	EIF4G3
777_1	sp|P85298|RHG08_HUMAN	3.40265	NA	53450	AAPLQEAVPR	1	1	1	0.0216	18802	-	Rho GTPase-activating protein 8 OS=Homo sapiens OX=9606 GN=ARHGAP8 PE=1 SV=1	225121	7762.81	ARHGAP8
500_1	sp|Q9UNS2|CSN3_HUMAN	3.40265	NA	47842	ASALEQFVNSVR	1	1	1	0.0284	27709	-	COP9 signalosome complex subunit 3 OS=Homo sapiens OX=9606 GN=COPS3 PE=1 SV=3	0	0	COPS3
1033_1	sp|P43487|RANG_HUMAN	3.40265	NA	23295.6	TLEEDEEELFK	1	1	1	0.0547	28081	-	Ran-specific GTPase-activating protein OS=Homo sapiens OX=9606 GN=RANBP1 PE=1 SV=1	490834	54537.2	RANBP1
395_1	sp|Q9H0E2|TOLIP_HUMAN	3.40265	NA	30262.2	GPVYIGELPQDFLR	1	1	1	0.0511	32068	-	Toll-interacting protein OS=Homo sapiens OX=9606 GN=TOLLIP PE=1 SV=1	81179.7	5073.73	TOLLIP
822_1	sp|Q9UHQ9|NB5R1_HUMAN	3.40265	NA	34073.2	EDLEELQAR	1	1	1	0.0295	20595	-	NADH-cytochrome b5 reductase 1 OS=Homo sapiens OX=9606 GN=CYB5R1 PE=1 SV=1	0	0	CYB5R1
66_1	sp|Q9UHX1|PUF60_HUMAN	3.40265	NA	59837.6	VVAEVYDQER	1	1	1	0.0179	23768	-	Poly(U)-binding-splicing factor PUF60 OS=Homo sapiens OX=9606 GN=PUF60 PE=1 SV=1	138079	4931.39	PUF60
278_1	sp|Q14315|FLNC_HUMAN	3.40265	NA	290841	DLAEDAPWK;IQIGQETVITVDAKAAGEGK;LIALLEVLSQK;LLGWIQNK;LVSIDSK	0;1;0;0;0	1	1	0.0202	18569;36948;24294;16314;9128	-	Filamin-C OS=Homo sapiens OX=9606 GN=FLNC PE=1 SV=3	1.62002e+06	10125.1	FLNC
304_1	sp|Q8IZ52|CHSS2_HUMAN	3.40265	NA	85414	ADVADVLGTALEELNR	1	1	1	0.0206	33101	-	Chondroitin sulfate synthase 2 OS=Homo sapiens OX=9606 GN=CHPF PE=1 SV=2	0	0	CHPF
359_1	sp|Q14126|DSG2_HUMAN	3.40265	NA	122218	VTQEIVTER	1	1	1	0.0081	19664	-	Desmoglein-2 OS=Homo sapiens OX=9606 GN=DSG2 PE=1 SV=2	498533	9775.15	DSG2
541_1	sp|P51570|GALK1_HUMAN	3.40265	NA	42245.6	EVQLEELEAAR	1	1	1	0.0281	25915	-	Galactokinase OS=Homo sapiens OX=9606 GN=GALK1 PE=1 SV=1	684646	36034	GALK1
700_1	sp|P53999|TCP4_HUMAN	3.40265	NA	14386.4	EQISDIDDAVR	1	1	1	0.0866	25221	-	Activated RNA polymerase II transcriptional coactivator p15 OS=Homo sapiens OX=9606 GN=SUB1 PE=1 SV=3	125810	12581	SUB1
259_1	sp|Q13247|SRSF6_HUMAN	3.40265	NA	39563.4	LIVENLSSR;NGYGFVEFEDSR	0;1	1	1	0.061	18195;28938	-	Serine/arginine-rich splicing factor 6 OS=Homo sapiens OX=9606 GN=SRSF6 PE=1 SV=2	0	0	SRSF6
444_1	sp|P61619|S61A1_HUMAN	3.40265	NA	52230.5	AFSPTTVNTGR	1	1	1	0.0231	22114	-	Protein transport protein Sec61 subunit alpha isoform 1 OS=Homo sapiens OX=9606 GN=SEC61A1 PE=1 SV=2	4.67614e+06	275067	SEC61A1
82_1	sp|Q9NNW5|WDR6_HUMAN	3.40265	NA	121647	DGAYYQLFVR	1	1	1	0.0089	24419	-	WD repeat-containing protein 6 OS=Homo sapiens OX=9606 GN=WDR6 PE=1 SV=1	82242.9	1581.59	WDR6
602_1	sp|Q14203|DCTN1_HUMAN	3.40265	NA	141607	ELTNQQEASVER	1	1	1	0.0094	28552	-	Dynactin subunit 1 OS=Homo sapiens OX=9606 GN=DCTN1 PE=1 SV=3	236648	3380.69	DCTN1
353_1	sp|Q15363|TMED2_HUMAN	3.40265	NA	22746.4	IVMFTIDIGEAPK	1	1	1	0.0647	29557	-	Transmembrane emp24 domain-containing protein 2 OS=Homo sapiens OX=9606 GN=TMED2 PE=1 SV=1	59835.8	5439.62	TMED2
252_1	sp|P51571|SSRD_HUMAN	3.40265	NA	18986.6	FFDEESYSLLR	1	1	1	0.0636	28610	-	Translocon-associated protein subunit delta OS=Homo sapiens OX=9606 GN=SSR4 PE=1 SV=1	561000	62333.3	SSR4
379_1	sp|Q96Q15|SMG1_HUMAN	3.40265	NA	410241	AQDTFQTIEGIIR	1	1	1	0.0036	30312	-	Serine/threonine-protein kinase SMG1 OS=Homo sapiens OX=9606 GN=SMG1 PE=1 SV=3	39620.4	208.529	SMG1
377_1	sp|P84103|SRSF3_HUMAN	3.40265	NA	19317.9	AFGYYGPLR;NPPGFAFVEFEDPR	1;0	1	1	0.1402	18547;32278	-	Serine/arginine-rich splicing factor 3 OS=Homo sapiens OX=9606 GN=SRSF3 PE=1 SV=1	354591	35459.1	SRSF3
763_1	sp|Q92522|H1X_HUMAN	3.40265	NA	22473.5	ALVQNDTLLQVK	1	1	1	0.0563	27239	-	Histone H1.10 OS=Homo sapiens OX=9606 GN=H1-10 PE=1 SV=1	0	0	H1-10
993_1	sp|O60831|PRAF2_HUMAN	3.40265	NA	19245.5	ALDDFVLGSAR	1	1	1	0.0618	22507	-	PRA1 family protein 2 OS=Homo sapiens OX=9606 GN=PRAF2 PE=1 SV=1	605342	151336	PRAF2
902_1	sp|P15374|UCHL3_HUMAN	3.40265	NA	26166	YLENYDAIR	1	1	1	0.0391	22276	-	Ubiquitin carboxyl-terminal hydrolase isozyme L3 OS=Homo sapiens OX=9606 GN=UCHL3 PE=1 SV=1	63561.9	5296.82	UCHL3
419_1	sp|Q8NI36|WDR36_HUMAN	3.40265	NA	105255	ESGPSGIETELR	1	1	1	0.0126	25583	-	WD repeat-containing protein 36 OS=Homo sapiens OX=9606 GN=WDR36 PE=1 SV=1	923553	19240.7	WDR36
997_1	sp|P19525|E2AK2_HUMAN	3.40265	NA	62055.6	VLALELFEQITK	1	1	1	0.0218	28570	-	Interferon-induced, double-stranded RNA-activated protein kinase OS=Homo sapiens OX=9606 GN=EIF2AK2 PE=1 SV=2	0	0	EIF2AK2
147_1	sp|Q05682|CALD1_HUMAN	3.40265	NA	93175.4	EAEGAPQVEAGK	1	1	1	0.0151	23134	-	Caldesmon OS=Homo sapiens OX=9606 GN=CALD1 PE=1 SV=3	0	0	CALD1
158_1	sp|P60866|RS20_HUMAN	3.40265	NA	13364.3	TPVEPEVAIHR	1	1	1	0.0924	24883	-	40S ribosomal protein S20 OS=Homo sapiens OX=9606 GN=RPS20 PE=1 SV=1	796729	132788	RPS20
1030_1	sp|Q9P2K8|E2AK4_HUMAN	3.40265	NA	186794	LPSAAFFSETQR	1	1	1	0.0073	27494	-	eIF-2-alpha kinase GCN2 OS=Homo sapiens OX=9606 GN=EIF2AK4 PE=1 SV=3	228476	2567.15	EIF2AK4
999_1	sp|Q08379|GOGA2_HUMAN	3.40265	NA	113017	LLELQELVLR	1	1	1	0.01	24264	-	Golgin subfamily A member 2 OS=Homo sapiens OX=9606 GN=GOLGA2 PE=1 SV=3	0	0	GOLGA2
921_1	sp|P22695|QCR2_HUMAN	3.40265	NA	48412.9	YEDFSNLGTTHLLR	1	1	1	0.0309	32855	-	Cytochrome b-c1 complex subunit 2, mitochondrial OS=Homo sapiens OX=9606 GN=UQCRC2 PE=1 SV=3	0	0	UQCRC2
617_1	sp|Q96AQ6|PBIP1_HUMAN	3.40265	NA	80594.1	GALQQGEAFQR	1	1	1	0.015	23681	-	Pre-B-cell leukemia transcription factor-interacting protein 1 OS=Homo sapiens OX=9606 GN=PBXIP1 PE=1 SV=1	0	0	PBXIP1
734_1	sp|Q6UYE1|LEU7_HUMAN	3.40265	NA	23909.3	MASPAPLVASISHQMVALQTLQLLQQEWGWGDGPVAPGNPRDPDHVSTAPAR	1	1	1	0.2353	42879	-	Leukemia-associated protein 7 OS=Homo sapiens OX=9606 GN=DLEU7 PE=2 SV=1	0	0	DLEU7
262_1	sp|Q9BTY7|HGH1_HUMAN	3.40265	NA	42102.7	ELAPEPWVER	1	1	1	0.0256	24256	-	Protein HGH1 homolog OS=Homo sapiens OX=9606 GN=HGH1 PE=1 SV=1	528726	22988.1	HGH1
861_1	sp|Q9BZF1|OSBL8_HUMAN	3.40265	NA	101132	VVLPTFILEPR	1	1	1	0.0124	25830	-	Oxysterol-binding protein-related protein 8 OS=Homo sapiens OX=9606 GN=OSBPL8 PE=1 SV=3	23604.9	421.516	OSBPL8
435_1	sp|Q8WU90|ZC3HF_HUMAN	3.40265	NA	48572.6	EVFEFRPELVNDDDEEADDTR	1	1	1	0.0493	39946	-	Zinc finger CCCH domain-containing protein 15 OS=Homo sapiens OX=9606 GN=ZC3H15 PE=1 SV=1	0	0	ZC3H15
474_1	sp|O00487|PSDE_HUMAN	3.40265	NA	34554.6	AVAVVVDPIQSVK	1	1	1	0.0419	26807	-	26S proteasome non-ATPase regulatory subunit 14 OS=Homo sapiens OX=9606 GN=PSMD14 PE=1 SV=1	0	0	PSMD14
242_1	sp|O94979|SC31A_HUMAN	3.40265	NA	132931	TTFEDLIQR	1	1	1	0.0074	21261	-	Protein transport protein Sec31A OS=Homo sapiens OX=9606 GN=SEC31A PE=1 SV=3	106815	2179.9	SEC31A
317_1	sp|O00303|EIF3F_HUMAN	3.40265	NA	37540.2	VIGLSSDLQQVGGASAR	1	1	1	0.0476	32763	-	Eukaryotic translation initiation factor 3 subunit F OS=Homo sapiens OX=9606 GN=EIF3F PE=1 SV=1	0	0	EIF3F
579_1	sp|Q9NYP7|ELOV5_HUMAN	3.40265	NA	35269.9	MEHFDASLSTYFK	1	1	1	0.0435	32418	-	Elongation of very long chain fatty acids protein 5 OS=Homo sapiens OX=9606 GN=ELOVL5 PE=1 SV=1	0	0	ELOVL5
476_1	sp|Q9BSJ2|GCP2_HUMAN	3.40265	NA	102469	LEALLELALR	1	1	1	0.0111	21803	-	Gamma-tubulin complex component 2 OS=Homo sapiens OX=9606 GN=TUBGCP2 PE=1 SV=2	0	0	TUBGCP2
791_1	sp|Q6IAN0|DRS7B_HUMAN	3.40265	NA	35096.6	YGVMDTTTAQGR	1	1	1	0.0369	26590	-	Dehydrogenase/reductase SDR family member 7B OS=Homo sapiens OX=9606 GN=DHRS7B PE=1 SV=2	0	0	DHRS7B
142_1	sp|P46783|RS10_HUMAN	3.40265	NA	18885.9	IAIYELLFK	1	1	1	0.0545	20825	-	40S ribosomal protein S10 OS=Homo sapiens OX=9606 GN=RPS10 PE=1 SV=1	0	0	RPS10
163_1	sp|O00425|IF2B3_HUMAN	3.40265	NA	63665.6	IAPAEAPDAK;MVIITGPPEAQFK	1;0	1	1	0.0397	16673;29497	-	Insulin-like growth factor 2 mRNA-binding protein 3 OS=Homo sapiens OX=9606 GN=IGF2BP3 PE=1 SV=2	0	0	IGF2BP3
356_1	sp|P40939|ECHA_HUMAN	3.40265	NA	82946.9	TIEYLEEVAITFAK	1	1	1	0.0183	32344	-	Trifunctional enzyme subunit alpha, mitochondrial OS=Homo sapiens OX=9606 GN=HADHA PE=1 SV=2	0	0	HADHA
333_1	sp|Q9BTT6|LRRC1_HUMAN	3.40265	NA	59204.9	SLEELLLDANQLR	1	1	1	0.0248	30672	sp|Q14160|SCRIB_HUMAN	Leucine-rich repeat-containing protein 1 OS=Homo sapiens OX=9606 GN=LRRC1 PE=1 SV=1	101011	3367.04	LRRC1
941_1	sp|P51149|RAB7A_HUMAN	3.40265	NA	23474.8	EAINVEQAFQTIAR	1	1	1	0.0676	31876	-	Ras-related protein Rab-7a OS=Homo sapiens OX=9606 GN=RAB7A PE=1 SV=1	101753	5985.46	RAB7A
344_1	sp|Q15056|IF4H_HUMAN	3.40265	NA	27368.4	EALTYDGALLGDR	1	1	1	0.0524	28367	-	Eukaryotic translation initiation factor 4H OS=Homo sapiens OX=9606 GN=EIF4H PE=1 SV=5	356420	16972.4	EIF4H
51_1	sp|Q9P246|STIM2_HUMAN	3.40265	NA	83918.2	QYAEQELEQVR	1	1	1	0.0147	28349	-	Stromal interaction molecule 2 OS=Homo sapiens OX=9606 GN=STIM2 PE=1 SV=2	194198	5110.48	STIM2
410_1	sp|Q01780|EXOSX_HUMAN	3.40265	NA	100768	VGILLDEASGVNK	1	1	1	0.0147	26570	-	Exosome component 10 OS=Homo sapiens OX=9606 GN=EXOSC10 PE=1 SV=2	3.17608e+06	51227.1	EXOSC10
798_1	sp|Q13454|TUSC3_HUMAN	3.40265	NA	39650.5	IGFAAEQLAK	1	1	1	0.0287	18677	-	Tumor suppressor candidate 3 OS=Homo sapiens OX=9606 GN=TUSC3 PE=1 SV=1	0	0	TUSC3
835_1	sp|Q15758|AAAT_HUMAN	3.40265	NA	56562.3	EVLDSFLDLAR	1	1	1	0.0203	25660	-	Neutral amino acid transporter B(0) OS=Homo sapiens OX=9606 GN=SLC1A5 PE=1 SV=2	0	0	SLC1A5
837_1	sp|P17480|UBF1_HUMAN	3.40265	NA	89350.2	FLESLPEEEQQR	1	1	1	0.0157	30557	-	Nucleolar transcription factor 1 OS=Homo sapiens OX=9606 GN=UBTF PE=1 SV=1	280203	5837.56	UBTF
208_1	sp|O95219|SNX4_HUMAN	3.40265	NA	51876.1	IGLENFLLR	1	1	1	0.02	19670	-	Sorting nexin-4 OS=Homo sapiens OX=9606 GN=SNX4 PE=1 SV=1	0	0	SNX4
629_1	sp|Q14978|NOLC1_HUMAN	3.40265	NA	73559.6	VVPSDLYPLVLGFLR	1	1	1	0.0215	33120	-	Nucleolar and coiled-body phosphoprotein 1 OS=Homo sapiens OX=9606 GN=NOLC1 PE=1 SV=2	0	0	NOLC1
221_1	sp|Q9Y5S9|RBM8A_HUMAN	3.40265	NA	19876.7	GYTLVEYETYK	1	1	1	0.0632	27766	-	RNA-binding protein 8A OS=Homo sapiens OX=9606 GN=RBM8A PE=1 SV=1	463066	57883.3	RBM8A
771_1	sp|P10321|HLAC_HUMAN	3.40265	NA	40622.9	WAAVVVPSGQEQR	1	1	1	0.0355	29088	-	HLA class I histocompatibility antigen, C alpha chain OS=Homo sapiens OX=9606 GN=HLA-C PE=1 SV=3	0	0	HLA-C
580_1	sp|Q9UKA9|PTBP2_HUMAN	3.40265	NA	57454.8	VTNILMLK	1	1	1	0.0151	15497	-	Polypyrimidine tract-binding protein 2 OS=Homo sapiens OX=9606 GN=PTBP2 PE=1 SV=1	0	0	PTBP2
778_1	sp|O75494|SRS10_HUMAN	3.40265	NA	31281.8	DAEDALHNLDR	1	1	1	0.042	25419	-	Serine/arginine-rich splicing factor 10 OS=Homo sapiens OX=9606 GN=SRSF10 PE=1 SV=1	0	0	SRSF10
935_1	sp|Q5VIR6|VPS53_HUMAN	3.40265	NA	94345.1	VDVSLIER	1	1	1	0.0096	14905	-	Vacuolar protein sorting-associated protein 53 homolog OS=Homo sapiens OX=9606 GN=VPS53 PE=1 SV=2	33827.9	719.742	VPS53
1012_1	sp|Q12788|TBL3_HUMAN	3.40265	NA	88978.5	VNILEVASGAVLR	1	1	1	0.0161	27212	-	Transducin beta-like protein 3 OS=Homo sapiens OX=9606 GN=TBL3 PE=1 SV=2	25526.3	520.944	TBL3
139_1	sp|P31689|DNJA1_HUMAN	3.40265	NA	44839.5	ITFHGEGDQEPGLEPGDIIIVLDQK	1	1	1	0.063	40473	-	DnaJ homolog subfamily A member 1 OS=Homo sapiens OX=9606 GN=DNAJA1 PE=1 SV=2	154360	7016.39	DNAJA1
785_1	sp|P52732|KIF11_HUMAN	3.40265	NA	119085	IGAVEEELNR	1	1	1	0.0095	21465	-	Kinesin-like protein KIF11 OS=Homo sapiens OX=9606 GN=KIF11 PE=1 SV=2	0	0	KIF11
618_1	sp|Q5BJH7|YIF1B_HUMAN	3.40265	NA	34413	ILADAAAEGVPVR	1	1	1	0.0414	25762	-	Protein YIF1B OS=Homo sapiens OX=9606 GN=YIF1B PE=1 SV=1	280581	28058.1	YIF1B
495_1	sp|Q8NBJ7|SUMF2_HUMAN	3.40265	NA	33821.8	MGNTPDSASDNLGFR	1	1	1	0.0498	31969	-	Inactive C-alpha-formylglycine-generating enzyme 2 OS=Homo sapiens OX=9606 GN=SUMF2 PE=1 SV=2	0	0	SUMF2
1003_1	sp|O14976|GAK_HUMAN	3.40265	NA	143100	GDLDISYITSR	1	1	1	0.0084	24635	-	Cyclin-G-associated kinase OS=Homo sapiens OX=9606 GN=GAK PE=1 SV=2	123525	1790.22	GAK
1001_1	sp|O95486|SC24A_HUMAN	3.40265	NA	119674	DALVNAVIDSLSAYR	1	1	1	0.0137	32110	-	Protein transport protein Sec24A OS=Homo sapiens OX=9606 GN=SEC24A PE=1 SV=2	0	0	SEC24A
562_1	sp|P62304|RUXE_HUMAN	3.40265	NA	10796.6	VMVQPINLIFR	1	1	1	0.1196	27330	-	Small nuclear ribonucleoprotein E OS=Homo sapiens OX=9606 GN=SNRPE PE=1 SV=1	0	0	SNRPE
870_1	sp|Q9Y5A9|YTHD2_HUMAN	3.27198	NA	62295.7	SASSLLEQRPK	1	1	1	0.019	25163	-	YTH domain-containing family protein 2 OS=Homo sapiens OX=9606 GN=YTHDF2 PE=1 SV=2	0	0	YTHDF2
365_1	sp|P35249|RFC4_HUMAN	3.27198	NA	39656.9	ELFGPELFR	1	1	1	0.0248	20764	-	Replication factor C subunit 4 OS=Homo sapiens OX=9606 GN=RFC4 PE=1 SV=2	49428.3	1830.68	RFC4
90_1	sp|P12235|ADT1_HUMAN	3.27198	NA	33043.2	AAYFGVYDTAK;EQGFLSFWR;GMGGAFVLVLYDEIKK;LLLQVQHASK;TAVAPIER;YFPTQALNFAFK	0;1;0;0;0;0	1	1	0.2215	23712;23713;22678;34054;34051;34052;34053;21683;21682;12357;29495	-	ADP/ATP translocase 1 OS=Homo sapiens OX=9606 GN=SLC25A4 PE=1 SV=4	60343.5	2873.5	SLC25A4
114_1	sp|Q15323|K1H1_HUMAN	3.27198	NA	47207.1	DNAELENLIR;LAADDFR	1;0	1	1	0.0409	23170;10549;10551	sp|Q14525|KT33B_HUMAN	Keratin, type I cuticular Ha1 OS=Homo sapiens OX=9606 GN=KRT31 PE=1 SV=3	149509	5750.34	KRT31
962_1	sp|P62316|SMD2_HUMAN	3.27198	NA	13518.2	GDSVIVVLR	1	1	1	0.0763	15846	-	Small nuclear ribonucleoprotein Sm D2 OS=Homo sapiens OX=9606 GN=SNRPD2 PE=1 SV=1	559711	62190.1	SNRPD2
406_1	sp|P20339|RAB5A_HUMAN	3.27198	NA	23643.8	LVLLGESAVGK	1	1	1	0.0512	20065	sp|P51148|RAB5C_HUMAN;sp|P61020|RAB5B_HUMAN	Ras-related protein Rab-5A OS=Homo sapiens OX=9606 GN=RAB5A PE=1 SV=2	0	0	RAB5A
542_1	sp|Q8WWM7|ATX2L_HUMAN	3.27198	NA	113304	EIESSPQYR	1	1	1	0.0084	20778	-	Ataxin-2-like protein OS=Homo sapiens OX=9606 GN=ATXN2L PE=1 SV=2	0	0	ATXN2L
975_1	sp|Q96T76|MMS19_HUMAN	3.27198	NA	113217	EDLILSLR	1	1	1	0.0078	15886	-	MMS19 nucleotide excision repair protein homolog OS=Homo sapiens OX=9606 GN=MMS19 PE=1 SV=2	50488.1	917.965	MMS19
216_1	sp|Q9H0U4|RAB1B_HUMAN	3.27198	NA	22157.2	MNPEYDYLFK	1	1	1	0.0498	28010	-	Ras-related protein Rab-1B OS=Homo sapiens OX=9606 GN=RAB1B PE=1 SV=1	0	0	RAB1B
231_1	sp|O00273|DFFA_HUMAN	3.27198	NA	36499.5	LQHTLQQVLDQR	1	1	1	0.0363	30107	-	DNA fragmentation factor subunit alpha OS=Homo sapiens OX=9606 GN=DFFA PE=1 SV=1	0	0	DFFA
864_1	sp|Q9Y5J1|UTP18_HUMAN	3.27198	NA	61964.4	IQSIYLER	1	1	1	0.0144	17912	-	U3 small nucleolar RNA-associated protein 18 homolog OS=Homo sapiens OX=9606 GN=UTP18 PE=1 SV=3	217806	7510.56	UTP18
842_1	sp|Q92544|TM9S4_HUMAN	3.27198	NA	74469.7	FEVIPQSIR	1	1	1	0.014	20165	-	Transmembrane 9 superfamily member 4 OS=Homo sapiens OX=9606 GN=TM9SF4 PE=1 SV=2	1.54373e+06	70169.6	TM9SF4
373_1	sp|O14964|HGS_HUMAN	3.27198	NA	86137.5	ALQNAVTTFVNR	1	1	1	0.0154	27047	-	Hepatocyte growth factor-regulated tyrosine kinase substrate OS=Homo sapiens OX=9606 GN=HGS PE=1 SV=1	99251.6	3422.47	HGS
120_1	sp|Q9UNW1|MINP1_HUMAN	3.27198	NA	55016.1	LASLFPALFSR	1	1	1	0.0226	24174	-	Multiple inositol polyphosphate phosphatase 1 OS=Homo sapiens OX=9606 GN=MINPP1 PE=1 SV=1	0	0	MINPP1
482_1	sp|A2RRP1|NBAS_HUMAN	3.27198	NA	268401	LLGLAELLR	1	1	1	0.0038	17180	-	NBAS subunit of NRZ tethering complex OS=Homo sapiens OX=9606 GN=NBAS PE=1 SV=2	0	0	NBAS
1026_1	sp|O43808|PM34_HUMAN	3.27198	NA	34544.8	NILYLLHQR	1	1	1	0.0293	22696	-	Peroxisomal membrane protein PMP34 OS=Homo sapiens OX=9606 GN=SLC25A17 PE=1 SV=1	2.85728e+06	178580	SLC25A17
450_1	sp|P51809|VAMP7_HUMAN	3.27198	NA	24919	AFNFLNEIK	1	1	1	0.0409	20393	-	Vesicle-associated membrane protein 7 OS=Homo sapiens OX=9606 GN=VAMP7 PE=1 SV=3	21678.7	1548.48	VAMP7
886_1	sp|O00170|AIP_HUMAN	3.27198	NA	37640.1	VLELDPALAPVVSR	1	1	1	0.0424	30111	-	AH receptor-interacting protein OS=Homo sapiens OX=9606 GN=AIP PE=1 SV=3	6847.88	311.267	AIP
934_1	sp|O43491|E41L2_HUMAN	3.27198	NA	112519	VEGDNIYVR	1	1	1	0.009	19280	-	Band 4.1-like protein 2 OS=Homo sapiens OX=9606 GN=EPB41L2 PE=1 SV=1	101823	1642.31	EPB41L2
686_1	sp|Q92667|AKAP1_HUMAN	3.27198	NA	97280.9	VLEEALLSR	1	1	1	0.01	18142	-	A-kinase anchor protein 1, mitochondrial OS=Homo sapiens OX=9606 GN=AKAP1 PE=1 SV=1	180254	3918.57	AKAP1
227_1	sp|P29590|PML_HUMAN	3.27198	NA	97488.9	ELLEAVDAR	1	1	1	0.0102	17724	-	Protein PML OS=Homo sapiens OX=9606 GN=PML PE=1 SV=3	884660	18054.3	PML
310_1	sp|O60493|SNX3_HUMAN	3.27198	NA	18750.8	FTTYEIR	1	1	1	0.0432	14858	-	Sorting nexin-3 OS=Homo sapiens OX=9606 GN=SNX3 PE=1 SV=3	549341	54934.1	SNX3
1014_1	sp|Q15181|IPYR_HUMAN	3.27198	NA	32639.2	AAPFSLEYR	1	1	1	0.0311	18860	-	Inorganic pyrophosphatase OS=Homo sapiens OX=9606 GN=PPA1 PE=1 SV=2	76488.6	3824.43	PPA1
694_1	sp|Q6Y7W6|GGYF2_HUMAN	3.27198	NA	149978	VPFSPGPAPPPHMGELDQER	1	1	1	0.0154	38006	-	GRB10-interacting GYF protein 2 OS=Homo sapiens OX=9606 GN=GIGYF2 PE=1 SV=1	0	0	GIGYF2
503_1	sp|P63220|RS21_HUMAN	3.15579	NA	9105.57	MGESDDSILR	1	1	1	0.1205	21717	-	40S ribosomal protein S21 OS=Homo sapiens OX=9606 GN=RPS21 PE=1 SV=1	0	0	RPS21
588_1	sp|P53990|IST1_HUMAN	3.15579	NA	39725.5	LQSEVAELK	1	1	1	0.0247	17765	-	IST1 homolog OS=Homo sapiens OX=9606 GN=IST1 PE=1 SV=1	40069	3082.23	IST1
248_1	sp|P55735|SEC13_HUMAN	3.11274	NA	35518.1	NGGQILIADLR	1	1	1	0.0342	22724	-	Protein SEC13 homolog OS=Homo sapiens OX=9606 GN=SEC13 PE=1 SV=3	0	0	SEC13
531_1	sp|Q96AE7|TTC17_HUMAN	3.11274	NA	129477	LIQEEQILR	1	1	1	0.0079	21831	-	Tetratricopeptide repeat protein 17 OS=Homo sapiens OX=9606 GN=TTC17 PE=1 SV=1	630435	10507.2	TTC17
813_1	sp|O00408|PDE2A_HUMAN	3.11274	NA	105649	EALSAVLPR	1	1	1	0.0096	15768	-	cGMP-dependent 3',5'-cyclic phosphodiesterase OS=Homo sapiens OX=9606 GN=PDE2A PE=1 SV=1	686914	13468.9	PDE2A
110_1	sp|P49959|MRE11_HUMAN	3.11274	NA	80543.3	IPLHTVRQFFMEDIVLANHPDIFNPDNPK	1	1	1	0.041	41734	-	Double-strand break repair protein MRE11 OS=Homo sapiens OX=9606 GN=MRE11 PE=1 SV=3	0	0	MRE11
153_1	sp|Q9NV96|CC50A_HUMAN	3.11274	NA	40657.6	TAALPTFR	1	1	1	0.0222	13053	sp|Q3MIR4|CC50B_HUMAN	Cell cycle control protein 50A OS=Homo sapiens OX=9606 GN=TMEM30A PE=1 SV=1	9.87405e+07	6.17128e+06	TMEM30A
874_1	sp|P09661|RU2A_HUMAN	3.11274	NA	28398.1	SLTYLSILR	1	1	1	0.0353	19337	-	U2 small nuclear ribonucleoprotein A' OS=Homo sapiens OX=9606 GN=SNRPA1 PE=1 SV=2	0	0	SNRPA1
1025_1	sp|Q8N6G5|CGAT2_HUMAN	3.11274	NA	62532.4	SIINIIVPLAER	1	1	1	0.0221	27144	-	Chondroitin sulfate N-acetylgalactosaminyltransferase 2 OS=Homo sapiens OX=9606 GN=CSGALNACT2 PE=1 SV=1	0	0	CSGALNACT2
654_1	sp|Q6NUQ4|TM214_HUMAN	3.11274	NA	77101.4	LTNQELLR	1	1	1	0.0116	16795	-	Transmembrane protein 214 OS=Homo sapiens OX=9606 GN=TMEM214 PE=1 SV=2	49600.3	1340.55	TMEM214
490_1	sp|P18887|XRCC1_HUMAN	3.11274	NA	69454.9	TPATAPVPAR	1	1	1	0.0158	16612	-	DNA repair protein XRCC1 OS=Homo sapiens OX=9606 GN=XRCC1 PE=1 SV=3	0	0	XRCC1
6_1	sp|Q00005|2ABB_HUMAN	3.11274	NA	51677.6	SFFSEIISSISDVK	1	1	1	0.0316	31431	sp|P63151|2ABA_HUMAN;sp|Q66LE6|2ABD_HUMAN	Serine/threonine-protein phosphatase 2A 55 kDa regulatory subunit B beta isoform OS=Homo sapiens OX=9606 GN=PPP2R2B PE=1 SV=1	88859.8	3554.39	PPP2R2B
25_1	sp|Q68EM7|RHG17_HUMAN	3.11274	NA	95377.3	LVLDWDSVR	1	1	1	0.0102	20604	-	Rho GTPase-activating protein 17 OS=Homo sapiens OX=9606 GN=ARHGAP17 PE=1 SV=1	0	0	ARHGAP17
303_1	sp|O76024|WFS1_HUMAN	3.11274	NA	100227	TLTDLLLR	1	1	1	0.009	15400	-	Wolframin OS=Homo sapiens OX=9606 GN=WFS1 PE=1 SV=2	0	0	WFS1
43_1	sp|Q13439|GOGA4_HUMAN	3.11274	NA	260980	EQEVAELK;LLDLETER	0;1	1	1	0.0072	15412;16849	-	Golgin subfamily A member 4 OS=Homo sapiens OX=9606 GN=GOLGA4 PE=1 SV=1	153825	961.405	GOLGA4
385_1	sp|Q9Y6E2|5MP1_HUMAN	3.11274	NA	48132	LLELFPVNR;LLLFLK	1;0	1	1	0.0358	20555;8638	-	eIF5-mimic protein 1 OS=Homo sapiens OX=9606 GN=BZW2 PE=1 SV=1	0	0	BZW2
915_1	sp|Q13685|AAMP_HUMAN	3.11274	NA	46721.4	AVVGYEDGTIR	1	1	1	0.0253	22978	-	Angio-associated migratory cell protein OS=Homo sapiens OX=9606 GN=AAMP PE=1 SV=2	800947	50059.2	AAMP
402_1	sp|Q9H307|PININ_HUMAN	3.11274	NA	81579	LEVQAEEER	1	1	1	0.0126	20594	-	Pinin OS=Homo sapiens OX=9606 GN=PNN PE=1 SV=5	754903	17156.9	PNN
91_1	sp|Q9BQ39|DDX50_HUMAN	3.11274	NA	82514.1	EGAFSNFPISEETIK;NGIDILVGTPGR;VLVLAPTR	0;0;1	1	1	0.0475	32888;23912;23911;12737	-	ATP-dependent RNA helicase DDX50 OS=Homo sapiens OX=9606 GN=DDX50 PE=1 SV=1	221728	5543.19	DDX50
608_1	sp|Q9H2H9|S38A1_HUMAN	3.11274	NA	54012.2	SSLFELAK	1	1	1	0.0164	13674	-	Sodium-coupled neutral amino acid transporter 1 OS=Homo sapiens OX=9606 GN=SLC38A1 PE=1 SV=1	455689	26805.2	SLC38A1
394_1	sp|Q9H444|CHM4B_HUMAN	3.11274	NA	24934.6	QLAQIDGTLSTIEFQR	1	1	1	0.0714	34886	-	Charged multivesicular body protein 4b OS=Homo sapiens OX=9606 GN=CHMP4B PE=1 SV=1	9854.65	703.903	CHMP4B
424_1	sp|Q14145|KEAP1_HUMAN	3.11274	NA	69620.7	LLYAVGGFDGTNR	1	1	1	0.0208	28121	-	Kelch-like ECH-associated protein 1 OS=Homo sapiens OX=9606 GN=KEAP1 PE=1 SV=2	53501.3	1486.15	KEAP1
59_1	sp|P60228|EIF3E_HUMAN	3.11274	NA	52187.4	YLTTAVITNK	1	1	1	0.0225	21291	-	Eukaryotic translation initiation factor 3 subunit E OS=Homo sapiens OX=9606 GN=EIF3E PE=1 SV=1	0	0	EIF3E
769_1	sp|P30049|ATPD_HUMAN	3.11274	NA	17479.2	IEANEALVK	1	1	1	0.0536	16794	-	ATP synthase subunit delta, mitochondrial OS=Homo sapiens OX=9606 GN=ATP5F1D PE=1 SV=2	4.76628e+06	953256	ATP5F1D
911_1	sp|Q6L8Q7|PDE12_HUMAN	3.11274	NA	67308.9	VYTPSNADIGLR	1	1	1	0.0197	26369	-	2',5'-phosphodiesterase 12 OS=Homo sapiens OX=9606 GN=PDE12 PE=1 SV=2	266844	10263.2	PDE12
308_1	sp|Q99962|SH3G2_HUMAN	3.11274	NA	39937.1	TIEYLQPNPASR	1	1	1	0.0341	28274	sp|Q99961|SH3G1_HUMAN	Endophilin-A1 OS=Homo sapiens OX=9606 GN=SH3GL2 PE=1 SV=1	54197	2852.47	SH3GL2
735_1	sp|Q9H000|MKRN2_HUMAN	3.11274	NA	46909.4	LWDFIENR	1	1	1	0.0192	20289	-	E3 ubiquitin-protein ligase makorin-2 OS=Homo sapiens OX=9606 GN=MKRN2 PE=1 SV=2	25848.6	1033.95	MKRN2
890_1	sp|Q8IY81|SPB1_HUMAN	3.11274	NA	96499.2	TSVTDFLR	1	1	1	0.0094	15180	-	pre-rRNA 2'-O-ribose RNA methyltransferase FTSJ3 OS=Homo sapiens OX=9606 GN=FTSJ3 PE=1 SV=2	1.19714e+06	28503.3	FTSJ3
527_1	sp|O60763|USO1_HUMAN	3.11274	NA	107828	EQDLQLEELR	1	1	1	0.0104	25532	-	General vesicular transport factor p115 OS=Homo sapiens OX=9606 GN=USO1 PE=1 SV=2	641823	13098.4	USO1
19_1	sp|Q9BUF5|TBB6_HUMAN	3.11274	NA	49825	AALVDLEPGTMDSVR;FPGQLNADLR;LAVNMVPFPR;LHFFMPGFAPLTSR;NSSYFVEWIPNNVK	1;0;0;0;0	1	1	0.1413	31869;21493;21494;21492;21526;21529;22380;22381;21890;22417;32455;33243;33265	-	Tubulin beta-6 chain OS=Homo sapiens OX=9606 GN=TUBB6 PE=1 SV=1	546133	24824.2	TUBB6
590_1	sp|O15160|RPAC1_HUMAN	3.11274	NA	39225	FSPVATASYR	1	1	1	0.0289	20485	-	DNA-directed RNA polymerases I and III subunit RPAC1 OS=Homo sapiens OX=9606 GN=POLR1C PE=1 SV=1	233210	14575.6	POLR1C
581_1	sp|Q9H583|HEAT1_HUMAN	3.11274	NA	242215	SLDIFIK	1	1	1	0.0033	11525	-	HEAT repeat-containing protein 1 OS=Homo sapiens OX=9606 GN=HEATR1 PE=1 SV=3	65144.6	512.949	HEATR1
83_1	sp|Q96GA3|LTV1_HUMAN	3.11274	NA	54821.2	LQEVLNDYYK	1	1	1	0.0211	25842	-	Protein LTV1 homolog OS=Homo sapiens OX=9606 GN=LTV1 PE=1 SV=1	0	0	LTV1
33_1	sp|Q9BXS5|AP1M1_HUMAN	3.11274	NA	48556.1	ILQEYITQEGHK	1	1	1	0.0284	29725	-	AP-1 complex subunit mu-1 OS=Homo sapiens OX=9606 GN=AP1M1 PE=1 SV=3	0	0	AP1M1
39_1	sp|Q5TDH0|DDI2_HUMAN	3.11274	NA	44494.5	VLVEQQQDR	1	1	1	0.0226	20998	-	Protein DDI1 homolog 2 OS=Homo sapiens OX=9606 GN=DDI2 PE=1 SV=1	130817	5687.71	DDI2
752_1	sp|Q92621|NU205_HUMAN	3.11274	NA	227776	IQQGALELLR	1	1	1	0.005	21799	-	Nuclear pore complex protein Nup205 OS=Homo sapiens OX=9606 GN=NUP205 PE=1 SV=3	0	0	NUP205
346_1	sp|Q96TC7|RMD3_HUMAN	3.11274	NA	52086	GLAGEIVGEVR	1	1	1	0.0234	20521	-	Regulator of microtubule dynamics protein 3 OS=Homo sapiens OX=9606 GN=RMDN3 PE=1 SV=2	5.04713e+06	194120	RMDN3
903_1	sp|O95159|ZFPL1_HUMAN	3.11274	NA	34092.2	AAADSDPNLDPLMNPHIR	1	1	1	0.0581	36327	-	Zinc finger protein-like 1 OS=Homo sapiens OX=9606 GN=ZFPL1 PE=1 SV=2	0	0	ZFPL1
331_1	sp|Q96BD5|PF21A_HUMAN	3.11274	NA	74807.1	AATATMPASVVGQRPTIAMVTAINSQKAVLSTDVQNTPVNLQTSSK	1	1	1	0.0676	42376	-	PHD finger protein 21A OS=Homo sapiens OX=9606 GN=PHF21A PE=1 SV=1	0	0	PHF21A
697_1	sp|O43813|LANC1_HUMAN	3.11274	NA	45253.6	LTPEFSQR	1	1	1	0.0201	16521	-	Glutathione S-transferase LANCL1 OS=Homo sapiens OX=9606 GN=LANCL1 PE=1 SV=1	858010	42900.5	LANCL1
263_1	sp|Q6PKG0|LARP1_HUMAN	3.11274	NA	123434	VVEIVDEK	1	1	1	0.0073	14904	-	La-related protein 1 OS=Homo sapiens OX=9606 GN=LARP1 PE=1 SV=2	918893	13714.8	LARP1
820_1	sp|P28340|DPOD1_HUMAN	3.11274	NA	123553	WGEPEPFLR	1	1	1	0.0081	21490	-	DNA polymerase delta catalytic subunit OS=Homo sapiens OX=9606 GN=POLD1 PE=1 SV=2	0	0	POLD1
265_1	sp|P25786|PSA1_HUMAN	3.11274	NA	29536.9	LVSLIGSK	1	1	1	0.0304	10872	-	Proteasome subunit alpha type-1 OS=Homo sapiens OX=9606 GN=PSMA1 PE=1 SV=1	71272	3959.55	PSMA1
32_1	sp|O75251|NDUS7_HUMAN	3.11274	NA	23548.1	LDDLVNWAR	1	1	1	0.0423	20567	-	NADH dehydrogenase [ubiquinone] iron-sulfur protein 7, mitochondrial OS=Homo sapiens OX=9606 GN=NDUFS7 PE=1 SV=3	92852.3	6632.31	NDUFS7
582_1	sp|Q9P0K7|RAI14_HUMAN	3.11274	NA	109973	VLNELTQLK	1	1	1	0.0092	19073	-	Ankycorbin OS=Homo sapiens OX=9606 GN=RAI14 PE=1 SV=2	601858	8982.96	RAI14
1020_1	sp|Q8IZL8|PELP1_HUMAN	3.11274	NA	119624	FGILIGR	1	1	1	0.0062	9560	-	Proline-, glutamic acid- and leucine-rich protein 1 OS=Homo sapiens OX=9606 GN=PELP1 PE=1 SV=2	452901	12240.6	PELP1
877_1	sp|P55265|DSRAD_HUMAN	3.11274	NA	135981	DINAVLIDMER	1	1	1	0.009	26346	-	Double-stranded RNA-specific adenosine deaminase OS=Homo sapiens OX=9606 GN=ADAR PE=1 SV=4	99036.5	1320.49	ADAR
1024_1	sp|Q8N1F8|S11IP_HUMAN	3.11274	NA	120184	TVIQEALALDR	1	1	1	0.0101	24352	-	Serine/threonine-protein kinase 11-interacting protein OS=Homo sapiens OX=9606 GN=STK11IP PE=1 SV=4	0	0	STK11IP
757_1	sp|Q8WXR4|MYO3B_HUMAN	3.11274	NA	151733	LFSWIVNR	1	1	1	0.006	18303	-	Myosin-IIIb OS=Homo sapiens OX=9606 GN=MYO3B PE=2 SV=4	0	0	MYO3B
1038_1	sp|Q5BJF2|SGMR2_HUMAN	3.04556	NA	20834.2	ELYPVEFR	1	1	1	0.0455	18831	-	Sigma intracellular receptor 2 OS=Homo sapiens OX=9606 GN=TMEM97 PE=1 SV=1	1.02561e+06	128202	TMEM97
628_1	sp|O00139|KIF2A_HUMAN	3.04556	NA	79904.6	IDILTELR	1	1	1	0.0113	16354	-	Kinesin-like protein KIF2A OS=Homo sapiens OX=9606 GN=KIF2A PE=1 SV=3	85626.4	1991.31	KIF2A
821_1	sp|Q9BVP2|GNL3_HUMAN	3.04556	NA	61954.4	SGFNLEELEK	1	1	1	0.0182	22561	-	Guanine nucleotide-binding protein-like 3 OS=Homo sapiens OX=9606 GN=GNL3 PE=1 SV=2	443552	14785.1	GNL3
968_1	sp|Q8WZ42|TITIN_HUMAN	3.04556	NA	3.81365e+06	NAVGVSLPR	1	1	1	0.0003	14324	-	Titin OS=Homo sapiens OX=9606 GN=TTN PE=1 SV=4	747021	346.645	TTN
1023_1	sp|Q12769|NU160_HUMAN	3.04556	NA	162017	LLSTYLER	1	1	1	0.0056	17064	-	Nuclear pore complex protein Nup160 OS=Homo sapiens OX=9606 GN=NUP160 PE=1 SV=3	342784	5356	NUP160
862_1	sp|O15226|NKRF_HUMAN	3.04556	NA	77624.2	EGLGLDVER	1	1	1	0.013	16819	-	NF-kappa-B-repressing factor OS=Homo sapiens OX=9606 GN=NKRF PE=1 SV=2	178727	3885.37	NKRF
217_1	sp|P61803|DAD1_HUMAN	3.04556	NA	12488.6	SASVVSVISR	1	1	1	0.0885	18659	-	Dolichyl-diphosphooligosaccharide--protein glycosyltransferase subunit DAD1 OS=Homo sapiens OX=9606 GN=DAD1 PE=1 SV=3	0	0	DAD1
966_1	sp|Q9UL03|INT6_HUMAN	3.04556	NA	100326	LVTGIDNYGQGR	1	1	1	0.0135	26062	-	Integrator complex subunit 6 OS=Homo sapiens OX=9606 GN=INTS6 PE=1 SV=1	664690	12541.3	INTS6
56_1	sp|P10586|PTPRF_HUMAN	3.04556	NA	212744	TGEGFIDFIGQVHK	1	1	1	0.0073	31253	-	Receptor-type tyrosine-protein phosphatase F OS=Homo sapiens OX=9606 GN=PTPRF PE=1 SV=2	0	0	PTPRF
893_1	sp|Q13425|SNTB2_HUMAN	3.04556	NA	57913	LGDAILSVNGTDLR	1	1	1	0.0259	29447	-	Beta-2-syntrophin OS=Homo sapiens OX=9606 GN=SNTB2 PE=1 SV=1	0	0	SNTB2
727_1	sp|Q9UPP1|PHF8_HUMAN	3.04556	NA	117790	EIDVIDVTR	1	1	1	0.0085	19109	-	Histone lysine demethylase PHF8 OS=Homo sapiens OX=9606 GN=PHF8 PE=1 SV=3	0	0	PHF8
159_1	sp|Q15070|OXA1L_HUMAN	2.98597	NA	48516.5	EGFLESFK	1	1	1	0.0184	15779	-	Mitochondrial inner membrane protein OXA1L OS=Homo sapiens OX=9606 GN=OXA1L PE=1 SV=3	0	0	OXA1L
573_1	sp|P35250|RFC2_HUMAN	2.98597	NA	39132.1	IIEPIQSR	1	1	1	0.0226	15767	-	Replication factor C subunit 2 OS=Homo sapiens OX=9606 GN=RFC2 PE=1 SV=3	0	0	RFC2
355_1	sp|P39748|FEN1_HUMAN	2.98597	NA	42566.1	LIADVAPSAIR	1	1	1	0.0289	21351	-	Flap endonuclease 1 OS=Homo sapiens OX=9606 GN=FEN1 PE=1 SV=1	0	0	FEN1
117_2	sp|P07951|TPM2_HUMAN	2.93248	NA	32830.6	KATDAEADVASLNR;KLVILEGELER;LDKENAIDR;LVILEGELER;RIQLVEEELDR	0;0;1;0;0	1	1	0.1585	29765;26183;19629;22726;28480;28481	-	Tropomyosin beta chain OS=Homo sapiens OX=9606 GN=TPM2 PE=1 SV=1	0	0	TPM2
5_1	sp|Q9NSB2|KRT84_HUMAN	2.93248	NA	64801.5	FASFIDKVR;RLLEGEESR	0;1	1	1	0.03	19932;19931;20153	-	Keratin, type II cuticular Hb4 OS=Homo sapiens OX=9606 GN=KRT84 PE=2 SV=2	171471	4512.4	KRT84
695_1	sp|Q8NFQ8|TOIP2_HUMAN	2.93248	NA	51232.1	VSPIQIDGAGR	1	1	1	0.0234	20925	-	Torsin-1A-interacting protein 2 OS=Homo sapiens OX=9606 GN=TOR1AIP2 PE=1 SV=1	2.55334e+06	102134	TOR1AIP2
643_1	sp|Q9BYG3|MK67I_HUMAN	2.93248	NA	34201	VSGTLDTPEK	1	1	1	0.0341	18652	-	MKI67 FHA domain-interacting nucleolar phosphoprotein OS=Homo sapiens OX=9606 GN=NIFK PE=1 SV=1	118074	6945.54	NIFK
291_1	sp|P54727|RD23B_HUMAN	2.88965	NA	43144.6	TLQQQTFK	1	1	1	0.0196	17027	sp|P54725|RD23A_HUMAN	UV excision repair protein RAD23 homolog B OS=Homo sapiens OX=9606 GN=RAD23B PE=1 SV=1	6.27723e+06	418482	RAD23B
380_1	sp|Q8WUY1|THEM6_HUMAN	2.88965	NA	23849.9	LLEPFEVR	1	1	1	0.0385	17337	-	Protein THEM6 OS=Homo sapiens OX=9606 GN=THEM6 PE=1 SV=2	40240.1	2515.01	THEM6
908_1	sp|P39060|COIA1_HUMAN	2.88965	NA	178077	LQDLYSIVR	1	1	1	0.0051	20736	-	Collagen alpha-1(XVIII) chain OS=Homo sapiens OX=9606 GN=COL18A1 PE=1 SV=5	54139.7	887.536	COL18A1
868_1	sp|P62917|RL8_HUMAN	2.88965	NA	28007.3	DIIHDPGR	1	1	1	0.0311	14642	-	60S ribosomal protein L8 OS=Homo sapiens OX=9606 GN=RPL8 PE=1 SV=2	1.27481e+06	91057.7	RPL8
7_1	sp|Q12874|SF3A3_HUMAN	2.88965	NA	58812.3	YMEVSGNLR	1	1	1	0.018	19998	-	Splicing factor 3A subunit 3 OS=Homo sapiens OX=9606 GN=SF3A3 PE=1 SV=1	0	0	SF3A3
443_1	sp|Q13033|STRN3_HUMAN	2.88965	NA	87155.3	IAFLQGER	1	1	1	0.01	15005	-	Striatin-3 OS=Homo sapiens OX=9606 GN=STRN3 PE=1 SV=3	663936	21417.3	STRN3
563_1	sp|O94925|GLSK_HUMAN	2.88965	NA	73413.9	VLSPEAVR	1	1	1	0.012	12808	-	Glutaminase kidney isoform, mitochondrial OS=Homo sapiens OX=9606 GN=GLS PE=1 SV=1	431247	10518.2	GLS
206_1	sp|Q8N5M9|JAGN1_HUMAN	2.88965	NA	21111.1	LLDSWFTSTQEK	1	1	1	0.0656	29647	-	Protein jagunal homolog 1 OS=Homo sapiens OX=9606 GN=JAGN1 PE=1 SV=1	0	0	JAGN1
712_1	sp|O95747|OXSR1_HUMAN	2.88965	NA	57986	IPISLVLR	1	1	1	0.0152	14270	-	Serine/threonine-protein kinase OSR1 OS=Homo sapiens OX=9606 GN=OXSR1 PE=1 SV=1	0	0	OXSR1
247_1	sp|O15391|TYY2_HUMAN	2.88965	NA	41321.1	FSLDFNLR	1	1	1	0.0215	17579	sp|P25490|TYY1_HUMAN;sp|Q96MM3|ZFP42_HUMAN	Transcription factor YY2 OS=Homo sapiens OX=9606 GN=YY2 PE=2 SV=1	67035.5	5156.57	YY2
910_1	sp|Q3ZAQ7|VMA21_HUMAN	2.80673	NA	11346.9	AALNALQPPEFR	1	1	1	0.1188	26842	-	Vacuolar ATPase assembly integral membrane protein VMA21 OS=Homo sapiens OX=9606 GN=VMA21 PE=1 SV=1	0	0	VMA21
138_1	sp|A0A1B0GVQ0|SPAR_HUMAN	2.79604	NA	9625.81	QEASLFTGPVR	1	1	1	0.1222	25314	-	Small regulatory polypeptide of amino acid response OS=Homo sapiens OX=9606 GN=SPAAR PE=1 SV=2	379257	94814.2	SPAAR
979_1	sp|P11182|ODB2_HUMAN	2.77143	NA	53452.9	EDILNYLEK	1	1	1	0.0187	21675	-	Lipoamide acyltransferase component of branched-chain alpha-keto acid dehydrogenase complex, mitochondrial OS=Homo sapiens OX=9606 GN=DBT PE=1 SV=3	0	0	DBT
326_1	sp|Q9NSD9|SYFB_HUMAN	2.77143	NA	66073.5	DLLFQALGR	1	1	1	0.0153	18247	-	Phenylalanine--tRNA ligase beta subunit OS=Homo sapiens OX=9606 GN=FARSB PE=1 SV=3	0	0	FARSB
3_1	sp|P62330|ARF6_HUMAN	2.77143	NA	20069.4	FNVWDVGGQDK;TTILYK	1;0	1	1	0.0971	25311;8336	-	ADP-ribosylation factor 6 OS=Homo sapiens OX=9606 GN=ARF6 PE=1 SV=2	0	0	ARF6
872_1	sp|O14966|RAB7L_HUMAN	2.75819	NA	23140.4	VLQWSDYEIVR	1	1	1	0.0542	28657	-	Ras-related protein Rab-7L1 OS=Homo sapiens OX=9606 GN=RAB29 PE=1 SV=1	31243.8	2082.92	RAB29
332_1	sp|Q8TCG1|CIP2A_HUMAN	2.75819	NA	102121	IDLGFGTK	1	1	1	0.0088	12124	-	Protein CIP2A OS=Homo sapiens OX=9606 GN=CIP2A PE=1 SV=2	57604.1	886.216	CIP2A
713_1	sp|Q8IWU6|SULF1_HUMAN	2.75819	NA	100962	VPFFIR	1	1	1	0.0069	9642	-	Extracellular sulfatase Sulf-1 OS=Homo sapiens OX=9606 GN=SULF1 PE=1 SV=1	12544.4	291.729	SULF1
811_1	sp|Q8WVV4|POF1B_HUMAN	2.75819	NA	68022.4	YFGELLADLSR	1	1	1	0.0187	25805	-	Protein POF1B OS=Homo sapiens OX=9606 GN=POF1B PE=1 SV=3	0	0	POF1B
1008_1	sp|Q9ULE6|PALD_HUMAN	2.75819	NA	96693.2	ETPSLLQLR	1	1	1	0.0105	18990	-	Paladin OS=Homo sapiens OX=9606 GN=PALD1 PE=1 SV=3	0	0	PALD1
784_1	sp|Q8ND30|LIPB2_HUMAN	2.75819	NA	98482.3	SALLDHIWVTR	1	1	1	0.0126	26475	-	Liprin-beta-2 OS=Homo sapiens OX=9606 GN=PPFIBP2 PE=1 SV=3	0	0	PPFIBP2
1035_1	sp|Q9ULE4|F184B_HUMAN	2.75819	NA	120969	EVEAQLEEVR	1	1	1	0.0094	23574	-	Protein FAM184B OS=Homo sapiens OX=9606 GN=FAM184B PE=2 SV=3	1.04451e+07	132217	FAM184B
723_1	sp|O75915|PRAF3_HUMAN	2.75819	NA	21600.4	MDVNIAPLR	1	1	1	0.0479	20091	-	PRA1 family protein 3 OS=Homo sapiens OX=9606 GN=ARL6IP5 PE=1 SV=1	1.20485e+06	200808	ARL6IP5
404_1	sp|O75533|SF3B1_HUMAN	2.75819	NA	145738	TEILPPFFK	1	1	1	0.0069	20272	-	Splicing factor 3B subunit 1 OS=Homo sapiens OX=9606 GN=SF3B1 PE=1 SV=3	0	0	SF3B1
1011_1	sp|Q9Y6A1|POMT1_HUMAN	2.75819	NA	84825.6	FSELQWR	1	1	1	0.0094	16102	-	Protein O-mannosyl-transferase 1 OS=Homo sapiens OX=9606 GN=POMT1 PE=1 SV=3	403841	12237.6	POMT1
1048_1	sp|Q9HD45|TM9S3_HUMAN	2.75819	NA	67843.1	YLDPSFFQHR	1	1	1	0.017	26451	-	Transmembrane 9 superfamily member 3 OS=Homo sapiens OX=9606 GN=TM9SF3 PE=1 SV=2	11440.1	544.765	TM9SF3
235_1	sp|P54920|SNAA_HUMAN	2.75819	NA	33211.3	TIQGDEEDLR	1	1	1	0.0339	22851	-	Alpha-soluble NSF attachment protein OS=Homo sapiens OX=9606 GN=NAPA PE=1 SV=3	154163	7341.12	NAPA
528_1	sp|Q15020|SART3_HUMAN	2.75819	NA	109865	IQLIFER	1	1	1	0.0073	14534	-	Squamous cell carcinoma antigen recognized by T-cells 3 OS=Homo sapiens OX=9606 GN=SART3 PE=1 SV=1	0	0	SART3
508_1	sp|O00506|STK25_HUMAN	2.75819	NA	48081.8	VLFLIPK	1	1	1	0.0164	11326	sp|Q9P289|STK26_HUMAN;sp|Q9Y6E0|STK24_HUMAN	Serine/threonine-protein kinase 25 OS=Homo sapiens OX=9606 GN=STK25 PE=1 SV=1	2.93169e+06	127465	STK25
1054_1	sp|P13995|MTDC_HUMAN	2.75819	NA	37871.2	LVGDVDFEGVR	1	1	1	0.0314	23720	-	Bifunctional methylenetetrahydrofolate dehydrogenase/cyclohydrolase, mitochondrial OS=Homo sapiens OX=9606 GN=MTHFD2 PE=1 SV=2	1.52092e+07	691327	MTHFD2
1015_1	sp|Q13308|PTK7_HUMAN	2.75819	NA	118317	DEQQQLDFR	1	1	1	0.0084	22946	-	Inactive tyrosine-protein kinase 7 OS=Homo sapiens OX=9606 GN=PTK7 PE=1 SV=2	0	0	PTK7
826_1	sp|Q96EL2|RT24_HUMAN	2.75819	NA	19002.9	TVEDVFLR	1	1	1	0.0479	16551	-	28S ribosomal protein S24, mitochondrial OS=Homo sapiens OX=9606 GN=MRPS24 PE=1 SV=1	0	0	MRPS24
504_1	sp|P11217|PYGM_HUMAN	2.75819	NA	97030.6	VIFLENYR	1	1	1	0.0095	18867	sp|P06737|PYGL_HUMAN;sp|P11216|PYGB_HUMAN	Glycogen phosphorylase, muscle form OS=Homo sapiens OX=9606 GN=PYGM PE=1 SV=6	491362	8774.33	PYGM
1018_1	sp|Q96SB3|NEB2_HUMAN	2.75819	NA	89279.8	EAAAVAPPER	1	1	1	0.0122	17547	-	Neurabin-2 OS=Homo sapiens OX=9606 GN=PPP1R9B PE=1 SV=3	228945	5870.39	PPP1R9B
840_1	sp|Q9NW64|RBM22_HUMAN	2.75819	NA	46865.4	NHFYQFGEIR	1	1	1	0.0238	26468	-	Pre-mRNA-splicing factor RBM22 OS=Homo sapiens OX=9606 GN=RBM22 PE=1 SV=1	0	0	RBM22
81_1	sp|Q15061|WDR43_HUMAN	2.75819	NA	74843.4	LLNVWQVR	1	1	1	0.0118	18086	-	WD repeat-containing protein 43 OS=Homo sapiens OX=9606 GN=WDR43 PE=1 SV=3	0	0	WDR43
319_1	sp|O14893|GEMI2_HUMAN	2.75819	NA	31565.1	TPQEYLR	1	1	1	0.025	14086	-	Gem-associated protein 2 OS=Homo sapiens OX=9606 GN=GEMIN2 PE=1 SV=1	406682	29048.7	GEMIN2
469_1	sp|Q9BW27|NUP85_HUMAN	2.75819	NA	74971.1	IDEELTGK	1	1	1	0.0122	14015	-	Nuclear pore complex protein Nup85 OS=Homo sapiens OX=9606 GN=NUP85 PE=1 SV=1	793367	24792.7	NUP85
269_1	sp|Q6NTF9|RHBD2_HUMAN	2.75819	NA	39177.1	LGEVEDAR	1	1	1	0.022	13447	-	Rhomboid domain-containing protein 2 OS=Homo sapiens OX=9606 GN=RHBDD2 PE=1 SV=2	2.64521e+06	220435	RHBDD2
765_1	sp|Q9NRA1|PDGFC_HUMAN	2.75819	NA	39004.5	IITVSTNGSIHSPR	1	1	1	0.0406	30147	-	Platelet-derived growth factor C OS=Homo sapiens OX=9606 GN=PDGFC PE=1 SV=2	1.28842e+06	61353.3	PDGFC
827_1	sp|Q9Y4Z0|LSM4_HUMAN	2.75819	NA	15339.9	LPLSLLK	1	1	1	0.0504	9762	-	U6 snRNA-associated Sm-like protein LSm4 OS=Homo sapiens OX=9606 GN=LSM4 PE=1 SV=1	26741.7	2431.07	LSM4
945_1	sp|P51665|PSMD7_HUMAN	2.75819	NA	37002.5	DTTVGTLSQR	1	1	1	0.0309	19752	-	26S proteasome non-ATPase regulatory subunit 7 OS=Homo sapiens OX=9606 GN=PSMD7 PE=1 SV=2	0	0	PSMD7
674_1	sp|Q8WUK0|PTPM1_HUMAN	2.75819	NA	22829.1	IDPTVLLGALPLR	1	1	1	0.0647	28030	-	Phosphatidylglycerophosphatase and protein-tyrosine phosphatase 1 OS=Homo sapiens OX=9606 GN=PTPMT1 PE=1 SV=1	0	0	PTPMT1
138_1	sp|Q96GM8|TOE1_HUMAN	2.73065	NA	56512	TLFLELIR	1	1	1	0.0157	17387	-	Target of EGR1 protein 1 OS=Homo sapiens OX=9606 GN=TOE1 PE=1 SV=1	0	0	TOE1
576_1	sp|Q9UKM9|RALY_HUMAN	2.73065	NA	32443.6	VTVPLVR	1	1	1	0.0229	9759	-	RNA-binding protein Raly OS=Homo sapiens OX=9606 GN=RALY PE=1 SV=1	158700	8352.64	RALY
753_1	sp|Q14690|RRP5_HUMAN	2.73065	NA	208570	LGPSVVGLAR	1	1	1	0.0053	16202	-	Protein RRP5 homolog OS=Homo sapiens OX=9606 GN=PDCD11 PE=1 SV=3	0	0	PDCD11
427_1	sp|P43034|LIS1_HUMAN	2.73065	NA	46608.2	AIADYLR	1	1	1	0.0171	11003	-	Platelet-activating factor acetylhydrolase IB subunit beta OS=Homo sapiens OX=9606 GN=PAFAH1B1 PE=1 SV=2	844922	31293.4	PAFAH1B1
118_1	sp|Q96DI7|SNR40_HUMAN	2.68092	NA	39285.7	TVAVWDSETGER	1	1	1	0.0336	27411	-	U5 small nuclear ribonucleoprotein 40 kDa protein OS=Homo sapiens OX=9606 GN=SNRNP40 PE=1 SV=1	2.13596e+06	112419	SNRNP40
987_1	sp|Q9UKF6|CPSF3_HUMAN	2.68092	NA	77436.1	GLIPVFALGR	1	1	1	0.0146	18529	-	Cleavage and polyadenylation specificity factor subunit 3 OS=Homo sapiens OX=9606 GN=CPSF3 PE=1 SV=1	0	0	CPSF3
1041_1	sp|Q0VDF9|HSP7E_HUMAN	2.68092	NA	54760.1	SNILVFK	1	1	1	0.0138	10981	-	Heat shock 70 kDa protein 14 OS=Homo sapiens OX=9606 GN=HSPA14 PE=1 SV=1	43839.5	1414.18	HSPA14
783_1	sp|Q99943|PLCA_HUMAN	2.68092	NA	31695.7	HSMLTVFR	1	1	1	0.0283	17437	-	1-acyl-sn-glycerol-3-phosphate acyltransferase alpha OS=Homo sapiens OX=9606 GN=AGPAT1 PE=1 SV=2	490012	30625.7	AGPAT1
370_1	sp|O95218|ZRAB2_HUMAN	2.68092	NA	37382	TGYGGGFNER	1	1	1	0.0303	19002	-	Zinc finger Ran-binding domain-containing protein 2 OS=Homo sapiens OX=9606 GN=ZRANB2 PE=1 SV=2	119784	6304.44	ZRANB2
485_1	sp|P48634|PRC2A_HUMAN	2.68092	NA	228724	LIPGPLSPVAR	1	1	1	0.0051	21170	-	Protein PRRC2A OS=Homo sapiens OX=9606 GN=PRRC2A PE=1 SV=3	0	0	PRRC2A
844_1	sp|O94903|PLPHP_HUMAN	2.68092	NA	30324.6	IGSTIFGER	1	1	1	0.0327	16581	-	Pyridoxal phosphate homeostasis protein OS=Homo sapiens OX=9606 GN=PLPBP PE=1 SV=1	757521	44560.1	PLPBP
880_1	sp|Q13895|BYST_HUMAN	2.68092	NA	49570	EALLELLR	1	1	1	0.0183	15800	-	Bystin OS=Homo sapiens OX=9606 GN=BYSL PE=1 SV=3	0	0	BYSL
354_1	sp|Q13206|DDX10_HUMAN	2.65843	NA	100825	GLQEAQYR	1	1	1	0.0091	16071	-	Probable ATP-dependent RNA helicase DDX10 OS=Homo sapiens OX=9606 GN=DDX10 PE=1 SV=2	462920	9258.4	DDX10
42_1	sp|P07947|YES_HUMAN	2.65843	NA	60762.5	DAWEIPR;EVLEQVER;GSLLDFLK;IADFGLAR	0;1;0;0	1	1	0.0571	13377;17291;13625;12546	-	Tyrosine-protein kinase Yes OS=Homo sapiens OX=9606 GN=YES1 PE=1 SV=3	2.54372e+06	90847.1	YES1
466_1	sp|O94779|CNTN5_HUMAN	2.65843	NA	120611	SPPSQAPSNLR	1	1	1	0.01	22238	-	Contactin-5 OS=Homo sapiens OX=9606 GN=CNTN5 PE=1 SV=2	257053	4284.22	CNTN5
549_1	sp|P11177|ODPB_HUMAN	2.65843	NA	39208	DFLIPIGK	1	1	1	0.0223	13968	-	Pyruvate dehydrogenase E1 component subunit beta, mitochondrial OS=Homo sapiens OX=9606 GN=PDHB PE=1 SV=3	0	0	PDHB
865_1	sp|P10515|ODP2_HUMAN	2.65843	NA	68953.1	ILVPEGTR	1	1	1	0.0124	13310	-	Dihydrolipoyllysine-residue acetyltransferase component of pyruvate dehydrogenase complex, mitochondrial OS=Homo sapiens OX=9606 GN=DLAT PE=1 SV=3	441015	13781.7	DLAT
737_1	sp|Q8IUC4|RHPN2_HUMAN	2.65843	NA	76944.4	ISLPGIR	1	1	1	0.0102	8887	sp|A8MT19|RHN2P_HUMAN	Rhophilin-2 OS=Homo sapiens OX=9606 GN=RHPN2 PE=1 SV=1	3.08619e+06	71771.9	RHPN2
1028_1	sp|Q15021|CND1_HUMAN	2.65843	NA	157082	VLQLFTR	1	1	1	0.005	13061	-	Condensin complex subunit 1 OS=Homo sapiens OX=9606 GN=NCAPD2 PE=1 SV=3	19456.4	223.636	NCAPD2
113_1	sp|Q9NYQ8|FAT2_HUMAN	2.65843	NA	479018	LSILTPR	1	1	1	0.0016	10283	-	Protocadherin Fat 2 OS=Homo sapiens OX=9606 GN=FAT2 PE=1 SV=2	230240	1186.8	FAT2
650_1	sp|Q9P015|RM15_HUMAN	2.59272	NA	33398.9	ALDLLR	1	1	1	0.0203	7168	sp|Q96AX9|MIB2_HUMAN	39S ribosomal protein L15, mitochondrial OS=Homo sapiens OX=9606 GN=MRPL15 PE=1 SV=1	0	0	MRPL15
68_1	sp|Q13617|CUL2_HUMAN	2.59272	NA	86926.8	FNNFIK	1	1	1	0.0081	9723	-	Cullin-2 OS=Homo sapiens OX=9606 GN=CUL2 PE=1 SV=2	163807	3485.26	CUL2
213_1	sp|P02008|HBAZ_HUMAN	2.59272	NA	15627.2	VDPVNFK	1	1	1	0.0493	10925	sp|P69905|HBA_HUMAN	Hemoglobin subunit zeta OS=Homo sapiens OX=9606 GN=HBZ PE=1 SV=2	0	0	HBZ
709_1	sp|Q00535|CDK5_HUMAN	2.59272	NA	33283.2	DLLQNLLK	1	1	1	0.0274	15801	-	Cyclin-dependent-like kinase 5 OS=Homo sapiens OX=9606 GN=CDK5 PE=1 SV=3	0	0	CDK5
812_1	sp|Q9Y2Z4|SYYM_HUMAN	2.59272	NA	53165.7	IELPELFDR	1	1	1	0.0189	21531	-	Tyrosine--tRNA ligase, mitochondrial OS=Homo sapiens OX=9606 GN=YARS2 PE=1 SV=2	9437.16	325.419	YARS2
748_1	sp|Q9BQF6|SENP7_HUMAN	2.54248	NA	119584	KDDGISLLISDTQPEDLNSGSR	1	1	1	0.021	39133	-	Sentrin-specific protease 7 OS=Homo sapiens OX=9606 GN=SENP7 PE=1 SV=4	0	0	SENP7
746_1	sp|Q13613|MTMR1_HUMAN	2.54248	NA	74630.5	LIIFDAR	1	1	1	0.0105	12036	-	Myotubularin-related protein 1 OS=Homo sapiens OX=9606 GN=MTMR1 PE=1 SV=4	63494.9	1716.08	MTMR1
214_1	sp|Q9NYH9|UTP6_HUMAN	2.54248	NA	70148.8	LQVLIESK	1	1	1	0.0134	14886	-	U3 small nucleolar RNA-associated protein 6 homolog OS=Homo sapiens OX=9606 GN=UTP6 PE=1 SV=2	23962.1	584.441	UTP6
339_1	sp|P24539|AT5F1_HUMAN	2.54248	NA	28890.3	LAQLEEAK	1	1	1	0.0312	13929	-	ATP synthase F(0) complex subunit B1, mitochondrial OS=Homo sapiens OX=9606 GN=ATP5PB PE=1 SV=2	266572	15680.7	ATP5PB
351_1	sp|Q9UQ16|DYN3_HUMAN	2.5288	NA	97685	FPFEIVK	1	1	1	0.0081	13144	-	Dynamin-3 OS=Homo sapiens OX=9606 GN=DNM3 PE=1 SV=4	140534	2465.51	DNM3
403_1	sp|P83881|RL36A_HUMAN	2.5151	NA	12432.8	DSLYAQGK	1	1	1	0.0755	13184	-	60S ribosomal protein L36a OS=Homo sapiens OX=9606 GN=RPL36A PE=1 SV=2	167786	27964.3	RPL36A
847_1	sp|P49005|DPOD2_HUMAN	2.5151	NA	51257	FLGTSGQNVSDIFR	1	1	1	0.0299	31142	-	DNA polymerase delta subunit 2 OS=Homo sapiens OX=9606 GN=POLD2 PE=1 SV=1	0	0	POLD2
239_1	sp|Q3SXM5|HSDL1_HUMAN	2.5151	NA	36978.1	AAVDSFYLLYR	1	1	1	0.0333	27657	-	Inactive hydroxysteroid dehydrogenase-like protein 1 OS=Homo sapiens OX=9606 GN=HSDL1 PE=1 SV=3	0	0	HSDL1
390_1	sp|Q8TBA6|GOGA5_HUMAN	2.5151	NA	82973.8	LQEADQLLSTR	1	1	1	0.015	25569	-	Golgin subfamily A member 5 OS=Homo sapiens OX=9606 GN=GOLGA5 PE=1 SV=3	126981	2701.73	GOLGA5
437_1	sp|Q9UBQ6|EXTL2_HUMAN	2.5151	NA	37441.3	YLELFQR	1	1	1	0.0212	16198	-	Exostosin-like 2 OS=Homo sapiens OX=9606 GN=EXTL2 PE=1 SV=1	0	0	EXTL2
133_1	sp|Q5T4S7|UBR4_HUMAN	2.5151	NA	573476	SNPSVLQGLLR	1	1	1	0.0021	23077	-	E3 ubiquitin-protein ligase UBR4 OS=Homo sapiens OX=9606 GN=UBR4 PE=1 SV=1	0	0	UBR4
805_1	sp|Q9H3K6|BOLA2_HUMAN	2.50084	NA	10110.2	TLTPDQWAR	1	1	1	0.1047	20121	-	BolA-like protein 2 OS=Homo sapiens OX=9606 GN=BOLA2 PE=1 SV=1	136375	19482.1	BOLA2
818_1	sp|Q6P3X3|TTC27_HUMAN	2.50084	NA	96571.2	VTNDGEIWR	1	1	1	0.0107	20182	-	Tetratricopeptide repeat protein 27 OS=Homo sapiens OX=9606 GN=TTC27 PE=1 SV=1	147813	3213.33	TTC27
652_1	sp|A5YKK6|CNOT1_HUMAN	2.45497	NA	266768	LATEFELR	1	1	1	0.0034	16555	-	CCR4-NOT transcription complex subunit 1 OS=Homo sapiens OX=9606 GN=CNOT1 PE=1 SV=2	651509	4935.67	CNOT1
616_1	sp|Q15048|LRC14_HUMAN	2.45497	NA	54478.4	FNNLGLR	1	1	1	0.0142	11486	-	Leucine-rich repeat-containing protein 14 OS=Homo sapiens OX=9606 GN=LRRC14 PE=1 SV=1	103950	3849.99	LRRC14
863_1	sp|Q8WXE9|STON2_HUMAN	2.42774	NA	101102	LGLNDILVK	1	1	1	0.0099	16741	-	Stonin-2 OS=Homo sapiens OX=9606 GN=STON2 PE=1 SV=1	0	0	STON2
613_1	sp|Q9UBM7|DHCR7_HUMAN	2.41528	NA	54453.8	LSDIWAK	1	1	1	0.0147	11421	-	7-dehydrocholesterol reductase OS=Homo sapiens OX=9606 GN=DHCR7 PE=1 SV=1	149770	9360.63	DHCR7
241_1	sp|P07384|CAN1_HUMAN	2.41528	NA	81838.2	SEQFINLR	1	1	1	0.0112	17445	-	Calpain-1 catalytic subunit OS=Homo sapiens OX=9606 GN=CAPN1 PE=1 SV=1	76808.9	1969.46	CAPN1
701_1	sp|Q9H0S4|DDX47_HUMAN	2.41528	NA	50614.7	IQIEAIPLALQGR	1	1	1	0.0286	28976	-	Probable ATP-dependent RNA helicase DDX47 OS=Homo sapiens OX=9606 GN=DDX47 PE=1 SV=1	0	0	DDX47
988_1	sp|P04637|P53_HUMAN	2.41528	NA	43625.4	VEYLDDR	1	1	1	0.0178	14212	-	Cellular tumor antigen p53 OS=Homo sapiens OX=9606 GN=TP53 PE=1 SV=4	161158	6446.3	TP53
441_1	sp|Q16513|PKN2_HUMAN	2.4026	NA	111964	LEDFLDNQR	1	1	1	0.0091	22067	-	Serine/threonine-protein kinase N2 OS=Homo sapiens OX=9606 GN=PKN2 PE=1 SV=1	0	0	PKN2
561_1	sp|Q9BVX2|T106C_HUMAN	2.4026	NA	27857.2	EQEEAIAQFPYVEFTGR	1	1	1	0.068	36807	-	Transmembrane protein 106C OS=Homo sapiens OX=9606 GN=TMEM106C PE=1 SV=1	152365	21766.5	TMEM106C
857_1	sp|O95847|UCP4_HUMAN	2.4026	NA	36040.6	ILAEGGIR	1	1	1	0.0248	11280	-	Mitochondrial uncoupling protein 4 OS=Homo sapiens OX=9606 GN=SLC25A27 PE=2 SV=1	212712	8863.02	SLC25A27
916_1	sp|Q8NBS9|TXND5_HUMAN	2.37981	NA	47598.7	FVLSQAK	1	1	1	0.0162	10022	-	Thioredoxin domain-containing protein 5 OS=Homo sapiens OX=9606 GN=TXNDC5 PE=1 SV=2	744410	29776.4	TXNDC5
76_1	sp|P12814|ACTN1_HUMAN	2.37981	NA	102993	ASIHEAWTDGK;DLLLDPAWEK;FAIQDISVEETSAK;GYEEWLLNEIR;KHEAFESDLAAHQDR;LMLLLEVISGER;MEEIGR;TIPWLENR;VGWEQLLTTIAR	0;0;0;0;0;0;0;1;0	1	1	0.111	23956;23523;31097;28966;34017;28276;27918;8215;18101;28239	-	Alpha-actinin-1 OS=Homo sapiens OX=9606 GN=ACTN1 PE=1 SV=2	26494	441.567	ACTN1
552_1	sp|Q8ND24|RN214_HUMAN	2.37981	NA	77618.6	VAASTQPLGR	1	1	1	0.0142	17233	-	RING finger protein 214 OS=Homo sapiens OX=9606 GN=RNF214 PE=1 SV=2	64143.7	1644.71	RNF214
255_1	sp|P51153|RAB13_HUMAN	2.34606	NA	22759.7	FFETSAK	1	1	1	0.0345	11301	sp|P61026|RAB10_HUMAN	Ras-related protein Rab-13 OS=Homo sapiens OX=9606 GN=RAB13 PE=1 SV=1	102077	6805.16	RAB13
449_1	sp|Q7Z6R9|AP2D_HUMAN	2.34606	NA	49546.9	VTIAEVK	1	1	1	0.0155	9047	-	Transcription factor AP-2-delta OS=Homo sapiens OX=9606 GN=TFAP2D PE=1 SV=1	0	0	TFAP2D
389_1	sp|Q9UL54|TAOK2_HUMAN	2.33542	NA	138166	ELDNLQYR	1	1	1	0.0065	18766	sp|Q7L7X3|TAOK1_HUMAN;sp|Q9H2K8|TAOK3_HUMAN	Serine/threonine-protein kinase TAO2 OS=Homo sapiens OX=9606 GN=TAOK2 PE=1 SV=2	109596	1922.73	TAOK2
995_1	sp|Q49MG5|MAP9_HUMAN	2.31449	NA	74188.7	IESENLR	1	1	1	0.0108	12486	-	Microtubule-associated protein 9 OS=Homo sapiens OX=9606 GN=MAP9 PE=1 SV=3	915510	24743.5	MAP9
875_1	sp|Q9NUL3|STAU2_HUMAN	2.31449	NA	62569.3	LAQIQQAK	1	1	1	0.014	13862	sp|O95793|STAU1_HUMAN	Double-stranded RNA-binding protein Staufen homolog 2 OS=Homo sapiens OX=9606 GN=STAU2 PE=1 SV=2	0	0	STAU2
1000_1	sp|O14617|AP3D1_HUMAN	2.29601	NA	130076	NLQDLVR	1	1	1	0.0061	12400	-	AP-3 complex subunit delta-1 OS=Homo sapiens OX=9606 GN=AP3D1 PE=1 SV=1	254626	4467.13	AP3D1
655_1	sp|Q96TA2|YMEL1_HUMAN	2.29601	NA	86400.9	TKNIPEAHQDAFK	1	1	1	0.0168	30474	-	ATP-dependent zinc metalloprotease YME1L1 OS=Homo sapiens OX=9606 GN=YME1L1 PE=1 SV=2	1.20134e+06	24026.9	YME1L1
171_1	sp|Q00059|TFAM_HUMAN	2.29601	NA	29078.2	IYQDAYR	1	1	1	0.0285	14820	-	Transcription factor A, mitochondrial OS=Homo sapiens OX=9606 GN=TFAM PE=1 SV=1	0	0	TFAM
218_1	sp|Q13242|SRSF9_HUMAN	2.29601	NA	25526.4	DGVGMVEYLR	1	1	1	0.0452	22205	-	Serine/arginine-rich splicing factor 9 OS=Homo sapiens OX=9606 GN=SRSF9 PE=1 SV=1	399909	24994.3	SRSF9
547_1	sp|P33908|MA1A1_HUMAN	2.29601	NA	72922.3	EPADAAIR	1	1	1	0.0123	11774	-	Mannosyl-oligosaccharide 1,2-alpha-mannosidase IA OS=Homo sapiens OX=9606 GN=MAN1A1 PE=1 SV=3	91296	2766.55	MAN1A1
793_1	sp|Q8N945|PRLD2_HUMAN	2.28758	NA	21890.3	IAICQNVVPEILR	1	1	1	0.0688	30867	-	PRELI domain-containing protein 2 OS=Homo sapiens OX=9606 GN=PRELID2 PE=2 SV=1	0	0	PRELID2
58_1	sp|Q15459|SF3A1_HUMAN	2.28758	NA	88830.5	IGLLDPR	1	1	1	0.0088	9753	-	Splicing factor 3A subunit 1 OS=Homo sapiens OX=9606 GN=SF3A1 PE=1 SV=1	77993.6	1949.84	SF3A1
565_1	sp|Q9Y5M8|SRPRB_HUMAN	2.28758	NA	29683.8	LIQQQLEK	1	1	1	0.0295	17239	-	Signal recognition particle receptor subunit beta OS=Homo sapiens OX=9606 GN=SRPRB PE=1 SV=3	0	0	SRPRB
71_1	sp|Q86YV6|MYLK4_HUMAN	2.27883	NA	44479.6	IIDFGLAR	1	1	1	0.0206	14025	sp|Q9H1R3|MYLK2_HUMAN;sp|Q32MK0|MYLK3_HUMAN	Myosin light chain kinase family member 4 OS=Homo sapiens OX=9606 GN=MYLK4 PE=1 SV=2	0	0	MYLK4
407_1	sp|Q92747|ARC1A_HUMAN	2.26942	NA	41542.7	TLESSIQGLR	1	1	1	0.027	20642	-	Actin-related protein 2/3 complex subunit 1A OS=Homo sapiens OX=9606 GN=ARPC1A PE=1 SV=2	1.51521e+06	65878.9	ARPC1A
774_1	sp|P52701|MSH6_HUMAN	2.26085	NA	152689	TLLEEEYFR	1	1	1	0.0066	23521	-	DNA mismatch repair protein Msh6 OS=Homo sapiens OX=9606 GN=MSH6 PE=1 SV=2	138871	1780.39	MSH6
892_1	sp|P61513|RL37A_HUMAN	2.25192	NA	10268.5	VGIVGK	1	1	1	0.0652	6457	-	60S ribosomal protein L37a OS=Homo sapiens OX=9606 GN=RPL37A PE=1 SV=2	756190	126032	RPL37A
960_1	sp|P36507|MP2K2_HUMAN	2.24318	NA	44396.1	VSIAVLR	1	1	1	0.0175	8968	-	Dual specificity mitogen-activated protein kinase kinase 2 OS=Homo sapiens OX=9606 GN=MAP2K2 PE=1 SV=1	21325.4	1122.39	MAP2K2
101_1	sp|O75746|CMC1_HUMAN	2.23485	NA	74714.8	LQVAGEITTGPR;LTLADIER;LTVNDFVR;YEGFFGLYR	0;1;0;0	1	1	0.0546	24702;14906;16045;22139	-	Calcium-binding mitochondrial carrier protein Aralar1 OS=Homo sapiens OX=9606 GN=SLC25A12 PE=1 SV=2	168794	4441.96	SLC25A12
514_1	sp|P30876|RPB2_HUMAN	2.23485	NA	133811	GNEVLYNGFTGR	1	1	1	0.0102	26862	-	DNA-directed RNA polymerase II subunit RPB2 OS=Homo sapiens OX=9606 GN=POLR2B PE=1 SV=1	0	0	POLR2B
693_1	sp|P33764|S10A3_HUMAN	2.22661	NA	11705.4	MARPLEQAVAAIVCTFQEYAGR	1	1	1	0.2178	39868	-	Protein S100-A3 OS=Homo sapiens OX=9606 GN=S100A3 PE=1 SV=1	0	0	S100A3
510_1	sp|Q96DB5|RMD1_HUMAN	2.19595	NA	35785.3	AIELNPK	1	1	1	0.0223	9789	-	Regulator of microtubule dynamics protein 1 OS=Homo sapiens OX=9606 GN=RMDN1 PE=1 SV=1	1.05969e+06	44153.6	RMDN1
381_1	sp|O60264|SMCA5_HUMAN	2.18987	NA	121828	FEYLLK	1	1	1	0.0057	10693	-	SWI/SNF-related matrix-associated actin-dependent regulator of chromatin subfamily A member 5 OS=Homo sapiens OX=9606 GN=SMARCA5 PE=1 SV=1	1.67413e+06	25755.8	SMARCA5
814_1	sp|A0A075B6I9|LV746_HUMAN	2.18987	NA	12460.1	TLIYDTSNK	1	1	1	0.0769	18942	-	Immunoglobulin lambda variable 7-46 OS=Homo sapiens OX=9606 GN=IGLV7-46 PE=3 SV=4	864868	216217	IGLV7-46
270_1	sp|Q6ZV77|CI139_HUMAN	2.18987	NA	19988	KEAVLPR	1	1	1	0.0368	10705	-	Putative uncharacterized protein LINC02908 OS=Homo sapiens OX=9606 GN=LINC02908 PE=5 SV=1	0	0	LINC02908
901_1	sp|O60762|DPM1_HUMAN	2.18987	NA	29615.8	FIPEFIR	1	1	1	0.0269	14617	-	Dolichol-phosphate mannosyltransferase subunit 1 OS=Homo sapiens OX=9606 GN=DPM1 PE=1 SV=1	161482	8971.21	DPM1
662_1	sp|P50570|DYN2_HUMAN	2.18987	NA	98003.2	IVTTYIR	1	1	1	0.008	12642	-	Dynamin-2 OS=Homo sapiens OX=9606 GN=DNM2 PE=1 SV=2	151342	2702.53	DNM2
272_1	sp|Q6UB35|C1TM_HUMAN	2.18987	NA	105724	LVPLVNGVR	1	1	1	0.0092	16183	-	Monofunctional C1-tetrahydrofolate synthase, mitochondrial OS=Homo sapiens OX=9606 GN=MTHFD1L PE=1 SV=1	0	0	MTHFD1L
607_1	sp|Q8WXG6|MADD_HUMAN	2.18987	NA	183188	LAGSPIR	1	1	1	0.0043	7581	-	MAP kinase-activating death domain protein OS=Homo sapiens OX=9606 GN=MADD PE=1 SV=2	863226	10527.1	MADD
77_1	sp|Q9NVH1|DJC11_HUMAN	2.18987	NA	63238.7	IIEAEESR	1	1	1	0.0143	15451	-	DnaJ homolog subfamily C member 11 OS=Homo sapiens OX=9606 GN=DNAJC11 PE=1 SV=2	1.39988e+06	48271.6	DNAJC11
685_1	sp|Q96S97|MYADM_HUMAN	2.18354	NA	35250.3	ALTQPLGLLR	1	1	1	0.0311	19897	-	Myeloid-associated differentiation marker OS=Homo sapiens OX=9606 GN=MYADM PE=1 SV=2	190314	19031.4	MYADM
473_1	sp|O43592|XPOT_HUMAN	2.18354	NA	109893	ILMAIDSELVDR	1	1	1	0.0125	28320	-	Exportin-T OS=Homo sapiens OX=9606 GN=XPOT PE=1 SV=2	2.36712e+06	55049.3	XPOT
675_1	sp|Q96GQ7|DDX27_HUMAN	2.18354	NA	89779.2	IFVNSNTDVAPFLR	1	1	1	0.0176	31922	-	Probable ATP-dependent RNA helicase DDX27 OS=Homo sapiens OX=9606 GN=DDX27 PE=1 SV=2	1.03105e+07	239779	DDX27
587_1	sp|Q9BVK2|ALG8_HUMAN	2.18354	NA	60048	SFSFVR	1	1	1	0.0114	8477	-	Probable dolichyl pyrophosphate Glc1Man9GlcNAc2 alpha-1,3-glucosyltransferase OS=Homo sapiens OX=9606 GN=ALG8 PE=1 SV=2	124716	6928.66	ALG8
316_1	sp|Q9BQA1|MEP50_HUMAN	2.18354	NA	36701.1	ILLWDTR	1	1	1	0.0205	14466	-	Methylosome protein 50 OS=Homo sapiens OX=9606 GN=WDR77 PE=1 SV=1	0	0	WDR77
678_1	sp|Q9NUU6|OTULL_HUMAN	2.16169	NA	42168.6	VIPSLFR	1	1	1	0.0197	11392	-	Inactive ubiquitin thioesterase OTULINL OS=Homo sapiens OX=9606 GN=OTULINL PE=1 SV=1	30594	1610.21	OTULINL
1002_1	sp|Q5XKP0|MIC13_HUMAN	2.15478	NA	13078.8	IYFPIR	1	1	1	0.0508	10593	-	MICOS complex subunit MIC13 OS=Homo sapiens OX=9606 GN=MICOS13 PE=1 SV=1	0	0	MICOS13
898_1	sp|P46778|RL21_HUMAN	2.15478	NA	18553.1	GTWVQLK	1	1	1	0.0437	11384	-	60S ribosomal protein L21 OS=Homo sapiens OX=9606 GN=RPL21 PE=1 SV=2	329338	36593.1	RPL21
711_1	sp|Q8NC42|RN149_HUMAN	2.10998	NA	43137	EILELVQK	1	1	1	0.02	16316	-	E3 ubiquitin-protein ligase RNF149 OS=Homo sapiens OX=9606 GN=RNF149 PE=2 SV=2	256305	12205	RNF149
1049_1	sp|Q14139|UBE4A_HUMAN	2.10428	NA	122482	LQVAWR	1	1	1	0.0056	9432	-	Ubiquitin conjugation factor E4 A OS=Homo sapiens OX=9606 GN=UBE4A PE=1 SV=2	47357.2	928.573	UBE4A
600_1	sp|P27361|MK03_HUMAN	2.08649	NA	43108.1	AAAAAQGGGGGEPR	1	1	1	0.0369	23868	-	Mitogen-activated protein kinase 3 OS=Homo sapiens OX=9606 GN=MAPK3 PE=1 SV=4	64183.3	2917.42	MAPK3
681_1	sp|Q9UBT2|SAE2_HUMAN	2.08258	NA	71179.2	ELAEAVAGGR	1	1	1	0.0156	16338	-	SUMO-activating enzyme subunit 2 OS=Homo sapiens OX=9606 GN=UBA2 PE=1 SV=2	871243	25624.8	UBA2
226_1	sp|Q96NB3|ZN830_HUMAN	2.08258	NA	41973.2	EILTIK	1	1	1	0.0161	7683	-	Zinc finger protein 830 OS=Homo sapiens OX=9606 GN=ZNF830 PE=1 SV=2	201332	10596.4	ZNF830
1034_1	sp|Q13610|PWP1_HUMAN	2.08258	NA	55793.1	FSGQIER	1	1	1	0.014	11552	-	Periodic tryptophan protein 1 homolog OS=Homo sapiens OX=9606 GN=PWP1 PE=1 SV=1	998021	45364.6	PWP1
900_1	sp|P09543|CN37_HUMAN	2.08258	NA	47548.7	TLFILR	1	1	1	0.0143	9149	-	2',3'-cyclic-nucleotide 3'-phosphodiesterase OS=Homo sapiens OX=9606 GN=CNP PE=1 SV=2	0	0	CNP
87_1	sp|Q96EY1|DNJA3_HUMAN	2.08258	NA	52455.5	EIFITFR	1	1	1	0.0146	14753	-	DnaJ homolog subfamily A member 3, mitochondrial OS=Homo sapiens OX=9606 GN=DNAJA3 PE=1 SV=2	0	0	DNAJA3
625_1	sp|P78346|RPP30_HUMAN	2.0513	NA	29302.7	AVFADLDLR	1	1	1	0.0336	19182	-	Ribonuclease P protein subunit p30 OS=Homo sapiens OX=9606 GN=RPP30 PE=1 SV=1	0	0	RPP30
568_1	sp|Q8NBM4|UBAC2_HUMAN	2.0513	NA	38938.2	LMEMGFSR	1	1	1	0.0233	17318	-	Ubiquitin-associated domain-containing protein 2 OS=Homo sapiens OX=9606 GN=UBAC2 PE=1 SV=1	176528	9290.93	UBAC2
295_1	sp|Q6NXE6|ARMC6_HUMAN	2.0513	NA	54107.4	QVLSTLR	1	1	1	0.014	10868	-	Armadillo repeat-containing protein 6 OS=Homo sapiens OX=9606 GN=ARMC6 PE=1 SV=2	132671	5306.83	ARMC6
524_1	sp|Q0IIM8|TBC8B_HUMAN	2.0513	NA	128627	SVIISIK	1	1	1	0.0063	9048	-	TBC1 domain family member 8B OS=Homo sapiens OX=9606 GN=TBC1D8B PE=1 SV=2	0	0	TBC1D8B
525_1	sp|P48729|KC1A_HUMAN	2.0513	NA	38889.9	FEEAPDYMYLR	1	1	1	0.0326	29542	-	Casein kinase I isoform alpha OS=Homo sapiens OX=9606 GN=CSNK1A1 PE=1 SV=2	538191	25628.2	CSNK1A1
632_1	sp|Q9BTY2|FUCO2_HUMAN	2.0513	NA	54032.1	FDPTWESLDAR	1	1	1	0.0236	27110	-	Plasma alpha-L-fucosidase OS=Homo sapiens OX=9606 GN=FUCA2 PE=1 SV=2	0	0	FUCA2
739_1	sp|Q8WUY8|NAT14_HUMAN	2.0513	NA	21636.7	LLAFAEAR	1	1	1	0.0388	13543	-	Probable N-acetyltransferase 14 OS=Homo sapiens OX=9606 GN=NAT14 PE=1 SV=1	95624.2	11953	NAT14
267_1	sp|O94766|B3GA3_HUMAN	2.0513	NA	37098.7	ALDWLR	1	1	1	0.0179	9470	-	Galactosylgalactosylxylosylprotein 3-beta-glucuronosyltransferase 3 OS=Homo sapiens OX=9606 GN=B3GAT3 PE=1 SV=2	173459	10841.2	B3GAT3
268_1	sp|Q99698|LYST_HUMAN	2.0513	NA	428866	TQNMAVALQLR	1	1	1	0.0029	24804	-	Lysosomal-trafficking regulator OS=Homo sapiens OX=9606 GN=LYST PE=1 SV=3	0	0	LYST
196_1	sp|Q9Y2J4|AMOL2_HUMAN	2.04594	NA	85712.6	LIQEQLR	1	1	1	0.009	13842	sp|Q8IY63|AMOL1_HUMAN	Angiomotin-like protein 2 OS=Homo sapiens OX=9606 GN=AMOTL2 PE=1 SV=3	252067	5479.71	AMOTL2
717_1	sp|Q9BZE4|GTPB4_HUMAN	2.04124	NA	73917.8	VNEVLNR	1	1	1	0.011	11905	-	GTP-binding protein 4 OS=Homo sapiens OX=9606 GN=GTPBP4 PE=1 SV=3	2.98597e+06	71094.6	GTPBP4
415_1	sp|P16220|CREB1_HUMAN	2.04124	NA	35114.8	VAVLENQNK	1	1	1	0.0275	17694	sp|P18846|ATF1_HUMAN	Cyclic AMP-responsive element-binding protein 1 OS=Homo sapiens OX=9606 GN=CREB1 PE=1 SV=3	512847	102569	CREB1
638_1	sp|O60427|FADS1_HUMAN	2.04124	NA	51930.5	ELTDEFR	1	1	1	0.0158	14211	-	Acyl-CoA (8-3)-desaturase OS=Homo sapiens OX=9606 GN=FADS1 PE=1 SV=3	30728.2	1280.34	FADS1
103_1	sp|Q10713|MPPA_HUMAN	2.01586	NA	58215.6	VTTLDNGLR	1	1	1	0.0171	16877	-	Mitochondrial-processing peptidase subunit alpha OS=Homo sapiens OX=9606 GN=PMPCA PE=1 SV=2	0	0	PMPCA
73_1	sp|P43003|EAA1_HUMAN	2.01101	NA	59533.7	VQNITK	1	1	1	0.0111	7262	-	Excitatory amino acid transporter 1 OS=Homo sapiens OX=9606 GN=SLC1A3 PE=1 SV=1	1.76058e+06	103563	SLC1A3
