# Supplementary material for: Micropeptide hSPAR regulates glutamine levels and suppresses mammary tumor growth via a TRIM21-P27KIP1-mTOR axis
Source: EMBO J. 2025 Jan 28;44(5):1414–41. doi: 10.1038/s44318-024-00359-z (PMC11876615; doi:10.1038/s44318-024-00359-z)
Supplement: Supplementary file 8 — Source data Fig. 3 [file 44318_2024_359_MOESM8_ESM.zip › Figure 3/Fig 3C and 3D/Fig 3D (ovhSPAR+ovTRIM21) relative expression level.xlsx]

## Sheet: Sheet1
	Vector Ctrl			ATG1+2			Flag-hSPAR			Flag-hSPAR+GFP-TRIM21
	replicate 1	replicate 2	replicate 3	replicate 1	replicate 2	replicate 3	replicate 1	replicate 2	replicate 3	replicate 1	replicate 2	replicate 3
p-mTOR/mTOR	1	1	1	1.01909	0.95832	1.00101	0.365035	0.393781	0.155542	0.84402	1.06858	0.969481
p-S6K/S6K	1	1	1	0.940408	0.964208	1.01634	0.388354	0.364668	0.298892	0.857665	0.902494	0.969073
p-S6/S6	1	1	1	0.95002	1.01384	0.966516	0.323435	0.147965	0.179635	1.10597	0.94797	0.990694
