# Supplementary material for: Micropeptide hSPAR regulates glutamine levels and suppresses mammary tumor growth via a TRIM21-P27KIP1-mTOR axis
Source: EMBO J. 2025 Jan 28;44(5):1414–41. doi: 10.1038/s44318-024-00359-z (PMC11876615; doi:10.1038/s44318-024-00359-z)
Supplement: Supplementary file 8 — Source data Fig. 3 [file 44318_2024_359_MOESM8_ESM.zip › Figure 3/Fig 3E and 3F/Fig 3F ovhSPAR+TRIM21 cell proliferation rate.xlsx]

## Sheet: Sheet1
		Edu/Hoechst
Vector Ctrl+GFP-Vector	replicate1	0.600458
	replicate2	0.593477
	replicate3	0.593916
ATG1+2+GFP-Vector	replicate1	0.537577
	replicate2	0.607434
	replicate3	0.597711
hSPAR+GFP-Vector	replicate1	0.349711
	replicate2	0.333672
	replicate3	0.324747
hSPAR+GFP-TRIM21	replicate1	0.528934
	replicate2	0.515897
	replicate3	0.500596
