# Supplementary material for: Micropeptide hSPAR regulates glutamine levels and suppresses mammary tumor growth via a TRIM21-P27KIP1-mTOR axis
Source: EMBO J. 2025 Jan 28;44(5):1414–41. doi: 10.1038/s44318-024-00359-z (PMC11876615; doi:10.1038/s44318-024-00359-z)
Supplement: Supplementary file 9 — Source data Fig. 4 [file 44318_2024_359_MOESM9_ESM.zip]

Archive with 124 entries (107 files):
- Figure 4/
- Figure 4/Fig 4A/
- Figure 4/Fig 4A/1-TRIM21-merge.Tif
- Figure 4/Fig 4A/1-input-TRIM21.Tif
- Figure 4/Fig 4A/2-input-p27.Tif
- Figure 4/Fig 4A/2-p27-merge.Tif
- Figure 4/Fig 4A/3-input-Flag-merge.Tif
- Figure 4/Fig 4A/3-input-Flag.Tif
- Figure 4/Fig 4A/4-input-GAPDH-merge.Tif
- Figure 4/Fig 4A/4-input-GAPDH.Tif
- Figure 4/Fig 4A/5-ip(TRIM21)-TRIM21-merge.Tif
- Figure 4/Fig 4A/5-ip(TRIM21)-TRIM21.Tif
- Figure 4/Fig 4A/6-ip(TRIM21)-P27-merge.Tif
- Figure 4/Fig 4A/6-ip(TRIM21)-P27.Tif
- Figure 4/Fig 4A/7-ip(p27)-p27-merge.Tif
- Figure 4/Fig 4A/7-ip(p27)-p27.Tif
- Figure 4/Fig 4A/8-ip(p27)-TRIM21-merge.Tif
- Figure 4/Fig 4A/8-ip(p27)-TRIM21.Tif
- Figure 4/Fig 4A/Fig 4A.pdf
- Figure 4/Fig 4B/
- Figure 4/Fig 4B/1-input-p27-merge.Tif
- Figure 4/Fig 4B/1-input-p27.Tif
- Figure 4/Fig 4B/2-input-Flag-merge.Tif
- Figure 4/Fig 4B/2-input-Flag.Tif
- Figure 4/Fig 4B/3-input-GAPDH-merge.Tif
- Figure 4/Fig 4B/3-input-GAPDH.Tif
- Figure 4/Fig 4B/4-ip(p27) wb ub .Tif
- Figure 4/Fig 4B/4-ip(p27) wb ub-merge.Tif
- Figure 4/Fig 4B/5-ip(HA) wb P27KIP1 .Tif
- Figure 4/Fig 4B/5-ip(HA) wb P27KIP1-merge.Tif
- Figure 4/Fig 4B/Fig 4B.pdf
- Figure 4/Fig 4C/
- Figure 4/Fig 4C/1-input-GFP-merge.Tif
- Figure 4/Fig 4C/1-input-GFP.Tif
- Figure 4/Fig 4C/3-input-P27KIP1-merge.Tif
- Figure 4/Fig 4C/3-input-P27KIP1.Tif
- Figure 4/Fig 4C/4-input-flag-merge.Tif
- Figure 4/Fig 4C/4-input-flag.Tif
- Figure 4/Fig 4C/5-input-GAPDH .Tif
- Figure 4/Fig 4C/5-input-GAPDH-merge.Tif
- Figure 4/Fig 4C/6-ip P27KIP1 wb ub-merge.Tif
- Figure 4/Fig 4C/6-ip P27KIP1 wb ub.Tif
- Figure 4/Fig 4C/7-ip HA wb ub-merge.Tif
- Figure 4/Fig 4C/7-ip HA wb ub.Tif
- Figure 4/Fig 4C/Fig 4C.pdf
- Figure 4/Fig 4D and 4E/
- Figure 4/Fig 4D and 4E/Fig 4D/
- Figure 4/Fig 4D and 4E/Fig 4D/1-p27-merge.Tif
- Figure 4/Fig 4D and 4E/Fig 4D/1-p27.Tif
- Figure 4/Fig 4D and 4E/Fig 4D/2-p-mtor-merge.Tif
- Figure 4/Fig 4D and 4E/Fig 4D/2-p-mtor.Tif
- Figure 4/Fig 4D and 4E/Fig 4D/3-mTOR-merge.Tif
- Figure 4/Fig 4D and 4E/Fig 4D/3-mTOR.Tif
- Figure 4/Fig 4D and 4E/Fig 4D/4-p-S6K-merge.Tif
- Figure 4/Fig 4D and 4E/Fig 4D/4-p-S6K.Tif
- Figure 4/Fig 4D and 4E/Fig 4D/5-S6K-merge.Tif
- Figure 4/Fig 4D and 4E/Fig 4D/5-S6K.Tif
- Figure 4/Fig 4D and 4E/Fig 4D/6-p-S6-merge.Tif
- Figure 4/Fig 4D and 4E/Fig 4D/6-p-S6.Tif
- Figure 4/Fig 4D and 4E/Fig 4D/7-S6-merge.Tif
- Figure 4/Fig 4D and 4E/Fig 4D/7-S6.Tif
- Figure 4/Fig 4D and 4E/Fig 4D/8-hSPAR-merge .Tif
- Figure 4/Fig 4D and 4E/Fig 4D/8-hSPAR.Tif
- Figure 4/Fig 4D and 4E/Fig 4D/9-GAPDH-merge.Tif
- Figure 4/Fig 4D and 4E/Fig 4D/9-GAPDH.Tif
- Figure 4/Fig 4D and 4E/Fig 4D/Fig 4D.pdf
- Figure 4/Fig 4D and 4E/Fig 4E (sihSPAR) relative expression level.xlsx
- Figure 4/Fig 4F and 4G/
- Figure 4/Fig 4F and 4G/Fig 4F/
- Figure 4/Fig 4F and 4G/Fig 4F/1-p27-merge.Tif
- Figure 4/Fig 4F and 4G/Fig 4F/1-p27.Tif
- Figure 4/Fig 4F and 4G/Fig 4F/2-p-mTOR-merge.Tif
- Figure 4/Fig 4F and 4G/Fig 4F/2-p-mTOR.Tif
- Figure 4/Fig 4F and 4G/Fig 4F/3-mTOR-merge.Tif
- Figure 4/Fig 4F and 4G/Fig 4F/3-mTOR.Tif
- Figure 4/Fig 4F and 4G/Fig 4F/4-p-S6K-merge.Tif
- Figure 4/Fig 4F and 4G/Fig 4F/4-p-S6K.Tif
- Figure 4/Fig 4F and 4G/Fig 4F/5-S6K-merge.Tif
- Figure 4/Fig 4F and 4G/Fig 4F/5-S6K.Tif
- Figure 4/Fig 4F and 4G/Fig 4F/6-p-S6-merge.Tif
- Figure 4/Fig 4F and 4G/Fig 4F/6-p-S6.Tif
- Figure 4/Fig 4F and 4G/Fig 4F/7-S6-merge.Tif
- Figure 4/Fig 4F and 4G/Fig 4F/7-S6.Tif
- Figure 4/Fig 4F and 4G/Fig 4F/8-Flag-merge.Tif
- Figure 4/Fig 4F and 4G/Fig 4F/8-Flag.Tif
- Figure 4/Fig 4F and 4G/Fig 4F/9-GAPDH-merge.Tif
- Figure 4/Fig 4F and 4G/Fig 4F/9-GAPDH.Tif
- Figure 4/Fig 4F and 4G/Fig 4F/Fig 4F.pdf
- Figure 4/Fig 4F and 4G/Fig 4G (ovhSPAR+siP27KIP1) relative expression level.xlsx
- Figure 4/Fig 4H and 4I/
- Figure 4/Fig 4H and 4I/Fig 4H/
- Figure 4/Fig 4H and 4I/Fig 4H/ATG1+2/
- Figure 4/Fig 4H and 4I/Fig 4H/ATG1+2/1-Hoechst in manu.jpg
- Figure 4/Fig 4H and 4I/Fig 4H/ATG1+2/1-edu in manu.tif
- Figure 4/Fig 4H and 4I/Fig 4H/ATG1+2/1-merge in manu.jpg
- Figure 4/Fig 4H and 4I/Fig 4H/Vector Ctrl/
- Figure 4/Fig 4H and 4I/Fig 4H/Vector Ctrl/1-Edu in manu.tif
- Figure 4/Fig 4H and 4I/Fig 4H/Vector Ctrl/1-Hoechst in manu.tif
- Figure 4/Fig 4H and 4I/Fig 4H/Vector Ctrl/1-merge in manu.jpg
- Figure 4/Fig 4H and 4I/Fig 4H/hSPAR/
- Figure 4/Fig 4H and 4I/Fig 4H/hSPAR/1-edu in manu.tif
- Figure 4/Fig 4H and 4I/Fig 4H/hSPAR/1-hoechst in manu.tif
- Figure 4/Fig 4H and 4I/Fig 4H/hSPAR/1-merge in manu.jpg
- Figure 4/Fig 4H and 4I/Fig 4H/hSPAR/~$统计.xlsx
- Figure 4/Fig 4H and 4I/Fig 4H/hSPAR+siCtrl/
- Figure 4/Fig 4H and 4I/Fig 4H/hSPAR+siCtrl/1-edu(in manu).jpg
- Figure 4/Fig 4H and 4I/Fig 4H/hSPAR+siCtrl/1-hoechst(in manu).jpg
- Figure 4/Fig 4H and 4I/Fig 4H/hSPAR+siCtrl/1-merge(in manu).jpg
- Figure 4/Fig 4H and 4I/Fig 4H/hSPAR+siP27KIP-1/
- Figure 4/Fig 4H and 4I/Fig 4H/hSPAR+siP27KIP-1/1-Hoechst(in manu).jpg
- Figure 4/Fig 4H and 4I/Fig 4H/hSPAR+siP27KIP-1/1-edu(in manu).jpg
- Figure 4/Fig 4H and 4I/Fig 4H/hSPAR+siP27KIP-1/1-merge(in manu).jpg
- Figure 4/Fig 4H and 4I/Fig 4H/hSPAR+siP27KIP-1/~$统计.xlsx
- Figure 4/Fig 4H and 4I/Fig 4H/hSPAR+siP27KIP1-2/
- Figure 4/Fig 4H and 4I/Fig 4H/hSPAR+siP27KIP1-2/1-Hoechst(in manu).jpg
- Figure 4/Fig 4H and 4I/Fig 4H/hSPAR+siP27KIP1-2/1-edu(in manu).jpg
- Figure 4/Fig 4H and 4I/Fig 4H/hSPAR+siP27KIP1-2/1-merge(in manu).jpg
- Figure 4/Fig 4H and 4I/Fig 4H/hSPAR+siP27KIP1-2/~$统计.xlsx
- Figure 4/Fig 4H and 4I/Fig 4H/hSPAR+siP27KIP1-3/
- Figure 4/Fig 4H and 4I/Fig 4H/hSPAR+siP27KIP1-3/1-edu( in manu).jpg
- Figure 4/Fig 4H and 4I/Fig 4H/hSPAR+siP27KIP1-3/1-hoechst(in manu).jpg
- Figure 4/Fig 4H and 4I/Fig 4H/hSPAR+siP27KIP1-3/1-merge(in manu).jpg
- Figure 4/Fig 4H and 4I/Fig 4H/hSPAR+siP27KIP1-3/~$统计.xlsx
- Figure 4/Fig 4H and 4I/Fig 4I (ov hSPAR+siP27KIP1) cell proliferation rate.xlsx
