# Supplementary material for: Micropeptide hSPAR regulates glutamine levels and suppresses mammary tumor growth via a TRIM21-P27KIP1-mTOR axis
Source: EMBO J. 2025 Jan 28;44(5):1414–41. doi: 10.1038/s44318-024-00359-z (PMC11876615; doi:10.1038/s44318-024-00359-z)
Supplement: Supplementary file 9 — Source data Fig. 4 [file 44318_2024_359_MOESM9_ESM.zip › Figure 4/Fig 4D and 4E/Fig 4E (sihSPAR) relative expression level.xlsx]

## Sheet: Sheet1
	siCtrl			sihSPAR-1			sihSPAR-2			sihSPAR-3
	replicate 1	replicate 2	replicate 3	replicate 1	replicate 2	replicate 3	replicate 1	replicate 2	replicate 3	replicate 1	replicate 2	replicate 3
p27/GAPDH	1	1	1	0.347849	0.522847	0.45736	0.348216	0.362757	0.358537	0.401641	0.396731	0.329416
p-mtor/mtor	1	1	1	1.70186	1.68506	1.62833	1.81376	1.66077	1.58846	1.76796	1.71424	2.09489
p-S6K/S6K	1	1	1	2.14201	1.71345	1.59242	2.01358	1.9549	1.83147	2.30444	1.80047	2.00159
p-S6/S6	1	1	1	2.24813	2.60408	2.39512	1.98817	2.92591	2.80788	2.42469	3.03426	2.48097
