# Supplementary material for: Micropeptide hSPAR regulates glutamine levels and suppresses mammary tumor growth via a TRIM21-P27KIP1-mTOR axis
Source: EMBO J. 2025 Jan 28;44(5):1414–41. doi: 10.1038/s44318-024-00359-z (PMC11876615; doi:10.1038/s44318-024-00359-z)
Supplement: Supplementary file 9 — Source data Fig. 4 [file 44318_2024_359_MOESM9_ESM.zip › Figure 4/Fig 4F and 4G/Fig 4G (ovhSPAR+siP27KIP1) relative expression level.xlsx]

## Sheet: Sheet1
	Vector Ctrl			ATG1+2			Flag-hSPAR			Flag-hSPAR+siCtrl			Flag-hSPAR+siP27KIP1-1			Flag-hSPAR+siP27KIP1-2			Flag-hSPAR+siP27KIP1-3
	replicate 1	replicate 2	replicate 3	replicate 1	replicate 2	replicate 3	replicate 1	replicate 2	replicate 3	replicate 1	replicate 2	replicate 3	replicate 1	replicate 2	replicate 3	replicate 1	replicate 2	replicate 3	replicate 1	replicate 2	replicate 3
P27KIP1/GAPDH	1	1	1	0.616255	0.877283	1.20419	2.456	3.02086	2.04229	2.49731	2.95487	2.2233	0.362184	0.9317	0.40212	0.500125	1.38684	0.516484	0.360044	1.67998	0.339491
p-mTOR/mTOR	1	1	1	1.05682	1.22123	0.946484	0.343662	0.274065	0.301996	0.356969	0.327404	0.294699	1.10501	1.01635	1.00363	1.19049	1.28807	0.799451	0.938602	0.9666	0.805807
p-S6K/S6K	1	1	1	1.12007	0.980928	1.0118	0.753976	0.575658	0.516044	0.733537	0.634006	0.571569	0.933626	0.878872	0.801778	0.983337	1.03844	0.85889	1.0413	1.02651	0.893839
p-S6/S6	1	1	1	0.817126	0.842515	0.863692	0.403759	0.204363	0.24153	0.426455	0.217873	0.308402	0.737159	0.685065	0.857555	1.03499	0.744197	0.907453	1.17947	0.921395	0.871153
