# Supplementary material for: Micropeptide hSPAR regulates glutamine levels and suppresses mammary tumor growth via a TRIM21-P27KIP1-mTOR axis
Source: EMBO J. 2025 Jan 28;44(5):1414–41. doi: 10.1038/s44318-024-00359-z (PMC11876615; doi:10.1038/s44318-024-00359-z)
Supplement: Supplementary file 9 — Source data Fig. 4 [file 44318_2024_359_MOESM9_ESM.zip › Figure 4/Fig 4H and 4I/Fig 4I (ov hSPAR+siP27KIP1) cell proliferation rate.xlsx]

## Sheet: Sheet1
		Edu/Hochest
Vector Ctrl	replicate 1	0.600817
	replicate 2	0.598846
	replicate 3	0.614844
ATG1+2	replicate 1	0.600833
	replicate 2	0.614836
	replicate 3	0.598912
Flag-hSPAR	replicate 1	0.304348
	replicate 2	0.292763
	replicate 3	0.307761
Flag-hSPAR+siCtrl	replicate 1	0.304647
	replicate 2	0.337684
	replicate 3	0.3102
Flag-hSPAR+siP27KIP1-1	replicate 1	0.541359
	replicate 2	0.543461
	replicate 3	0.540748
Flag-hSPAR+siP27KIP1-2	replicate 1	0.541397
	replicate 2	0.586189
	replicate 3	0.577988
Flag-hSPAR+siP27KIP1-3	replicate 1	0.572488
	replicate 2	0.587367
	replicate 3	0.568182
