# Supplementary material for: Micropeptide hSPAR regulates glutamine levels and suppresses mammary tumor growth via a TRIM21-P27KIP1-mTOR axis
Source: EMBO J. 2025 Jan 28;44(5):1414–41. doi: 10.1038/s44318-024-00359-z (PMC11876615; doi:10.1038/s44318-024-00359-z)
Supplement: Supplementary file 10 — Source data Fig. 5 [file 44318_2024_359_MOESM10_ESM.zip]

Archive with 116 entries (92 files):
- Figure 5/
- Figure 5/Fig 5A/
- Figure 5/Fig 5A/1-p27-merge.Tif
- Figure 5/Fig 5A/1-p27.Tif
- Figure 5/Fig 5A/2-TRIM21-merge.Tif
- Figure 5/Fig 5A/2-TRIM21.Tif
- Figure 5/Fig 5A/3-FBL-merge.Tif
- Figure 5/Fig 5A/3-FBL.Tif
- Figure 5/Fig 5A/4-TUBULIN-merge.Tif
- Figure 5/Fig 5A/4-TUBULIN.Tif
- Figure 5/Fig 5A/5-ATP1V1A-merge.Tif
- Figure 5/Fig 5A/5-ATP1V1A.Tif
- Figure 5/Fig 5A/6-Flag-merge.Tif
- Figure 5/Fig 5A/6-Flag.Tif
- Figure 5/Fig 5A/Fig 5A.pdf
- Figure 5/Fig 5B and 5C/
- Figure 5/Fig 5B and 5C/Fig 5B/
- Figure 5/Fig 5B and 5C/Fig 5B/Fig 5B cytoplasm lysosome extracts/
- Figure 5/Fig 5B and 5C/Fig 5B/Fig 5B cytoplasm lysosome extracts/2-p27-merge.Tif
- Figure 5/Fig 5B and 5C/Fig 5B/Fig 5B cytoplasm lysosome extracts/2-p27.Tif
- Figure 5/Fig 5B and 5C/Fig 5B/Fig 5B cytoplasm lysosome extracts/3-TRIM21-1.Tif
- Figure 5/Fig 5B and 5C/Fig 5B/Fig 5B cytoplasm lysosome extracts/3-TRIM21-2.Tif
- Figure 5/Fig 5B and 5C/Fig 5B/Fig 5B cytoplasm lysosome extracts/4-Flag-merge.Tif
- Figure 5/Fig 5B and 5C/Fig 5B/Fig 5B cytoplasm lysosome extracts/4-Flag.Tif
- Figure 5/Fig 5B and 5C/Fig 5B/Fig 5B cytoplasm lysosome extracts/5-LAMP2-merge.Tif
- Figure 5/Fig 5B and 5C/Fig 5B/Fig 5B cytoplasm lysosome extracts/5-LAMP2.Tif
- Figure 5/Fig 5B and 5C/Fig 5B/Fig 5B cytoplasm lysosome extracts/6-TUBULIN.Tif
- Figure 5/Fig 5B and 5C/Fig 5B/Fig 5B whole cell extracts/
- Figure 5/Fig 5B and 5C/Fig 5B/Fig 5B whole cell extracts/FLAG-merge.Tif
- Figure 5/Fig 5B and 5C/Fig 5B/Fig 5B whole cell extracts/FLAG.Tif
- Figure 5/Fig 5B and 5C/Fig 5B/Fig 5B whole cell extracts/GAPDH-merge.Tif
- Figure 5/Fig 5B and 5C/Fig 5B/Fig 5B whole cell extracts/GAPDH.Tif
- Figure 5/Fig 5B and 5C/Fig 5B/Fig 5B whole cell extracts/P27KIP1-1.Tif
- Figure 5/Fig 5B and 5C/Fig 5B/Fig 5B whole cell extracts/P27KIP1-MERGE.Tif
- Figure 5/Fig 5B and 5C/Fig 5B/Fig 5B whole cell extracts/TRIM21-merge.Tif
- Figure 5/Fig 5B and 5C/Fig 5B/Fig 5B whole cell extracts/TRIM21.Tif
- Figure 5/Fig 5B and 5C/Fig 5B/Fig 5B.pdf
- Figure 5/Fig 5B and 5C/Fig 5C heatmap.xlsx
- Figure 5/Fig 5D/
- Figure 5/Fig 5D/Fig 5D.pdf
- Figure 5/Fig 5D/cytoplasm-lysosome extracts/
- Figure 5/Fig 5D/cytoplasm-lysosome extracts/2-LAMP2-1.Tif
- Figure 5/Fig 5D/cytoplasm-lysosome extracts/2-TUBULIN-1.Tif
- Figure 5/Fig 5D/cytoplasm-lysosome extracts/2-TUBULIN-2.Tif
- Figure 5/Fig 5D/cytoplasm-lysosome extracts/2-p27-1.Tif
- Figure 5/Fig 5D/cytoplasm-lysosome extracts/2-p27-2.Tif
- Figure 5/Fig 5D/whole cell extracts/
- Figure 5/Fig 5D/whole cell extracts/1-TRIM21-1.Tif
- Figure 5/Fig 5D/whole cell extracts/1-TRIM21-2.Tif
- Figure 5/Fig 5D/whole cell extracts/2-GAPDH-1.Tif
- Figure 5/Fig 5D/whole cell extracts/2-p27-1.Tif
- Figure 5/Fig 5E/
- Figure 5/Fig 5E/Fig 5E HEK293T.xlsx
- Figure 5/Fig 5E/Fig 5E MDA-MB-231.xlsx
- Figure 5/Fig 5F/
- Figure 5/Fig 5F/Fig 5F HEK293Tglutamine.xlsx
- Figure 5/Fig 5F/Fig 5F MDA-MB-231glutamine.xlsx
- Figure 5/Fig 5G/
- Figure 5/Fig 5G/Gln+/
- Figure 5/Fig 5G/Gln+/Fig 5G Gln+ Pearson correlation (Rr).txt
- Figure 5/Fig 5G/Gln+/Fig 5G Gln+ Pearson correlation.tif
- Figure 5/Fig 5G/Gln+/Fig 5G Gln+ single line-scans analysis .csv
- Figure 5/Fig 5G/Gln+/Gln+ -Hoechst.tif
- Figure 5/Fig 5G/Gln+/Gln+ -LAMP1.tif
- Figure 5/Fig 5G/Gln+/Gln+ -p27-merge.tif
- Figure 5/Fig 5G/Gln+/Gln+ -p27.tif
- Figure 5/Fig 5G/Gln-/
- Figure 5/Fig 5G/Gln-/Fig 5G Gln- Pearson correlation (Rr).txt
- Figure 5/Fig 5G/Gln-/Fig 5G Gln- Pearson correlation .jpg
- Figure 5/Fig 5G/Gln-/Fig 5G Gln- single line-scans analysis .csv
- Figure 5/Fig 5G/Gln-/Gln- -Hoechst.tif
- Figure 5/Fig 5G/Gln-/Gln- -LAMP1.tif
- Figure 5/Fig 5G/Gln-/Gln- -p27-merge.tif
- Figure 5/Fig 5G/Gln-/Gln- -p27.tif
- Figure 5/Fig 5H/
- Figure 5/Fig 5H/Fig 5H.pdf
- Figure 5/Fig 5H/cytoplasm-lysosome extraxts/
- Figure 5/Fig 5H/cytoplasm-lysosome extraxts/1-P27KIP1-merge.Tif
- Figure 5/Fig 5H/cytoplasm-lysosome extraxts/1-P27KIP1.Tif
- Figure 5/Fig 5H/cytoplasm-lysosome extraxts/2-LAMP2-merge.Tif
- Figure 5/Fig 5H/cytoplasm-lysosome extraxts/2-LAMP2.Tif
- Figure 5/Fig 5H/cytoplasm-lysosome extraxts/3-TUBULIN-merge.Tif
- Figure 5/Fig 5H/cytoplasm-lysosome extraxts/3-TUBULIN.Tif
- Figure 5/Fig 5H/whole cell extracts/
- Figure 5/Fig 5H/whole cell extracts/1-P27KIP1-merge.Tif
- Figure 5/Fig 5H/whole cell extracts/1-P27KIP1.Tif
- Figure 5/Fig 5H/whole cell extracts/2-GAPDH-merge.Tif
- Figure 5/Fig 5H/whole cell extracts/2-GAPDH.Tif
- Figure 5/Fig 5I/
- Figure 5/Fig 5I/Fig 5i.pdf
- Figure 5/Fig 5I/HEK293T/
- Figure 5/Fig 5I/HEK293T/Flag-1.Tif
- Figure 5/Fig 5I/HEK293T/GAPDH-1.Tif
- Figure 5/Fig 5I/HEK293T/SLC38A2-1.Tif
- Figure 5/Fig 5I/MDA-MB-231/
- Figure 5/Fig 5I/MDA-MB-231/1-SLC38A2-merge.Tif
- Figure 5/Fig 5I/MDA-MB-231/1-SLC38A2.Tif
- Figure 5/Fig 5I/MDA-MB-231/2-FLAG.Tif
- Figure 5/Fig 5I/MDA-MB-231/3-GAPDH.tif
- Figure 5/Fig 5J/
- Figure 5/Fig 5J/Fig 5J si0961+siSLC38A2-glutamine.xlsx
- Figure 5/Fig 5K/
- Figure 5/Fig 5K/Fig 5K.pdf
- Figure 5/Fig 5K/cytoplasm lysosome extracts/
- Figure 5/Fig 5K/cytoplasm lysosome extracts/1-p27-merge.Tif
- Figure 5/Fig 5K/cytoplasm lysosome extracts/1-p27.Tif
- Figure 5/Fig 5K/cytoplasm lysosome extracts/2-TUBULIN-merge.Tif
- Figure 5/Fig 5K/cytoplasm lysosome extracts/2-TUBULIN.Tif
- Figure 5/Fig 5K/cytoplasm lysosome extracts/3-LAMP2.Tif
- Figure 5/Fig 5K/whole cell extracts/
- Figure 5/Fig 5K/whole cell extracts/1-SLC38A2-merge.Tif
- Figure 5/Fig 5K/whole cell extracts/1-SLC38A2.Tif
- Figure 5/Fig 5K/whole cell extracts/2-p27-merge.Tif
- Figure 5/Fig 5K/whole cell extracts/2-p27.Tif
- Figure 5/Fig 5K/whole cell extracts/3-GAPDH-merge.Tif
- Figure 5/Fig 5K/whole cell extracts/3-GAPDH.Tif
