# Supplementary material for: Micropeptide hSPAR regulates glutamine levels and suppresses mammary tumor growth via a TRIM21-P27KIP1-mTOR axis
Source: EMBO J. 2025 Jan 28;44(5):1414–41. doi: 10.1038/s44318-024-00359-z (PMC11876615; doi:10.1038/s44318-024-00359-z)
Supplement: Supplementary file 10 — Source data Fig. 5 [file 44318_2024_359_MOESM10_ESM.zip › Figure 5/Fig 5B and 5C/Fig 5C heatmap.xlsx]

## Sheet: Sheet1
relative_abundance	Vector Ctrl-cyto	ATG1+2-cyto	Flag-hSPAR-cyto	Vector Ctrl-lyso	ATG1+2-lyso	Flag-hSPAR-lyso
TRIM21	1	0.977821	0.271541	1	1.31475	2.69499
p27	1	1.03508	1.12941	1	1.16635	3.22507
