# Supplementary material for: Micropeptide hSPAR regulates glutamine levels and suppresses mammary tumor growth via a TRIM21-P27KIP1-mTOR axis
Source: EMBO J. 2025 Jan 28;44(5):1414–41. doi: 10.1038/s44318-024-00359-z (PMC11876615; doi:10.1038/s44318-024-00359-z)
Supplement: Supplementary file 10 — Source data Fig. 5 [file 44318_2024_359_MOESM10_ESM.zip › Figure 5/Fig 5E/Fig 5E HEK293T.xlsx]

## Sheet: shee1
Compounds	Log2FC	Pvalue
1-Methylhistidine	0.157263	0.348825
2-Aminobutyric acid	-0.0399923	0.971114
2-Aminoethanesulfonic Acid	-0.705305	0.00330881
3-N-Methyl-L-Histidine	0.166324	0.505141
4-Acetamidobutyric Acid	-0.0954069	0.621941
5-Aminovaleric Acid	-0.614707	0.0119593
5-Hydroxylysine	0.12014	0.244162
5-Hydroxy-Tryptamine	0.188058	0.287466
L-Alanine	-0.190569	0.117593
Anserine	0.197785	0.150014
L-Arginine	-0.0386222	0.44127
argininosuccinic acid	-0.325664	0.0507372
L-Asparagine Anhydrous	0.20166	0.0729428
L-Aspartate	0.214144	0.162885
L-α-Aspartyl-L-phenylalanine	0.407746	0.0673546
Beta-Alanine	-0.69588	0.00929203
Creatine	-0.17633	0.0966137
L-Cysteine	0.209545	0.387245
D-Alanyl-D-Alanine	-0.647742	0.679861
Ethanolamine	0.396148	0.11672
L-Glutamine	0.138468	0.45165
L-Glutamic acid	0.138441	0.173637
Glutathione Oxidized	-0.335809	0.261156
Glycine	-0.0520849	0.690077
Glycyl-L-Proline	0.206389	0.104155
L-Histidine	0.271154	0.20647
Homo-L-arginine	0.195161	0.344938
L-Isoleucine	0.56861	0.120729
kynurenine	0.135463	0.335186
L-Carnosine	0.360974	0.00361654
L-Citrulline	-0.0289504	0.638032
L-Cystathionine	-0.380299	0.0245727
L-Cystine	-0.242018	0.421219
L-Leucine	0.495709	0.126519
L-Homocitrulline	-0.0149628	0.813579
L-Homocystine	-0.00219057	0.981457
L-Ornithine	0.598747	0.0300052
L-Pipecolic Acid	0.14595	0.222551
L-tyrosine methyl ester	0.140347	0.169666
L-Lysine	0.313439	0.0344333
L-Methionine	0.464687	0.0290231
Methionine Sulfoxide	0.0894872	0.622379
N,N-Dimethylglycine	0.0721186	0.562096
N6-Acetyl-L-Lysine	0.511589	0.00781915
N-Acetylaspartate	-0.383217	0.000846064
N-Acetylneuraminic Acid	-0.0257305	0.806368
N-Glycyl-L-Leucine	-0.0225773	0.90725
N-Isovaleroylglycine	-0.186401	0.277395
Nα-Acetyl-L-glutamine	-0.653687	0.0749419
O-Phospho-L-Serine	-0.262593	0.156832
L-Phenylalanine	0.445878	0.0963015
Phosphorylethanolamine	0.11699	0.583247
L-Proline	0.207586	0.0755916
S-(5-Adenosyl)-L-Homocysteine	-0.440519	0.0250962
L-Serine	0.288051	0.171365
Succinic Acid	-0.134882	0.529928
L-Threonine	0.191288	0.194729
Trans-4-Hydroxy-L-Proline	-0.189134	0.103231
Trimethylamine N-Oxide	-1.68477	0.199393
L-Tryptophan	0.319732	0.177011
L-Tryptophyl-L-glutamic acid	-0.207115	0.518928
L-Tyrosine	0.399981	0.118114
Urea	-0.226394	0.422886
L-Valine	0.450318	0.049672
α-Aminoadipic acid	0.115632	0.159365
γ-Aminobutyric Acid	-0.472451	0.0493889
γ-Glutamate-Cysteine	-0.0739851	0.616075
