# Supplementary material for: Micropeptide hSPAR regulates glutamine levels and suppresses mammary tumor growth via a TRIM21-P27KIP1-mTOR axis
Source: EMBO J. 2025 Jan 28;44(5):1414–41. doi: 10.1038/s44318-024-00359-z (PMC11876615; doi:10.1038/s44318-024-00359-z)
Supplement: Supplementary file 10 — Source data Fig. 5 [file 44318_2024_359_MOESM10_ESM.zip › Figure 5/Fig 5F/Fig 5F HEK293Tglutamine.xlsx]

## Sheet: Sheet1
	Vector Ctrl (HEK293T)			ATG1+2 (HEK293T)			Flag-SPAR (HEK293T)
	replicate1	replicate2	replicate3	replicate1	replicate2	replicate3	replicate1	replicate2	replicate3
glutamine concentration (nmol/μl)	0.63283	0.431143	0.431143	0.498372	0.431143	0.700059	0.363914	0.63283	0.498372
