# Supplementary material for: Micropeptide hSPAR regulates glutamine levels and suppresses mammary tumor growth via a TRIM21-P27KIP1-mTOR axis
Source: EMBO J. 2025 Jan 28;44(5):1414–41. doi: 10.1038/s44318-024-00359-z (PMC11876615; doi:10.1038/s44318-024-00359-z)
Supplement: Supplementary file 10 — Source data Fig. 5 [file 44318_2024_359_MOESM10_ESM.zip › Figure 5/Fig 5F/Fig 5F MDA-MB-231glutamine.xlsx]

## Sheet: Sheet1
	Vector Ctrl (MDA-MB-231)			ATG1+2 (MDA-MB-231)			Flag-SPAR (MDA-MB-231)
	replicate1	replicate2	replicate3	replicate1	replicate2	replicate3	replicate1	replicate2	replicate3
glutamine concentration (nmol/μl)	0.63283	0.565601	0.700059	0.498372	0.63283	0.767288	0.094998	0.027769	0.027769
