# Supplementary material for: Micropeptide hSPAR regulates glutamine levels and suppresses mammary tumor growth via a TRIM21-P27KIP1-mTOR axis
Source: EMBO J. 2025 Jan 28;44(5):1414–41. doi: 10.1038/s44318-024-00359-z (PMC11876615; doi:10.1038/s44318-024-00359-z)
Supplement: Supplementary file 10 — Source data Fig. 5 [file 44318_2024_359_MOESM10_ESM.zip › Figure 5/Fig 5G/Gln+/Fig 5G Gln+ single line-scans analysis .csv]

Distance_(?m)	Gray_Value-p27	Gray_Value-LAMP1
0	0	0
0.1237	12.928	65.886
0.2473	0	8.755
0.371	2.628	37.657
0.4946	7.512	62.704
0.6183	4.45	175.303
0.7419	57.599	206.17
0.8656	82.76	112.557
0.9892	50.891	168.793
1.1129	55.584	248.615
1.2365	55.926	236.181
1.3602	39.319	236.529
1.4838	43.792	228.308
1.6075	19.006	255
1.7312	13.732	255
1.8548	10.48	255
1.9785	7.09	251.368
2.1021	6.663	103.036
2.2258	24.873	211.913
2.3494	18.291	249.651
2.4731	15.979	171.673
2.5967	5.556	170.473
2.7204	2.195	57.537
2.844	0.617	30.088
2.9677	1.364	80.179
3.0914	1.906	57.761
3.215	0	144.452
3.3387	3.681	55.309
3.4623	21.802	167.167
3.586	12.399	61.793
3.7096	1.719	43.896
3.8333	1.143	63.404
3.9569	0.163	43.288
4.0806	0	75.536
4.2042	0	7.359
4.3279	0	108.738
4.4515	5.95	36.504
4.5752	12.523	31.494
4.6989	11.018	40.267
4.8225	7.672	0.039
4.9462	0.333	4.637
5.0698	9.116	2.807
5.1935	1.669	26.287
5.3171	1.111	38.217
5.4408	0.724	95.453
5.5644	0.408	2.011
5.6881	0	0.134
5.8117	18.366	0
5.9354	15.65	3.241
6.059	1.514	15.893
6.1827	3.444	0
6.3064	0	0.238
6.43	5.346	23.779
6.5537	5.238	21.362
6.6773	1.485	0.253
6.801	1.123	57.405
6.9246	0.524	2.51
7.0483	0	20.6
7.1719	0.146	19.951
7.2956	2.319	3.644
7.4192	0.982	13.848
7.5429	14.252	46.343
7.6665	1.245	3.024
7.7902	12.302	37.553
7.9139	9.221	28.809
8.0375	0.037	6.712
8.1612	2.713	0
8.2848	10.166	0.184
8.4085	17.444	2.512
8.5321	25.727	10.693
8.6558	25.866	11.22
8.7794	6.042	17.258
8.9031	1.181	53.84
9.0267	4.937	1.392
9.1504	3.347	16.229
9.2741	31.011	46.365
9.3977	25.135	13.055
9.5214	9.011	1.231
9.645	9.795	0
9.7687	0.113	0
9.8923	0.912	66.152
10.016	0.448	72.454
10.1396	0	10.693
10.2633	0	13.035
10.3869	0	9.987
10.5106	0	14.12
10.6342	0.557	26.022
10.7579	0.306	4.76
10.8816	0.884	56.545
11.0052	18.509	132.942
11.1289	2.165	66.894
11.2525	4.221	75.318
11.3762	11.094	0.537
11.4998	23.214	36.71
11.6235	17.261	38.204
11.7471	66.165	0
11.8708	4.029	0
11.9944	3.956	41.525
12.1181	9.376	37.163
12.2417	7.587	33.552
12.3654	8.02	4.961
12.4891	1.859	30.417
12.6127	3.075	13.179
12.7364	5.664	0
12.86	15.89	0
12.9837	9.65	0.492
13.1073	2.829	0.671
13.231	0.996	1.189
13.3546	1.756	1.746
13.4783	3.107	22.062
13.6019	17.697	11.034
13.7256	15.803	0
13.8493	1.296	0
13.9729	3.805	0
14.0966	25.774	10.85
14.2202	22.342	5.383
14.3439	2.493	0
14.4675	36.332	0
14.5912	47.432	1.754
14.7148	163.341	28.497
14.8385	231.599	27.267
14.9621	255	82.395
15.0858	255	0.986
15.2094	255	10.355
15.3331	255	10.506
15.4568	255	5.388
15.5804	255	0
15.7041	255	0
15.8277	255	0
15.9514	255	0
16.075	255	18.276
16.1987	255	75.187
16.3223	255	0
16.446	252.8	0
16.5696	250.214	4.579
16.6933	144.436	1.851
16.8169	177.352	49.266
16.9406	127.786	5.39
17.0643	95.383	3.002
17.1879	70	8.378
17.3116	85.758	53.947
17.4352	48.454	10.746
17.5589	59.781	46.208
17.6825	101.396	20.651
17.8062	156.843	16.984
17.9298	81.369	5.441
18.0535	24.864	44.069
18.1771	16.115	4.594
18.3008	13.24	0
18.4244	2.765	4.078
18.5481	2.444	0
18.6718	6.89E-11	0
