# Supplementary material for: Micropeptide hSPAR regulates glutamine levels and suppresses mammary tumor growth via a TRIM21-P27KIP1-mTOR axis
Source: EMBO J. 2025 Jan 28;44(5):1414–41. doi: 10.1038/s44318-024-00359-z (PMC11876615; doi:10.1038/s44318-024-00359-z)
Supplement: Supplementary file 10 — Source data Fig. 5 [file 44318_2024_359_MOESM10_ESM.zip › Figure 5/Fig 5G/Gln-/Fig 5G Gln- Pearson correlation (Rr).txt]

Red - Green co-localization parameters of Project-2_Image002.jpg (AOI)
Pearson's correlation   Rr=	0.926885
Overlap coefficient     R =	0.940726
Overlap coefficient     k1=	0.760388
Overlap coefficient     k2=	1.163832
Co-localization (ch2>0) m1=	0.938954
Co-localization (ch1>0) m2=	0.981551
