# Supplementary material for: Micropeptide hSPAR regulates glutamine levels and suppresses mammary tumor growth via a TRIM21-P27KIP1-mTOR axis
Source: EMBO J. 2025 Jan 28;44(5):1414–41. doi: 10.1038/s44318-024-00359-z (PMC11876615; doi:10.1038/s44318-024-00359-z)
Supplement: Supplementary file 10 — Source data Fig. 5 [file 44318_2024_359_MOESM10_ESM.zip › Figure 5/Fig 5G/Gln-/Fig 5G Gln- single line-scans analysis .csv]

Distance_(?m)	Gray_Value-p27	Gray_Value-LAMP1
0	156	227
0.1231	74.719	145.016
0.2461	117.156	93.156
0.3692	68.141	47.602
0.4922	28.125	73.125
0.6153	21.727	137.461
0.7383	39.156	127.5
0.8614	86.32	115.102
0.9844	29.5	189
1.1075	79	133.945
1.2305	119.188	107.156
1.3536	211.75	52.43
1.4766	40	73.875
1.5997	78.492	175.781
1.7227	78.062	139.5
1.8458	159.328	208.477
1.9688	87.5	225
2.0919	104.773	92.344
2.2149	199.906	99.125
2.338	235.406	121.656
2.461	162.25	255
2.5841	219.086	206.625
2.7071	221.406	198.906
2.8302	250.43	191.789
2.9532	255	255
3.0763	251.953	255
3.1993	252.156	255
3.3224	181.992	254.789
3.4454	175.125	180.375
3.5685	175.812	15.555
3.6915	194.938	127.5
3.8146	157.305	205.914
3.9376	100	16
4.0607	176.289	234.461
4.1837	163.719	255
4.3068	72.32	195.312
4.4298	109.875	165.375
4.5529	219.141	222.023
4.6759	144.312	251.719
4.799	180.047	255
4.922	255	255
5.0451	189.844	255
5.1681	177.75	255
5.2912	188.805	255
5.4142	209.5	255
5.5373	186.406	255
5.6603	191.188	211.75
5.7834	40.555	172.781
5.9064	113.5	143.5
6.0295	97.562	6.75
6.1525	45.719	6.094
6.2756	37.375	105.719
6.3987	53.75	177.625
6.5217	45.148	41.781
6.6448	29.719	55.781
6.7678	15.164	44.18
6.8909	115.5	48.75
7.0139	73.586	64.289
7.137	7.906	98.906
7.26	19.336	0
7.3831	51.375	0
7.5061	12.734	0.375
7.6292	20.062	5.5
7.7522	25.805	56.461
7.8753	0	0
7.9983	11.32	10.664
8.1214	22.312	33.344
8.2444	9.562	2.273
8.3675	15.75	0
8.4905	17.344	80.391
8.6136	23.344	81.75
8.7366	9.781	49.359
8.8597	25	0
8.9827	10.844	0
9.1058	6.188	2.25
9.2288	24.352	0
9.3519	36	0
9.4749	7.922	4.25
9.598	4.5	0
9.721	15.82	0
9.8441	24	4
9.9671	6.094	2
10.0902	19.906	0
10.2132	15.016	0
10.3363	84	0
10.4593	10.828	25.266
10.5824	10.5	0
10.7054	33.633	0
10.8285	32.25	0
10.9515	6.383	0
11.0746	0.531	0
11.1976	14.32	0
11.3207	15	0
11.4437	0	0
11.5668	11.781	0
11.6898	24.211	2.062
11.8129	45	0
11.9359	14.367	0
12.059	10.656	0
12.182	3.938	0.82
12.3051	5.625	0
12.4282	20.062	12.375
12.5512	45.531	22.5
12.6743	36.945	0
12.7973	13.5	0
12.9204	13.711	0
13.0434	0	0
13.1665	0	0
13.2895	0	0
13.4126	35.859	0
13.5356	36.562	1.5
13.6587	0	63.914
13.7817	0	127.5
13.9048	0	5.062
14.0278	5.281	7.25
14.1509	7.172	6.375
14.2739	5	0
14.397	7.977	0
14.52	52.906	115.125
14.6431	1.586	173.32
14.7661	1.75	0
14.8892	0.914	25.594
15.0122	1.438	0.75
15.1353	8.07	1.688
15.2583	29.375	0
15.3814	2.422	147.492
15.5044	29.469	35.719
15.6275	42.82	25.266
15.7505	0	0
