# Supplementary material for: Micropeptide hSPAR regulates glutamine levels and suppresses mammary tumor growth via a TRIM21-P27KIP1-mTOR axis
Source: EMBO J. 2025 Jan 28;44(5):1414–41. doi: 10.1038/s44318-024-00359-z (PMC11876615; doi:10.1038/s44318-024-00359-z)
Supplement: Supplementary file 10 — Source data Fig. 5 [file 44318_2024_359_MOESM10_ESM.zip › Figure 5/Fig 5J/Fig 5J si0961+siSLC38A2-glutamine.xlsx]

## Sheet: Sheet1
	siCtrl			sihSPAR-1+siCtrl			sihSPAR-2+siCtrl			siCtrl+siSLC38A2-1			siCtrl+siSLC38A2-2			sihSPAR-1+siSLC38A2-1			sihSPAR-1+siSLC38A2-2			sihSPAR-2+siSLC38A2-1			sihSPAR-2+siSLC38A2-2
	replicate1	replicate2	replicate3	replicate1	replicate2	replicate3	replicate1	replicate2	replicate3	replicate1	replicate2	replicate3	replicate1	replicate2	replicate3	replicate1	replicate2	replicate3	replicate1	replicate2	replicate3	replicate1	replicate2	replicate3	replicate1	replicate2	replicate3
glutamine concentration (nmol/μl)	0.279572	0.265488	0.268724	0.384209	0.317447	0.361496	0.56346	0.463257	0.504968	0.141613	0.133103	0.183204	0.130286	0.143351	0.138017	0.265968	0.279642	0.259573	0.261593	0.258476	0.254641	0.390922	0.259016	0.256199	0.265488	0.273998	0.256439
