# Supplementary material for: Micropeptide hSPAR regulates glutamine levels and suppresses mammary tumor growth via a TRIM21-P27KIP1-mTOR axis
Source: EMBO J. 2025 Jan 28;44(5):1414–41. doi: 10.1038/s44318-024-00359-z (PMC11876615; doi:10.1038/s44318-024-00359-z)
Supplement: Supplementary file 11 — Source data Fig. 6 [file 44318_2024_359_MOESM11_ESM.zip › Figure 6/Fig 6A and 6B/Fig 6B heatmap-average-expression-level.xlsx]

## Sheet: Sheet1
relative_abundance	Vector Ctrl-cyto	ATG1+2-cyto	Flag-hSPAR-cyto	Vector Ctrl-lyso	ATG1+2-lyso	Flag-hSPAR-lyso
p-mtor	1	1.02931	0.116137	1	0.897009	0.127052
mtor	1	0.952971	1.01429	1	0.865006	0.134042
RagA	1	0.963342	3.45436	1	0.874225	0.367602
LAMTOR1	1	1.04876	1.09576	1	1.02982	1.01059
LAMTOR2	1	0.992263	3.52085	1	0.950502	0.183466
LAMTOR3	1	0.748922	4.67578	1	1.00953	0.149626
LAMTOR4	1	1.05418	4.42545	1	0.987951	0.208541
LAMTOR5	1	0.971624	3.27837	1	0.974795	0.401386
