# Supplementary material for: Micropeptide hSPAR regulates glutamine levels and suppresses mammary tumor growth via a TRIM21-P27KIP1-mTOR axis
Source: EMBO J. 2025 Jan 28;44(5):1414–41. doi: 10.1038/s44318-024-00359-z (PMC11876615; doi:10.1038/s44318-024-00359-z)
Supplement: Supplementary file 11 — Source data Fig. 6 [file 44318_2024_359_MOESM11_ESM.zip › Figure 6/Fig 6D and 6E/Fig 6E heatmap-anverage-expression-level.xlsx]

## Sheet: Sheet1
relative_abundance	siCtrl-cyto	siTRIM21-1-cyto	siTRIM21-2-cyto	siTRIM21-1+siSLC28A2-1-cyto	siTRIM21-2+siSLC28A2-1-cyto	siTRIM21-1+siSLC28A2-2-cyto	siTRIM21-2+siSLC28A2-2-cyto	siCtrl-lyso	siTRIM21-1-lyso	siTRIM21-2-lyso	siTRIM21-1+siSLC28A2-1-lyso	siTRIM21-2+siSLC28A2-1-lyso	siTRIM21-1+siSLC28A2-2-lyso	siTRIM21-2+siSLC28A2-2-lyso
P27KIP1	1	8.10014	8.11395	1.16884	1.12388	1.13183	1.23447	1	0.99157	0.995331	12.7254	12.4774	12.0947	12.518
p-mTOR	1	1.07587	1.07729	0.077897	0.0668501	0.0652569	0.0604039	1	1.08458	1.094	0.0705177	0.0722348	0.0644523	0.0502149
mTOR	1	1.08832	1.05439	1.59235	1.52236	1.63801	1.54065	1	0.935061	0.950708	0.267067	0.263599	0.253571	0.104956
Rag A	1	1.02297	1.09537	12.881	13.2547	15.9727	15.8857	1	1.0241	1.05202	0.31633	0.27972	0.324007	0.367751
LAMTOR1	1	1.00511	0.913463	1.09115	1.04253	0.95445	1.06898	1	1.00096	0.989145	0.991199	0.995564	1.01171	0.984018
LAMTOR2	1	1.05134	1.04714	2.63466	2.62775	2.58887	2.65326	1	1.02346	1.07042	0.22374	0.219681	0.190753	0.127676
LAMTOR3	1	0.996698	1.02387	2.48937	2.34756	2.48687	2.66554	1	0.997583	1.06319	0.103762	0.105456	0.0987364	0.103295
LAMTOR4	1	1.04416	1.08102	3.31796	3.40679	3.30815	3.26694	1	0.975297	1.02707	0.154888	0.138029	0.13884	0.12709
LAMTOR5	1	0.991328	0.985537	2.83128	2.523	2.61697	2.78606	1	1.00247	1.06632	0.272621	0.256152	0.198254	0.157487
