# Supplementary material for: Micropeptide hSPAR regulates glutamine levels and suppresses mammary tumor growth via a TRIM21-P27KIP1-mTOR axis
Source: EMBO J. 2025 Jan 28;44(5):1414–41. doi: 10.1038/s44318-024-00359-z (PMC11876615; doi:10.1038/s44318-024-00359-z)
Supplement: Supplementary file 11 — Source data Fig. 6 [file 44318_2024_359_MOESM11_ESM.zip › Figure 6/Fig 6F and 6G/Fig 6G relative expression level.xlsx]

## Sheet: Sheet1
	siCtrl			sihTRIM21-1+siCtrl			sihTRIM21-2+siCtrl			siCtrl+siSLC38A2-1			siCtrl+siSLC38A2-2			siTRIM21-1+siSLC38A2-1			sihTRIM21-1+siSLC38A2-2			siTRIM21-2+siSLC38A2-1			siTRIM21-2+siSLC38A2-2
	replicate1	replicate2	replicate3	replicate1	replicate2	replicate3	replicate1	replicate2	replicate3	replicate1	replicate2	replicate3	replicate1	replicate2	replicate3	replicate1	replicate2	replicate3	replicate1	replicate2	replicate3	replicate1	replicate2	replicate3	replicate1	replicate2	replicate3
p-mTOR/mTOR	1	1	1	0.826882	0.702775	0.539659	0.865835	0.681306	0.576108	0.658037	0.705535	0.450258	0.645105	0.583152	0.472706	0.119226	0.17073	0.175731	0.137846	0.158989	0.211948	0.136164	0.150921	0.168691	0.113426	0.146667	0.0686995
p-S6K/S6K	1	1	1	0.778701	0.642036	0.617491	0.773668	0.600069	0.600142	0.525642	0.467166	0.55819	0.496917	0.465457	0.583944	0.0590208	0.0806257	0.0203932	0.0677048	0.0755955	0.205769	0.0476867	0.0798869	0.141619	0.0770952	0.0694993	0.107106
p-S6/S6	1	1	1	0.75869	0.73079	0.654307	0.69522	0.701634	0.658767	0.551246	0.668308	0.543747	0.577406	0.651931	0.529258	0.174705	0.282841	0.100807	0.185293	0.250244	0.0803795	0.139008	0.219492	0.0516338	0.146803	0.0815435	0.0166377
