# Supplementary material for: Micropeptide hSPAR regulates glutamine levels and suppresses mammary tumor growth via a TRIM21-P27KIP1-mTOR axis
Source: EMBO J. 2025 Jan 28;44(5):1414–41. doi: 10.1038/s44318-024-00359-z (PMC11876615; doi:10.1038/s44318-024-00359-z)
Supplement: Supplementary file 12 — Source data Fig. 7 [file 44318_2024_359_MOESM12_ESM.zip]

Archive with 281 entries (240 files):
- Figure 7/
- Figure 7/Fig 7A/
- Figure 7/Fig 7O/9-TAT.Tif
- Figure 7/Fig 7A/Fig. 7A.pdf
- Figure 7/Fig 7A/input-GAPDH.Tif
- Figure 7/Fig 7A/input-SPAR.Tif
- Figure 7/Fig 7A/input-TRIM21.Tif
- Figure 7/Fig 7A/input-p27.Tif
- Figure 7/Fig 7A/ip-SPAR-C wb Flag.Tif
- Figure 7/Fig 7A/ip-SPAR-C wb TRIM21.Tif
- Figure 7/Fig 7A/ip-TRIM21 wb Flag.Tif
- Figure 7/Fig 7A/ip-TRIM21 wb TRIM21.Tif
- Figure 7/Fig 7A/ip-TRIM21 wb p27-2.Tif
- Figure 7/Fig 7A/ip-TRIM21 wb p27.Tif
- Figure 7/Fig 7B/
- Figure 7/Fig 7B/ATG/
- Figure 7/Fig 7B/ATG/ATG-Hoechst.tif
- Figure 7/Fig 7B/ATG/ATG-LAMP1.tif
- Figure 7/Fig 7B/ATG/ATG-merge.tif
- Figure 7/Fig 7B/ATG/ATG-p27.tif
- Figure 7/Fig 7B/ATG/Fig 7B-ATG-single line-scans analysis.csv
- Figure 7/Fig 7B/ATG/Pearson correlation .tif
- Figure 7/Fig 7B/ATG/Pearson correlation Rr.txt
- Figure 7/Fig 7B/C/
- Figure 7/Fig 7B/C/C-Hoechst.tif
- Figure 7/Fig 7B/C/C-LAMP1.tif
- Figure 7/Fig 7B/C/C-p27-merge.tif
- Figure 7/Fig 7B/C/C-p27.tif
- Figure 7/Fig 7B/C/Fig 7B-C-single line-scans analysis .csv
- Figure 7/Fig 7B/C/Pearson correlation Rr.txt
- Figure 7/Fig 7B/C/Pearson correlation.tif
- Figure 7/Fig 7B/N/
- Figure 7/Fig 7B/N/Fig 7B-N-single line-scans analysis.csv
- Figure 7/Fig 7B/N/N-Hoechst.tif
- Figure 7/Fig 7B/N/N-LAMP1.tif
- Figure 7/Fig 7B/N/N-p27-merge.tif
- Figure 7/Fig 7B/N/N-p27.tif
- Figure 7/Fig 7B/N/Pearson correlation Rr.txt
- Figure 7/Fig 7B/N/Pearson correlation.jpg
- Figure 7/Fig 7B/TM/
- Figure 7/Fig 7B/TM/Fig 7B-TM-single line-scans analysis.csv
- Figure 7/Fig 7B/TM/Pearson correlation Rr.txt
- Figure 7/Fig 7B/TM/Pearson correlation.jpg
- Figure 7/Fig 7B/TM/TM-Hoechst.tif
- Figure 7/Fig 7B/TM/TM-LAMP1.tif
- Figure 7/Fig 7B/TM/TM-p27-merge.tif
- Figure 7/Fig 7B/TM/TM-p27.tif
- Figure 7/Fig 7B/Vector Ctrl/
- Figure 7/Fig 7B/Vector Ctrl/Ctrl-Hoechst.tif
- Figure 7/Fig 7B/Vector Ctrl/Ctrl-LAMP1.tif
- Figure 7/Fig 7B/Vector Ctrl/Ctrl-merge.tif
- Figure 7/Fig 7B/Vector Ctrl/Ctrl-p27.tif
- Figure 7/Fig 7B/Vector Ctrl/Fig 7B-Vector Ctrl-single line-scans analysis.csv
- Figure 7/Fig 7B/Vector Ctrl/Pearson correlation Rr.txt
- Figure 7/Fig 7B/Vector Ctrl/Pearson correlation.jpg
- Figure 7/Fig 7B/hSPAR/
- Figure 7/Fig 7B/hSPAR/Fig 7B-hSPAR-single line-scans analysis.csv
- Figure 7/Fig 7B/hSPAR/Pearson correlation Rr.txt
- Figure 7/Fig 7B/hSPAR/Pearson correlation.jpg
- Figure 7/Fig 7B/hSPAR/hSPAR-Hoechst-1.tif
- Figure 7/Fig 7B/hSPAR/hSPAR-LAMP1-1.tif
- Figure 7/Fig 7B/hSPAR/hSPAR-p27-1.tif
- Figure 7/Fig 7B/hSPAR/hSPAR-p27-merge.tif
- Figure 7/Fig 7C/
- Figure 7/Fig 7C/ATG/
- Figure 7/Fig 7C/ATG/ATG-Hoechst.tif
- Figure 7/Fig 7C/ATG/ATG-LAMP1.tif
- Figure 7/Fig 7C/ATG/ATG-mTOR.tif
- Figure 7/Fig 7C/ATG/ATG-merge.tif
- Figure 7/Fig 7C/ATG/Fig 7C-ATG-single line-scans analysis.csv
- Figure 7/Fig 7C/ATG/Pearson correlation Rr.txt
- Figure 7/Fig 7C/ATG/Pearson correlation.tif
- Figure 7/Fig 7C/C/
- Figure 7/Fig 7C/C/C-Hoechst.tif
- Figure 7/Fig 7C/C/C-LAMP1.tif
- Figure 7/Fig 7C/C/C-mTOR.tif
- Figure 7/Fig 7C/C/C-merge.tif
- Figure 7/Fig 7C/C/Fig 7C-C-single line-scans analysis.csv
- Figure 7/Fig 7C/C/Pearson correlation Rr.txt
- Figure 7/Fig 7C/C/Pearson correlation.tif
- Figure 7/Fig 7C/N/
- Figure 7/Fig 7C/N/Fig 7C-N-single line-scans analysis.csv
- Figure 7/Fig 7C/N/N-Hoechst.tif
- Figure 7/Fig 7C/N/N-LAMP1.tif
- Figure 7/Fig 7C/N/N-mTOR-merge.tif
- Figure 7/Fig 7C/N/N-mTOR.tif
- Figure 7/Fig 7C/N/Pearson correlation Rr.txt
- Figure 7/Fig 7C/N/Pearson correlation.tif
- Figure 7/Fig 7C/TM/
- Figure 7/Fig 7C/TM/Fig 7C-TM-single line-scans analysis.csv
- Figure 7/Fig 7C/TM/Pearson correlation Rr.txt
- Figure 7/Fig 7C/TM/Pearson correlation.tif
- Figure 7/Fig 7C/TM/TM-Hoechst.tif
- Figure 7/Fig 7C/TM/TM-LAMP1.tif
- Figure 7/Fig 7C/TM/TM-mTOR-merge.tif
- Figure 7/Fig 7C/TM/TM-mTOR.tif
- Figure 7/Fig 7C/Vector Ctrl/
- Figure 7/Fig 7C/Vector Ctrl/Ctrl-Hoechst.tif
- Figure 7/Fig 7C/Vector Ctrl/Ctrl-LAMP1.tif
- Figure 7/Fig 7C/Vector Ctrl/Ctrl-mTOR.tif
- Figure 7/Fig 7C/Vector Ctrl/Ctrl-merge.tif
- Figure 7/Fig 7C/Vector Ctrl/Fig 7C-Vector Ctrl-single line-scans analysis.csv
- Figure 7/Fig 7C/Vector Ctrl/Pearson correlation Rr.txt
- Figure 7/Fig 7C/Vector Ctrl/Pearson correlation.tif
- Figure 7/Fig 7C/hSPAR/
- Figure 7/Fig 7C/hSPAR/Fig 7C-hSPAR-single line-scans analysis.csv
- Figure 7/Fig 7C/hSPAR/Pearson correlation Rr.txt
- Figure 7/Fig 7C/hSPAR/Pearson correlation.tif
- Figure 7/Fig 7C/hSPAR/hSPAR-Hoechst.tif
- Figure 7/Fig 7C/hSPAR/hSPAR-LAMP1.tif
- Figure 7/Fig 7C/hSPAR/hSPAR-mTOR-merge.tif
- Figure 7/Fig 7C/hSPAR/hSPAR-mTOR.tif
- Figure 7/Fig 7D/
- Figure 7/Fig 7D/1-p-mTOR-merge.Tif
- Figure 7/Fig 7D/1-p-mTOR.Tif
- Figure 7/Fig 7D/2-mTOR-merge.Tif
- Figure 7/Fig 7D/2-mTOR.Tif
- Figure 7/Fig 7D/3-p-S6K.Tif
- Figure 7/Fig 7D/4-S6K-merge.Tif
- Figure 7/Fig 7D/4-S6K.Tif
- Figure 7/Fig 7D/5-p-S6-merge.Tif
- Figure 7/Fig 7D/5-p-S6.Tif
- Figure 7/Fig 7D/6-S6-merge.Tif
- Figure 7/Fig 7D/6-S6.Tif
- Figure 7/Fig 7D/7-GAPDH-merge.Tif
- Figure 7/Fig 7D/7-GAPDH.Tif
- Figure 7/Fig 7O/9-TAT-merge.Tif
- Figure 7/Fig 7D/Fig. 7D.pdf
- Figure 7/Fig 7E/
- Figure 7/Fig 7E/1-p-mTOR-merge.Tif
- Figure 7/Fig 7E/1-p-mTOR.Tif
- Figure 7/Fig 7E/2-mTOR-merge.Tif
- Figure 7/Fig 7E/2-mTOR.Tif
- Figure 7/Fig 7E/3-p-S6K-merge.Tif
- Figure 7/Fig 7E/3-p-S6K.Tif
- Figure 7/Fig 7E/4-S6K-merge.Tif
- Figure 7/Fig 7E/4-S6K.Tif
- Figure 7/Fig 7E/5-S6-merge.Tif
- Figure 7/Fig 7E/5-S6.Tif
- Figure 7/Fig 7E/6-GAPDH-merge.Tif
- Figure 7/Fig 7E/6-GAPDH.Tif
- Figure 7/Fig 7O/8-S6.Tif
- Figure 7/Fig 7E/Fig. 7E.pdf
- Figure 7/Fig 7E/p-s6-1.Tif
- Figure 7/Fig 7E/p-s6-2.Tif
- Figure 7/Fig 7F/
- Figure 7/Fig 7F/1-S6-1.Tif
- Figure 7/Fig 7F/1-S6-2.Tif
- Figure 7/Fig 7F/1-SLC38A2-merge.Tif
- Figure 7/Fig 7F/1-SLC38A2.Tif
- Figure 7/Fig 7F/2-p27-merge.Tif
- Figure 7/Fig 7F/2-p27.Tif
- Figure 7/Fig 7F/3-p-mTOR-merge.Tif
- Figure 7/Fig 7F/3-p-mTOR.Tif
- Figure 7/Fig 7F/4-mTOR-merge.Tif
- Figure 7/Fig 7F/4-mTOR.Tif
- Figure 7/Fig 7F/5-p-S6K-merge.Tif
- Figure 7/Fig 7F/5-p-S6K.Tif
- Figure 7/Fig 7F/6-S6K-merge.Tif
- Figure 7/Fig 7F/6-S6K.Tif
- Figure 7/Fig 7F/7-p-S6-merge.Tif
- Figure 7/Fig 7F/7-p-S6.Tif
- Figure 7/Fig 7F/8-TAT.Tif
- Figure 7/Fig 7F/9-GAPDH-merge.Tif
- Figure 7/Fig 7F/9-GAPDH.Tif
- Figure 7/Fig 7O/8-S6-merge.Tif
- Figure 7/Fig 7F/Fig. 7F.pdf
- Figure 7/Fig 7G/
- Figure 7/Fig 7G/ctrl vector/
- Figure 7/Fig 7O/7-p-S6.Tif
- Figure 7/Fig 7O/7-p-S6-merge.Tif
- Figure 7/Fig 7G/ctrl vector/Edu.tif
- Figure 7/Fig 7G/ctrl vector/Hoechst.tif
- Figure 7/Fig 7G/ctrl vector/merge.tif
- Figure 7/Fig 7G/hSPAR/
- Figure 7/Fig 7O/6-S6K.Tif
- Figure 7/Fig 7O/6-S6K-merge.Tif
- Figure 7/Fig 7G/hSPAR/Edu.tif
- Figure 7/Fig 7G/hSPAR/Hoechst.tif
- Figure 7/Fig 7G/hSPAR/merge.tif
- Figure 7/Fig 7G/hSPAR-ΔC/
- Figure 7/Fig 7O/5-p-S6K.Tif
- Figure 7/Fig 7O/5-p-S6K-merge.Tif
- Figure 7/Fig 7G/hSPAR-ΔC/Edu.tif
- Figure 7/Fig 7G/hSPAR-ΔC/Hoechst.tif
- Figure 7/Fig 7G/hSPAR-ΔC/merge.tif
- Figure 7/Fig 7G/hSPAR-ΔN/
- Figure 7/Fig 7O/4-mTOR.Tif
- Figure 7/Fig 7O/4-mTOR-merge.Tif
- Figure 7/Fig 7G/hSPAR-ΔN/Edu.tif
- Figure 7/Fig 7G/hSPAR-ΔN/Hoechst.tif
- Figure 7/Fig 7G/hSPAR-ΔN/merge.tif
- Figure 7/Fig 7G/hSPAR-ΔTM/
- Figure 7/Fig 7O/3-p-mTOR.Tif
- Figure 7/Fig 7O/3-p-mTOR-merge.Tif
- Figure 7/Fig 7G/hSPAR-ΔTM/Edu.tif
- Figure 7/Fig 7G/hSPAR-ΔTM/Hoechst.tif
- Figure 7/Fig 7G/hSPAR-ΔTM/merge.tif
- Figure 7/Fig 7G/hSPAR_C/
- Figure 7/Fig 7O/2-p27.Tif
- Figure 7/Fig 7O/10-GAPDH.Tif
- Figure 7/Fig 7G/hSPAR_C/Edu.tif
- Figure 7/Fig 7G/hSPAR_C/Hoechst.tif
- Figure 7/Fig 7G/hSPAR_C/merge.tif
- Figure 7/Fig 7G/ΔATG1+2/
- Figure 7/Fig 7O/10-GAPDH-merge.Tif
- Figure 7/Fig 7O/1-SLC38A2.Tif
- Figure 7/Fig 7G/ΔATG1+2/Edu.tif
- Figure 7/Fig 7G/ΔATG1+2/Hoechst.tif
- Figure 7/Fig 7G/ΔATG1+2/merge.tif
- Figure 7/Fig 7H/
- Figure 7/Fig 7H/TAT/
- Figure 7/Fig 7O/
- Figure 7/Fig 7N/TAT-hSPAR/#6.jpg
- Figure 7/Fig 7H/TAT/Edu.tif
- Figure 7/Fig 7H/TAT/Hoechst.tif
- Figure 7/Fig 7H/TAT/merge.tif
- Figure 7/Fig 7H/TAT-hSPAR_C/
- Figure 7/Fig 7N/TAT-hSPAR/#5.jpg
- Figure 7/Fig 7N/TAT-hSPAR/#4.jpg
- Figure 7/Fig 7H/TAT-hSPAR_C/Edu.tif
- Figure 7/Fig 7H/TAT-hSPAR_C/Hoechst.tif
- Figure 7/Fig 7H/TAT-hSPAR_C/merge.tif
- Figure 7/Fig 7I/
- Figure 7/Fig 7I/Fig 7I.jpg
- Figure 7/Fig 7J/
- Figure 7/Fig 7J/Fig 7J tumor volume.xlsx
- Figure 7/Fig 7K/
- Figure 7/Fig 7K/Fig 7K tumor weight.xlsx
- Figure 7/Fig 7L/
- Figure 7/Fig 7L/Fig 7L tumor glutamine.xlsx
- Figure 7/Fig 7M/
- Figure 7/Fig 7M/TAT ctrl/
- Figure 7/Fig 7M/TAT ctrl/#1.jpg
- Figure 7/Fig 7M/TAT ctrl/#2.jpg
- Figure 7/Fig 7M/TAT ctrl/#3.jpg
- Figure 7/Fig 7M/TAT ctrl/#4.jpg
- Figure 7/Fig 7M/TAT ctrl/#5.jpg
- Figure 7/Fig 7M/TAT ctrl/#6.jpg
- Figure 7/Fig 7M/TAT-hSPAC-C/
- Figure 7/Fig 7M/TAT-hSPAC-C/#10.jpg
- Figure 7/Fig 7M/TAT-hSPAC-C/#11.jpg
- Figure 7/Fig 7M/TAT-hSPAC-C/#12.jpg
- Figure 7/Fig 7M/TAT-hSPAC-C/#7.jpg
- Figure 7/Fig 7M/TAT-hSPAC-C/#8.jpg
- Figure 7/Fig 7M/TAT-hSPAC-C/#9.jpg
- Figure 7/Fig 7N/
- Figure 7/Fig 7N/TAT-Ctrl/
- Figure 7/Fig 7N/TAT-Ctrl/#1.jpg
- Figure 7/Fig 7N/TAT-Ctrl/#2.jpg
- Figure 7/Fig 7N/TAT-Ctrl/#3.jpg
- Figure 7/Fig 7N/TAT-Ctrl/#4.jpg
- Figure 7/Fig 7N/TAT-Ctrl/#5.jpg
- Figure 7/Fig 7N/TAT-Ctrl/#6.jpg
- Figure 7/Fig 7N/TAT-hSPAR/
- Figure 7/Fig 7N/TAT-hSPAR/#1.jpg
- Figure 7/Fig 7N/TAT-hSPAR/#2.jpg
- Figure 7/Fig 7N/TAT-hSPAR/#3.jpg
- Figure 7/Fig 7O/Fig 7O.pdf
- Figure 7/Fig 7A/Fig 7a.pdf
- Figure 7/Fig 7D/Fig 7d.pdf
- Figure 7/Fig 7E/Fig 7e.pdf
- Figure 7/Fig 7F/Fig 7f.pdf
- Figure 7/Fig 7G/ctrl vector/7-1.tif
- Figure 7/Fig 7G/ctrl vector/7-2.tif
- Figure 7/Fig 7G/hSPAR/2-1.tif
- Figure 7/Fig 7G/hSPAR/2-2.tif
- Figure 7/Fig 7G/hSPAR-ΔC/2-1.tif
- Figure 7/Fig 7G/hSPAR-ΔC/2-2.tif
- Figure 7/Fig 7G/hSPAR-ΔN/2-1.tif
- Figure 7/Fig 7G/hSPAR-ΔN/2-2.tif
- Figure 7/Fig 7G/hSPAR-ΔTM/1-1.tif
- Figure 7/Fig 7G/hSPAR-ΔTM/1-2.tif
- Figure 7/Fig 7G/hSPAR_C/1-1.tif
- Figure 7/Fig 7G/hSPAR_C/1-2.tif
- Figure 7/Fig 7G/ΔATG1+2/4-1.tif
- Figure 7/Fig 7G/ΔATG1+2/4-2.tif
- Figure 7/Fig 7H/TAT/5-1.tif
- Figure 7/Fig 7H/TAT/5-2.tif
- Figure 7/Fig 7H/TAT-hSPAR_C/6-1.tif
- Figure 7/Fig 7H/TAT-hSPAR_C/6-2.tif
