# Supplementary material for: Micropeptide hSPAR regulates glutamine levels and suppresses mammary tumor growth via a TRIM21-P27KIP1-mTOR axis
Source: EMBO J. 2025 Jan 28;44(5):1414–41. doi: 10.1038/s44318-024-00359-z (PMC11876615; doi:10.1038/s44318-024-00359-z)
Supplement: Supplementary file 12 — Source data Fig. 7 [file 44318_2024_359_MOESM12_ESM.zip › Figure 7/Fig 7B/ATG/Fig 7B-ATG-single line-scans analysis.csv]

Distance_(?m)	Gray_Value-p27	Gray_Value-LAMP1
0	50	42
0.1187	9.686	50.943
0.2375	71.887	53.126
0.3562	80.871	115.386
0.4749	51.489	89.205
0.5937	18.75	18.597
0.7124	22.474	107.935
0.8311	42.917	21.214
0.9499	27.459	146.369
1.0686	16.816	84.318
1.1873	42.307	61.253
1.3061	19.87	233.379
1.4248	16.307	132.354
1.5435	39.124	170.835
1.6622	23.385	185.605
1.781	11.244	228.332
1.8997	4.221	189.166
2.0184	24.15	153.393
2.1372	32.161	42.711
2.2559	26.354	127.776
2.3746	66.325	187.539
2.4934	112.702	85.521
2.6121	50.757	129.444
2.7308	104.84	221.946
2.8496	90.416	217.484
2.9683	91.502	242.08
3.087	161.033	255
3.2058	246.491	255
3.3245	220.057	255
3.4432	204.074	255
3.562	122.273	255
3.6807	92.748	253.983
3.7994	162.23	229.796
3.9182	61.964	250.314
4.0369	46.126	255
4.1556	49.528	241.874
4.2744	8.415	252.279
4.3931	31.41	254.747
4.5118	66.374	255
4.6305	90.736	255
4.7493	54.745	255
4.868	58.619	251.058
4.9867	36.007	189.85
5.1055	20.238	76.481
5.2242	25.74	133.485
5.3429	4.374	74.829
5.4617	20.012	28.031
5.5804	38.079	15.228
5.6991	20.555	14.792
5.8179	15.998	14.591
5.9366	9.124	42.223
6.0553	17.024	40.347
6.1741	31.455	32.43
6.2928	56.318	100.765
6.4115	13.74	32.277
6.5303	13.207	0
6.649	7.997	3.818
6.7677	46.568	35.319
6.8865	16.753	4.699
7.0052	22.541	24.437
7.1239	7.929	7.943
7.2427	0	8.432
7.3614	13.632	8.609
7.4801	0.188	1.783
7.5988	1.496	151.573
7.7176	30.876	135.446
7.8363	26.805	23.006
7.955	37.288	0
8.0738	54.056	0.189
8.1925	55.563	18.635
8.3112	21.678	27.718
8.43	16.193	7.179
8.5487	24.745	51.278
8.6674	7.133	22.779
8.7862	5.913	16.531
8.9049	14.641	1.565
9.0236	4.779	4.049
9.1424	7.74	0
9.2611	14.893	5.355
9.3798	14.122	13.069
9.4986	1.631	0.018
9.6173	10.773	0
9.736	13.976	22.824
9.8548	5.608	8.708
9.9735	15.311	22.96
10.0922	17.147	24.598
10.211	10.156	89.178
10.3297	16.24	99.477
10.4484	18.391	40.426
10.5671	21.222	64.876
10.6859	6.415	0
10.8046	26.579	0
10.9233	46.988	0
11.0421	82.26	0
11.1608	75.606	6.31
11.2795	60.299	6.364
11.3983	12.162	0
11.517	0.725	0
11.6357	6.458	0.431
11.7545	0	0
11.8732	0.431	0
11.9919	0.322	0
12.1107	0	0
12.2294	0	0
12.3481	0	0
12.4669	0	0
12.5856	0.03	0
12.7043	0	0
12.8231	8.169	0
12.9418	6.834	0.493
13.0605	10.864	19.882
13.1793	11.9	0
13.298	21.981	0
13.4167	14.285	0
13.5354	0.22	0
13.6542	2.566	42.453
13.7729	2.019	54.213
13.8916	1.058	3.694
14.0104	0	0
14.1291	0	0
14.2478	2.799	12.727
14.3666	4.26	20.308
14.4853	20.627	0.305
14.604	15.478	1.183
14.7228	18.817	0
14.8415	54.335	13.129
14.9602	24.809	7.792
15.079	8.97	0.366
15.1977	7.481	26.115
15.3164	22.74	13.388
15.4352	26.43	0
15.5539	1.64	4.044
15.6726	35.68	43.598
15.7914	10.132	8.132
15.9101	30.993	62.54
16.0288	42.319	90.738
16.1476	93.166	12.523
16.2663	130.536	0
16.385	112.93	0.085
16.5037	142.571	2.456
16.6225	103.073	41.963
16.7412	51.884	46.444
16.8599	30.839	159.586
16.9787	28	219
