# Supplementary material for: Micropeptide hSPAR regulates glutamine levels and suppresses mammary tumor growth via a TRIM21-P27KIP1-mTOR axis
Source: EMBO J. 2025 Jan 28;44(5):1414–41. doi: 10.1038/s44318-024-00359-z (PMC11876615; doi:10.1038/s44318-024-00359-z)
Supplement: Supplementary file 12 — Source data Fig. 7 [file 44318_2024_359_MOESM12_ESM.zip › Figure 7/Fig 7B/ATG/Pearson correlation Rr.txt]

Pearson's correlation Rr=	0.298767
Overlap coefficient R =	0.405066
Overlap coefficient k1=	0.218805
Overlap coefficient k2=	0.749886
Co-localization (ch2>0) m1=	0.599109
Co-localization (ch1>0) m2=	0.779072
