# Supplementary material for: Micropeptide hSPAR regulates glutamine levels and suppresses mammary tumor growth via a TRIM21-P27KIP1-mTOR axis
Source: EMBO J. 2025 Jan 28;44(5):1414–41. doi: 10.1038/s44318-024-00359-z (PMC11876615; doi:10.1038/s44318-024-00359-z)
Supplement: Supplementary file 12 — Source data Fig. 7 [file 44318_2024_359_MOESM12_ESM.zip › Figure 7/Fig 7B/C/Fig 7B-C-single line-scans analysis .csv]

Distance_(?m)	Gray_Value-p27	Gray_Value-LAMP1
0	226	85
0.1213	185.972	224.545
0.2425	129.321	222.789
0.3638	78.851	245.995
0.4851	89.691	251.914
0.6063	70.807	224.406
0.7276	29.215	253.056
0.8489	50.988	255
0.9701	63.58	250.802
1.0914	47.812	255
1.2127	45.556	255
1.3339	94.383	254.888
1.4552	33.861	253.472
1.5765	34.216	255
1.6977	11.857	255
1.819	35.651	221.62
1.9403	62.889	122.568
2.0615	91.175	4.198
2.1828	126.812	180.562
2.3041	195.688	75.937
2.4254	168.886	159.769
2.5466	193.997	255
2.6679	72.388	255
2.7892	57.829	253.559
2.9104	128.889	255
3.0317	183.459	154.62
3.153	139.181	225.709
3.2742	175.344	247.406
3.3955	69.784	200.852
3.5168	26.925	197.956
3.638	51.312	255
3.7593	59.385	207.148
3.8806	8.296	100.827
4.0018	20.55	194.002
4.1231	81.142	101.921
4.2444	3.673	191.713
4.3656	1.5	107.5
4.4869	6.942	46.115
4.6082	24.248	163.139
4.7294	28.594	244.957
4.8507	23.556	82.074
4.972	53.212	62.173
5.0932	110.896	104.833
5.2145	77.903	125.227
5.3358	43.654	0
5.457	23.188	0
5.5783	35.802	27.491
5.6996	25.76	5.165
5.8208	27.333	62.333
5.9421	33.606	216.341
6.0634	1.088	69.962
6.1846	50.91	34.627
6.3059	10.133	6.806
6.4272	1.399	56.022
6.5484	19.125	69
6.6697	37.867	75.802
6.791	5.259	25.185
6.9122	10.464	0
7.0335	0.59	0.512
7.1548	5.454	4.755
7.2761	3.5	3.306
7.3973	15.458	86.381
7.5186	9.549	18.386
7.6399	6.031	0
7.7611	1.926	8.889
7.8824	7.544	32.951
8.0037	16.729	0
8.1249	38.456	0
8.2462	38.559	0
8.3675	28.141	0
8.4887	2.789	0
8.61	1.399	3.032
8.7313	18	39
8.8525	4.65	3.032
8.9738	9.549	4.525
9.0951	9.953	19.568
9.2163	16.451	0
9.3376	10.31	0
9.4589	10.042	0
9.5801	26.382	0
9.7014	18.222	0
9.8227	2.953	0
9.9439	17.62	0
10.0652	49.626	0
10.1865	58.528	0
10.3077	21.932	6.293
10.429	23.171	0
10.5503	18.719	0
10.6715	9.481	0
10.7928	0.266	0
10.9141	13.875	0
11.0353	14.991	0
11.1566	13.241	0
11.2779	14.231	6.788
11.3991	44.189	16.121
11.5204	68.12	0
11.6417	69.778	0
11.7629	24.617	1.263
11.8842	5.05	6.154
12.0055	17.531	55.922
12.1268	24.87	48.744
12.248	30.182	89.978
12.3693	1.396	77.917
12.4906	12.539	0
12.6118	17.519	17.63
12.7331	18.391	20.365
12.8544	12.542	0
12.9756	19.309	0
13.0969	32.5	28.25
13.2182	38.373	0
13.3394	72.149	0
13.4607	3.925	0
13.582	15.815	0
13.7032	16.748	0
13.8245	23.188	0
13.9458	9.864	0
14.067	20.358	0
14.1883	7.25	0
14.3096	1.62	0
14.4308	19.423	0
14.5521	44.444	14.444
14.6734	5.81	99.431
14.7946	77.812	1.906
14.9159	92.696	0
15.0372	106.043	0
15.1584	116.054	0
15.2797	42	0
15.401	40.1	0
15.5222	25.247	0
15.6435	67.686	0
15.7648	111.729	0.66
15.886	57.365	17.543
16.0073	48.056	8.639
16.1286	67.856	102.698
16.2498	98.032	25.193
16.3711	81.812	0.516
16.4924	58.617	27.901
16.6137	59.59	0.935
16.7349	82.347	150.167
16.8562	92.71	101.708
16.9775	90.901	27.13
17.0987	84.635	20.502
17.22	26.355	37.41
17.3413	14.383	45.071
17.4625	18	17
