# Supplementary material for: Micropeptide hSPAR regulates glutamine levels and suppresses mammary tumor growth via a TRIM21-P27KIP1-mTOR axis
Source: EMBO J. 2025 Jan 28;44(5):1414–41. doi: 10.1038/s44318-024-00359-z (PMC11876615; doi:10.1038/s44318-024-00359-z)
Supplement: Supplementary file 12 — Source data Fig. 7 [file 44318_2024_359_MOESM12_ESM.zip › Figure 7/Fig 7B/N/Fig 7B-N-single line-scans analysis.csv]

Distance_(?m)	Gray_Value-p27	Gray_Value-LAMP1
0	129	185
0.1203	246.522	248.735
0.2406	255	255
0.3609	255	255
0.4811	255	255
0.6014	255	255
0.7217	255	255
0.842	255	255
0.9623	255	255
1.0826	255	255
1.2028	255	255
1.3231	255	255
1.4434	255	255
1.5637	245.132	255
1.684	240.598	253.704
1.8043	214.443	166.78
1.9246	176.622	216.4
2.0448	121.628	211.612
2.1651	108.058	198.774
2.2854	112.224	122.184
2.4057	132.507	79.467
2.526	117.39	164.293
2.6463	94.028	208.278
2.7666	43.79	149.33
2.8868	100.153	13.045
3.0071	97.617	111.333
3.1274	161.481	130.177
3.2477	178.672	122.39
3.368	157.543	127.001
3.4883	236.944	245.973
3.6085	175.577	221.194
3.7288	238.065	251.337
3.8491	179.763	244.257
3.9694	123.34	180.573
4.0897	175.555	193.484
4.21	140.748	215.353
4.3303	66.452	188.254
4.4505	73.382	200.75
4.5708	36.365	17.021
4.6911	56.216	158.982
4.8114	131.422	59.299
4.9317	105.189	54.824
5.052	49.339	126.669
5.1723	53.189	112.424
5.2925	28.804	90.933
5.4128	36.911	38.142
5.5331	56.019	45.278
5.6534	87.738	13.042
5.7737	53.442	113.83
5.894	13.208	97.807
6.0142	27.038	54.778
6.1345	7.546	79.324
6.2548	37.566	53.546
6.3751	7.25E-11	8.527E-13
6.4954	57.037	60.553
6.6157	15.804	160.97
6.736	19.517	80.725
6.8562	13.861	41.23
6.9765	15.692	24.509
7.0968	1.663	5.742
7.2171	9.408	7.736
7.3374	27.265	4.881
7.4577	4.734	3.796
7.578	0.283	3.318
7.6982	5.562	4.462
7.8185	21.514	23.906
7.9388	34.302	38.201
8.0591	52.411	52.745
8.1794	29.473	22.001
8.2997	6.542	8.101
8.4199	29.904	32.206
8.5402	6.805	40.194
8.6605	17.965	3.358
8.7808	13.484	0.968
8.9011	22.361	4.686
9.0214	5.676	47.471
9.1417	42.096	38.798
9.2619	3.176	8.498
9.3822	2.614	6.331
9.5025	10.253	0.852
9.6228	31.577	0.532
9.7431	49.444	3.679
9.8634	71.751	13.638
9.9837	70.972	24.741
10.1039	11.461	3.162
10.2242	74.342	54.698
10.3445	39.258	23.942
10.4648	8.651	1.586
10.5851	58.204	0
10.7054	78.195	0
10.8256	62.494	0
10.9459	0.561	0
11.0662	17.686	50.192
11.1865	24.343	10.516
11.3068	16.676	3.35
11.4271	22.59	5.832
11.5474	16.069	49.841
11.6676	20.281	50.006
11.7879	22.716	29.742
11.9082	14.951	15.09
12.0285	2.841	14.429
12.1488	13.49	39.163
12.2691	51.017	5.934
12.3894	57.557	22.702
12.5096	10.024	66.94
12.6299	27.556	187.275
12.7502	33	46
