# Supplementary material for: Micropeptide hSPAR regulates glutamine levels and suppresses mammary tumor growth via a TRIM21-P27KIP1-mTOR axis
Source: EMBO J. 2025 Jan 28;44(5):1414–41. doi: 10.1038/s44318-024-00359-z (PMC11876615; doi:10.1038/s44318-024-00359-z)
Supplement: Supplementary file 12 — Source data Fig. 7 [file 44318_2024_359_MOESM12_ESM.zip › Figure 7/Fig 7B/TM/Fig 7B-TM-single line-scans analysis.csv]

Distance_(?m)	Gray_Value-p27	Gray_Value-LAMP1
0	85	0
0.1237	25.49	13.622
0.2473	5.281	0
0.371	39.555	46.437
0.4946	111.15	122.163
0.6183	125.743	129.903
0.7419	134.248	188.329
0.8656	80.823	122.047
0.9892	77.623	247.021
1.1129	106.076	180.943
1.2365	192.883	65.356
1.3602	104.084	131.673
1.4838	36.566	16.936
1.6075	82.675	120.595
1.7312	35.434	25.141
1.8548	51.11	0
1.9785	156.958	0
2.1021	103.544	230.517
2.2258	169.092	248.08
2.3494	216.226	255
2.4731	220.894	153.172
2.5967	220.316	89.789
2.7204	169.204	223.84
2.844	164.946	253.572
2.9677	228.596	215.206
3.0914	155.084	106.03
3.215	215.038	241.19
3.3387	230.293	255
3.4623	231.187	255
3.586	232.985	255
3.7096	233.897	255
3.8333	138.907	255
3.9569	204.081	255
4.0806	148.647	241.228
4.2042	109.842	223.463
4.3279	140.208	255
4.4515	201.024	255
4.5752	225.145	255
4.6989	227.003	255
4.8225	234.445	255
4.9462	242.799	255
5.0698	237.459	255
5.1935	217.383	255
5.3171	223.862	255
5.4408	172.071	221.614
5.5644	122.02	255
5.6881	84.874	225.863
5.8117	143.966	51.238
5.9354	94.694	178.628
6.059	63.634	42.403
6.1827	53.251	90.317
6.3064	54.624	129.845
6.43	45.155	157.719
6.5537	4.213	102.425
6.6773	68.365	0
6.801	41.197	0.809
6.9246	77.749	139.21
7.0483	24.016	85.771
7.1719	51.348	40.88
7.2956	68.717	80.605
7.4192	17.197	121.417
7.5429	29.549	41.76
7.6666	66.301	43.139
7.7902	16.765	14.164
7.9139	12.124	15.783
8.0375	36.55	0
8.1612	24.84	0
8.2848	37.15	0.914
8.4085	45.432	20.669
8.5321	14.888	63.737
8.6558	0.75	124.617
8.7794	1.91E-11	231
8.9031	64.762	14.847
9.0267	32.631	27.967
9.1504	11.509	7.531
9.2741	6.776	0
9.3977	24.442	0
9.5214	0.445	29.353
9.645	20.231	62.388
9.7687	100.041	0.102
9.8923	48.778	0
10.016	20.878	9.232
10.1396	2.505	0
10.2633	2.064	0
10.3869	6.535	0
10.5106	11.172	0
10.6342	2.747	0
10.7579	5.037	0
10.8816	2.71	0
11.0052	30.037	0
11.1289	11.908	0
11.2525	24.359	0
11.3762	29.614	0
11.4998	20.758	0
11.6235	4.848	0
11.7471	0.057	0
11.8708	4.845	0
11.9944	4.349	0
12.1181	3.579	0
12.2417	8.82	36.907
12.3654	9.895	48.562
12.4891	14.44	0
12.6127	11.879	0
12.7364	15.078	0
12.86	30.033	55.745
12.9837	61.142	60.095
13.1073	33.896	18.486
13.231	7.607	0
13.3546	12.073	0
13.4783	2.037	0
13.6019	10.455	0
13.7256	50.337	0
13.8493	11.664	0
13.9729	19.044	0
14.0966	16.251	0
14.2202	0	0
14.3439	0	0
14.4675	2.166	0
14.5912	14.326	0
14.7148	0.514	0
14.8385	3.157	0
14.9621	1.408	0
15.0858	0	0
15.2094	0.558	0
15.3331	13.91	9.105
15.4568	20.025	133.545
15.5804	15.662	0
15.7041	24.72	0
15.8277	8.938	0
15.9514	7.665	0
16.075	15.924	6.782
16.1987	7.005	53.859
16.3223	0.358	4.806
16.446	11.902	123.428
16.5696	0.649	0
16.6933	41.304	0
16.8169	12.354	0
16.9406	13.911	0
17.0643	0.807	2.2
17.1879	21.315	49.735
17.3116	33.487	0
17.4352	6.5	0
17.5589	7.00E-11	0
