# Supplementary material for: Micropeptide hSPAR regulates glutamine levels and suppresses mammary tumor growth via a TRIM21-P27KIP1-mTOR axis
Source: EMBO J. 2025 Jan 28;44(5):1414–41. doi: 10.1038/s44318-024-00359-z (PMC11876615; doi:10.1038/s44318-024-00359-z)
Supplement: Supplementary file 12 — Source data Fig. 7 [file 44318_2024_359_MOESM12_ESM.zip › Figure 7/Fig 7B/Vector Ctrl/Fig 7B-Vector Ctrl-single line-scans analysis.csv]

Distance_(?m)	Gray_Value-p27	Gray_Value-LAMP1
0	93	0
0.1237	86.245	235.979
0.2473	49.758	148.223
0.371	34.954	211.796
0.4946	22.911	240.243
0.6183	24.529	204.761
0.7419	27.57	228.711
0.8656	11.291	255
0.9892	59.115	255
1.1129	52.034	255
1.2365	19.597	255
1.3602	51.729	255
1.4838	21.479	255
1.6075	60.056	255
1.7312	43.274	255
1.8548	45.218	250.1
1.9785	30.168	255
2.1021	36.477	255
2.2258	18.33	255
2.3494	7.762	255
2.4731	26.188	243.935
2.5967	40.962	170.548
2.7204	57.12	140.164
2.844	63.438	112.173
2.9677	67.303	80.714
3.0914	54.676	104.135
3.215	20.782	56.439
3.3387	34.691	74.692
3.4623	45.007	81.937
3.586	24.059	77.876
3.7096	17.61	204.735
3.8333	33.471	155.371
3.9569	91.925	92.391
4.0806	133.259	93.395
4.2042	62.894	125.359
4.3279	77.816	63.302
4.4515	78.386	51.097
4.5752	120.852	110.627
4.6989	95.16	7.762
4.8225	91.473	60.669
4.9462	80.404	19.267
5.0698	131.531	32.828
5.1935	90.68	84.382
5.3171	26.493	72.632
5.4408	21.199	34.033
5.5644	23.19	15.032
5.6881	25.075	17.832
5.8117	12.666	6.293
5.9354	16.326	2.09
6.059	30.128	0
6.1827	33.051	2.091
6.3064	21.519	3.913
6.43	8.864	2.937
6.5537	15.281	97.376
6.6773	14.115	124.875
6.801	12.272	46.22
6.9246	17.621	49.197
7.0483	31.476	1.896
7.1719	18.267	0
7.2956	30.202	0
7.4192	50.882	0
7.5429	17.734	2.545
7.6666	7.623	21.242
7.7902	17.039	0.439
7.9139	15.985	8.808
8.0375	6.703	7.462
8.1612	5	5.24
8.2848	6.794	1.983
8.4085	5	5.823
8.5321	5.405	0.036
8.6558	5.394	4.11
8.7794	8.062	2.568
8.9031	12.726	9.014
9.0267	5	0.159
9.1504	6.246	1.206
9.2741	9.638	14.472
9.3977	5.354	7.579
9.5214	32.483	16.697
9.645	21.4	13.259
9.7687	37.583	1.046
9.8923	24.969	4.462
10.016	5	0
10.1396	7.51	0
10.2633	10.441	0
10.3869	8.404	0
10.5106	8.454	0
10.6342	5.397	15.569
10.7579	24.669	48.987
10.8816	5.178	22.931
11.0052	24.025	9.962
11.1289	26.988	36.507
11.2525	31.13	60.415
11.3762	20.771	8.806
11.4998	28.09	5.392
11.6235	11.269	25.88
11.7471	5.542	26.26
11.8708	12.229	2.545
11.9944	8.534	3.266
12.1181	16.95	0
12.2418	15.871	0
12.3654	6.786	0.614
12.4891	19.194	0
12.6127	11.905	7.614
12.7364	23.117	20.028
12.86	26.659	0
12.9837	7.131	9.768
13.1073	6.587	15.112
13.231	18.181	17.642
13.3546	8.242	6.941
13.4783	5	0
13.6019	5	32.819
13.7256	6.831	15.933
13.8493	14.715	0
13.9729	12.516	0
14.0966	6.508	0
14.2202	15.055	0
14.3439	5.356	0
14.4675	13.039	0
14.5912	12.449	0
14.7148	10.749	0.621
14.8385	5.258	1.193
14.9621	5.823	2.428
15.0858	10.398	15.987
15.2094	9.845	53.872
15.3331	5	91.262
15.4568	5	71.523
15.5804	5	4.538
15.7041	5	0
15.8277	5	0
15.9514	5	0
16.075	5	0
16.1987	7.251	2.951
16.3223	17.254	35.428
16.446	24.146	38.493
16.5696	5	37.157
16.6933	5.354	30.792
16.817	5.111	4.443
16.9406	12.797	1.373
17.0643	5	32.196
17.1879	10.712	42.901
17.3116	5.771	28.075
17.4352	14.981	9.981
17.5589	9.506	4.506
17.6825	15.657	0
17.8062	19.473	5.568
17.9298	41.793	41.083
18.0535	22.339	26.584
18.1771	16.152	44.51
18.3008	8.399	18.657
18.4245	14.203	57.359
18.5481	15.229	25.218
18.6718	14.076	8.916
18.7954	10.629	44.618
18.9191	7.361	61.938
19.0427	6.946	48.217
19.1664	10.328	126.247
19.29	27.615	86.346
19.4137	6	127
