# Supplementary material for: Micropeptide hSPAR regulates glutamine levels and suppresses mammary tumor growth via a TRIM21-P27KIP1-mTOR axis
Source: EMBO J. 2025 Jan 28;44(5):1414–41. doi: 10.1038/s44318-024-00359-z (PMC11876615; doi:10.1038/s44318-024-00359-z)
Supplement: Supplementary file 12 — Source data Fig. 7 [file 44318_2024_359_MOESM12_ESM.zip › Figure 7/Fig 7B/hSPAR/Fig 7B-hSPAR-single line-scans analysis.csv]

Distance_(?m)	Gray_Value-p27	Gray_Value-LAMP1
0	0	0
0.1153	0	0
0.2306	8.148	13.852
0.3459	1.042	0.708
0.4612	3.648	25.741
0.5765	3.588	14.796
0.6919	45.917	14.167
0.8072	61.299	71.148
0.9225	34.111	49.63
1.0378	23.75	12.75
1.1531	22.278	111.87
1.2684	84.951	116.324
1.3837	95.833	37.333
1.499	55.273	23.984
1.6143	54.204	5
1.7296	92.396	13.146
1.845	113.333	81.889
1.9603	117.479	84.525
2.0756	228	135
2.1909	141.986	221.146
2.3062	109.278	143.241
2.4215	151.396	59.583
2.5368	121.852	249.009
2.6521	92.255	222.458
2.7674	146	227.667
2.8827	243.03	254.81
2.998	217.111	255
3.1134	218.688	255
3.2287	91.574	255
3.344	210.926	196.681
3.4593	139.083	242
3.5746	224.181	159.375
3.6899	133.519	200
3.8052	106.083	189.896
3.9205	146.759	198.194
4.0358	197.91	228.403
4.1511	138.5	255
4.2664	170.681	209.023
4.3818	151.833	205.676
4.4971	90.479	255
4.6124	123.778	247.148
4.7277	106.637	224.618
4.843	132.5	197.25
4.9583	119.53	206.083
5.0736	70.611	117.593
5.1889	204.562	255
5.3042	221.38	255
5.4195	87.093	255
5.5349	208.333	255
5.6502	253.866	255
5.7655	200.407	255
5.8808	248.021	255
5.9961	185.37	255
6.1114	226.713	244.664
6.2267	142.5	235.5
6.342	152.583	197.764
6.4573	203.148	240.926
6.5726	204.083	232.604
6.6879	125.185	144.546
6.8033	76.995	86.981
6.9186	86.333	58.167
7.0339	69.394	58.963
7.1492	41.352	0
7.2645	38.375	0
7.3798	35.63	30.333
7.4951	11.845	89.646
7.6104	24.75	29.25
7.7257	24.829	2.674
7.841	20.796	30.222
7.9563	50.396	82.333
8.0717	39.093	55.611
8.187	36.032	2.859
8.3023	35	95
8.4176	21.266	27.537
8.5329	2.667	1.259
8.6482	10.438	0
8.7635	33.759	0
8.8788	7.954	9.236
8.9941	6.833	5
9.1094	26.995	0
9.2248	17.963	0
9.3401	22.688	0
9.4554	18.519	6.093
9.5707	1.387	0
9.686	1.333	0
9.8013	2.317	6.951
9.9166	5.009	2.528
10.0319	7.708	28.438
10.1472	13.481	43.556
10.2625	35.421	22.509
10.3778	4.5	7.5
10.4932	15.938	17.153
10.6085	2.963	21.667
10.7238	3.854	59.062
10.8391	24.139	6.352
10.9544	0.942	23.604
11.0697	12.333	10
11.185	0.086	0.069
11.3003	18.204	0.87
11.4156	17.438	0
11.5309	3.889	0
11.6462	0	0
11.7616	0	0
11.8769	12.789	7.359
11.9922	28.741	5.037
12.1075	10.938	2.125
12.2228	0	0
12.3381	0	11.736
12.4534	0	15
12.5687	1.956	0
12.684	6.481	0
12.7993	7.708	35
12.9147	7.704	66.37
13.03	5.347	2.317
13.1453	26.417	7.583
13.2606	70.019	23.572
13.3759	6.222	13.611
13.4912	4	0
13.6065	1.889	0
13.7218	3.88	0
13.8371	7.333	0
13.9524	27.931	0
14.0677	0.685	0
14.1831	16.25	41.083
14.2984	3.981	11.148
14.4137	9.192	0
14.529	3.25	0
14.6443	1.701	2.755
14.7596	0	0
14.8749	12.5	0
14.9902	31.704	0
15.1055	34.546	7.162
15.2208	22.667	11.333
15.3361	6.928	16.882
15.4515	0	29.472
15.5668	9.375	14.688
15.6821	23.259	16.852
15.7974	19.322	43.484
15.9127	1.25	6.5
16.028	9.167	12.007
16.1433	11.259	0
16.2586	13.167	0
16.3739	23.935	0
16.4892	0.093	0
16.6046	7.28E-12	0
