# Supplementary material for: Micropeptide hSPAR regulates glutamine levels and suppresses mammary tumor growth via a TRIM21-P27KIP1-mTOR axis
Source: EMBO J. 2025 Jan 28;44(5):1414–41. doi: 10.1038/s44318-024-00359-z (PMC11876615; doi:10.1038/s44318-024-00359-z)
Supplement: Supplementary file 12 — Source data Fig. 7 [file 44318_2024_359_MOESM12_ESM.zip › Figure 7/Fig 7C/ATG/Fig 7C-ATG-single line-scans analysis.csv]

Distance_(?m)	Gray_Value-mTOR	Gray_Value-LAMP1
0	255	168
0.1207	236.48	252.539
0.2414	232.646	255
0.362	113.45	199.247
0.4827	157.861	232.813
0.6034	243.752	175.111
0.7241	181.956	95.044
0.8447	215.912	189.012
0.9654	206.84	223.102
1.0861	238.371	240.141
1.2068	204.392	242.708
1.3274	133.465	227.587
1.4481	140.745	223.404
1.5688	94.232	153.583
1.6895	135.444	123.815
1.8101	99.642	154.099
1.9308	110.698	224.905
2.0515	103.85	170.196
2.1722	123.663	37.515
2.2928	137.459	129.945
2.4135	145.132	197.638
2.5342	185.795	169.338
2.6549	221.305	144.637
2.7756	202.011	148.315
2.8962	130.739	216.62
3.0169	125.661	201.141
3.1376	194.881	243.256
3.2583	195.944	201.284
3.3789	111.358	193.088
3.4996	197.737	186.426
3.6203	115.201	206.782
3.741	169.052	212.808
3.8616	192.828	194.641
3.9823	153.644	252.441
4.103	156.829	229.231
4.2237	157.186	134.417
4.3443	20.808	108.19
4.465	0.368	24.922
4.5857	85.154	83.779
4.7064	65.524	50.488
4.827	8.718	86.007
4.9477	4.379	121.299
5.0684	104.15	64.158
5.1891	26.796	107.518
5.3097	16.706	51.783
5.4304	84.069	52.96
5.5511	34.462	21.512
5.6718	28.398	35.596
5.7925	19.82	85.275
5.9131	117.69	140.072
6.0338	117.715	65.059
6.1545	23.739	10.569
6.2752	18.887	64.685
6.3958	73.78	68.085
6.5165	73.209	37.727
6.6372	11.524	34.375
6.7579	22.991	33.679
6.8785	75.145	23.422
6.9992	107.275	39.597
7.1199	41.295	79.144
7.2406	4.949	47.856
7.3612	9.785	17.715
7.4819	14.07	52.457
7.6026	3.205	0.342
7.7233	0.559	18.938
7.8439	0.726	41.556
7.9646	3.858	44.889
8.0853	6.729	84.321
8.206	0	49.048
8.3267	7.448	76.593
8.4473	0	72.352
8.568	1.751	0.354
8.6887	15.453	3.026
8.8094	26.989	3.134
8.93	0.806	61.231
9.0507	0	3.429
9.1714	18.848	3.333
9.2921	0.629	9.134
9.4127	34.52	3.729
9.5334	42.563	15.45
9.6541	13.998	5.335
9.7748	1.532	13.744
9.8954	0	1.246
10.0161	19.19	3.098
10.1368	12.767	11.681
10.2575	4.294	12.015
10.3781	1.798	62.967
10.4988	0	42.729
10.6195	0	2.633
10.7402	0	8.444
10.8609	0	17.47
10.9815	6.681	19.033
11.1022	6.231	1.977
11.2229	0.585	4.412
11.3436	0	8.597
11.4642	0	9.545
11.5849	0.177	19.195
11.7056	1.015	6.318
11.8263	2.603	9.96
11.9469	0	6.333
12.0676	0	1.083
12.1883	0	12.393
12.309	5.11	11.042
12.4296	13.136	2.946
12.5503	0	12.637
12.671	0.446	72.238
12.7917	10.588	3.987
12.9123	0	9.857
13.033	0.544	62.292
13.1537	5	3.23E-24
