# Supplementary material for: Micropeptide hSPAR regulates glutamine levels and suppresses mammary tumor growth via a TRIM21-P27KIP1-mTOR axis
Source: EMBO J. 2025 Jan 28;44(5):1414–41. doi: 10.1038/s44318-024-00359-z (PMC11876615; doi:10.1038/s44318-024-00359-z)
Supplement: Supplementary file 12 — Source data Fig. 7 [file 44318_2024_359_MOESM12_ESM.zip › Figure 7/Fig 7C/C/Fig 7C-C-single line-scans analysis.csv]

Distance_(?m)	Gray_Value-mTOR	Gray_Value-LAMP1
0	76	255
0.1187	84.726	220.56
0.2375	168.375	125.167
0.3562	154.662	221.392
0.4749	207.166	252.905
0.5937	119.902	206.115
0.7124	146.727	234.723
0.8311	127.318	209.482
0.9499	102.708	224.931
1.0686	209.519	232.922
1.1873	152.955	209.755
1.3061	190.175	141.751
1.4248	191.34	204.686
1.5435	221.798	194.915
1.6622	200.195	210.879
1.781	173.505	219.614
1.8997	125.42	232.042
2.0184	119.137	255
2.1372	166.709	220.785
2.2559	170.709	216.371
2.3746	158.314	238.228
2.4934	157.102	188.806
2.6121	171.586	181.181
2.7308	183.305	232.961
2.8496	173.295	182.455
2.9683	218.07	156.785
3.087	179.372	141.504
3.2058	185.075	246.234
3.3245	219.023	238.965
3.4432	246.301	255
3.562	253.378	255
3.6807	244.395	249.133
3.7994	192.175	218.968
3.9182	224.724	240.677
4.0369	236.943	174.251
4.1556	59.431	190.701
4.2744	111.069	109.146
4.3931	74.333	173.667
4.5118	148.534	123.149
4.6305	22.206	223.432
4.7493	38.993	41.214
4.868	59.602	123.336
4.9867	36.083	20.72
5.1055	9.548	90.757
5.2242	75.336	54.925
5.3429	90.502	89.356
5.4617	36.578	21.324
5.5804	1.056	0.188
5.6991	3.964	1.972
5.8179	26.97	28.981
5.9366	41.957	20.01
6.0553	15.118	3.123
6.1741	33.94	49.688
6.2928	40.442	45.109
6.4115	39.77	7.977
6.5303	31.279	5.113
6.649	13.682	7.754
6.7677	17.377	2.673
6.8865	46.68	16.705
7.0052	54.944	95.854
7.1239	16.961	193.026
7.2427	18.111	101.178
7.3614	33.22	44.803
7.4801	37.15	39.351
7.5988	64.025	0.504
7.7176	48.696	17.233
7.8363	37.02	54.08
7.955	52.052	96.18
8.0738	29.136	0
8.1925	32.072	12.018
8.3112	21.512	56.056
8.43	42.226	1.018
8.5487	24.732	0
8.6674	112.214	3.92
8.7862	33	107.333
8.9049	46.648	33.911
9.0236	63.778	33.449
9.1424	97.479	0.969
9.2611	58.299	5.476
9.3798	47.849	4.533
9.4986	40.83	1.078
9.6173	10.186	0.066
9.736	15.815	94.294
9.8548	29.752	28.523
9.9735	23.202	27.828
10.0922	27.207	23.587
10.211	9.28	7.308
10.3297	0.351	0.798
10.4484	15.384	0.722
10.5671	8.134	79.744
10.6859	27.596	63.238
10.8046	26.286	32.633
10.9233	6.241	31.764
11.0421	1.673	18.427
11.1608	0.531	28.876
11.2795	0	42.682
11.3983	13.093	17.056
11.517	20.964	4.553
11.6357	15.328	0.76
11.7545	14.188	0.552
11.8732	16.781	36.412
11.9919	12.716	72.613
12.1107	3.069	4.824
12.2294	7.109	2.267
12.3481	19.065	10.178
12.4669	12.197	28.894
12.5856	15.803	0
12.7043	31.404	0.608
12.8231	99.117	4.289
12.9418	51.767	4.167
13.0605	6.449	0.019
13.1793	14	1.25E-11
