# Supplementary material for: Micropeptide hSPAR regulates glutamine levels and suppresses mammary tumor growth via a TRIM21-P27KIP1-mTOR axis
Source: EMBO J. 2025 Jan 28;44(5):1414–41. doi: 10.1038/s44318-024-00359-z (PMC11876615; doi:10.1038/s44318-024-00359-z)
Supplement: Supplementary file 12 — Source data Fig. 7 [file 44318_2024_359_MOESM12_ESM.zip › Figure 7/Fig 7C/N/Fig 7C-N-single line-scans analysis.csv]

Distance_(?m)	Gray_Value-mTOR	Gray_Value-LAMP1
0	0	0
0.2558	64.688	14.379
0.5115	73.49	9.976
0.7673	77.968	0.325
1.023	99.44	60.884
1.2788	106.501	94.127
1.5345	182.459	71.117
1.7903	161.855	157.708
2.0461	140.096	251.446
2.3018	187.132	249.251
2.5576	204.657	213.542
2.8133	189.108	143.605
3.0691	102.036	219.817
3.3248	121.677	75.622
3.5806	128.037	175.62
3.8364	140.747	168.159
4.0921	107.998	167.905
4.3479	95.807	240.778
4.6036	60.293	255
4.8594	71.591	254.204
5.1151	73.175	202.224
5.3709	47.915	235.18
5.6267	30.496	255
5.8824	51.99	255
6.1382	21.707	255
6.3939	37.858	255
6.6497	15.207	255
6.9055	17.716	255
7.1612	23.909	255
7.417	45.307	117.634
7.6727	62.249	115.98
7.9285	80.954	36.62
8.1842	43.307	44.904
8.44	20.895	6.772
8.6958	15.701	3.251
8.9515	9.661	0
9.2073	18.299	39.4
9.463	10.456	8.135
9.7188	24.522	2.093
9.9745	10.716	2.385
10.2303	44.832	6.59
10.4861	34.972	28.92
10.7418	30.329	182.084
10.9976	21.873	35.423
11.2533	15.148	21.806
11.5091	15.535	25.941
11.7648	6.127	36.571
12.0206	4.052	4.569
12.2764	8.429	0
12.5321	1.817	5.215
12.7879	24.233	8.359
13.0436	27.11	88.786
13.2994	13.354	76.512
13.5551	26.886	2.696
13.8109	52.79	25.932
14.0667	40.759	0.972
14.3224	37.939	13.96
14.5782	66.175	23.453
14.8339	62.506	60.49
15.0897	66.002	31.159
15.3454	76.476	4.644
15.6012	107	54
