# Supplementary material for: Micropeptide hSPAR regulates glutamine levels and suppresses mammary tumor growth via a TRIM21-P27KIP1-mTOR axis
Source: EMBO J. 2025 Jan 28;44(5):1414–41. doi: 10.1038/s44318-024-00359-z (PMC11876615; doi:10.1038/s44318-024-00359-z)
Supplement: Supplementary file 12 — Source data Fig. 7 [file 44318_2024_359_MOESM12_ESM.zip › Figure 7/Fig 7C/TM/Fig 7C-TM-single line-scans analysis.csv]

Distance_(?m)	Gray_Value	Gray_Value
0	33	89
0.252	47.361	127.171
0.5041	38.566	97.049
0.7561	39.827	197.282
1.0082	58.634	252.8
1.2602	45.436	247.222
1.5123	21.138	218.266
1.7643	19.847	254.319
2.0164	18.22	209.266
2.2684	20.358	103.139
2.5205	34.422	245.702
2.7725	20.47	166.078
3.0246	37.416	181.267
3.2766	52.908	174.107
3.5286	35.805	181.256
3.7807	76.56	188.52
4.0327	50.039	138.076
4.2848	26.949	107.141
4.5368	26.683	33.19
4.7889	27.113	34.961
5.0409	14.978	7.689
5.293	24.587	29.974
5.545	10.368	26.025
5.7971	4.217	14.523
6.0491	4.915	28.88
6.3012	17.111	16.222
6.5532	10.243	9.308
6.8052	4.326	7.949
7.0573	2.892	2.236
7.3093	11.248	10.977
7.5614	8.84	20.92
7.8134	3.052	19.439
8.0655	13.908	0.129
8.3175	3.258	0
8.5696	25.682	1.257
8.8216	36.613	19.911
9.0737	33.96	23.27
9.3257	12.894	80.984
9.5778	0.583	111.525
9.8298	0	57.533
10.0818	0.747	41.289
10.3339	1.952	26.267
10.5859	2.926	26.861
10.838	0.026	2.178
11.09	3.454	2.502
11.3421	1	23.8
11.5941	3.986	14.07
11.8462	7.359	0
12.0982	8.986	4.326
12.3503	15.354	2.489
12.6023	4.333	24
12.8544	5.077	2.189
13.1064	0.794	11.035
13.3585	17.231	10.711
13.6105	12.568	26.88
13.8625	1.413	62.018
14.1146	0.577	16.663
14.3666	5.12	58.733
14.6187	12.15	29.385
14.8707	8.836	2.71
15.1228	8.92	11.68
15.3748	16.743	29.082
15.6269	15.765	24.328
15.8789	16.24	26.435
16.131	45.63	42.98
16.383	79.836	60.84
16.6351	101.181	96.112
16.8871	147.67	97.603
17.1391	191.587	50.115
17.3912	148.374	63.504
17.6432	107.831	83.191
17.8953	68.121	105.805
18.1473	47.33	110.406
18.3994	53.17	131.589
18.6514	95.322	75.631
18.9035	121	3
