# Supplementary material for: Micropeptide hSPAR regulates glutamine levels and suppresses mammary tumor growth via a TRIM21-P27KIP1-mTOR axis
Source: EMBO J. 2025 Jan 28;44(5):1414–41. doi: 10.1038/s44318-024-00359-z (PMC11876615; doi:10.1038/s44318-024-00359-z)
Supplement: Supplementary file 12 — Source data Fig. 7 [file 44318_2024_359_MOESM12_ESM.zip › Figure 7/Fig 7C/Vector Ctrl/Fig 7C-Vector Ctrl-single line-scans analysis.csv]

Distance_(?m)	Gray_Value	Gray_Value
0	0	0
0.1207	0	0
0.2414	0	0
0.362	0	2.07
0.4827	0.447	0
0.6034	2.217	0
0.7241	10.82	0.165
0.8447	31.313	0
0.9654	7.149	14.999
1.0861	26.017	19.3
1.2068	26.457	21.056
1.3274	25.788	107.797
1.4481	18.735	72.831
1.5688	19.555	18.868
1.6895	6.726	29.008
1.8101	8.27	45.408
1.9308	22.526	98.552
2.0515	44.73	74.746
2.1722	50.51	89.256
2.2928	44.429	35.041
2.4135	42.575	74.794
2.5342	88.504	77.673
2.6549	106.956	59.313
2.7756	121.929	92.005
2.8962	109.451	73.937
3.0169	75.403	130.951
3.1376	85.655	181.437
3.2583	127.293	173.94
3.3789	113.227	113.13
3.4996	49.101	155.024
3.6203	75.243	156.37
3.741	126.281	185.377
3.8616	101.998	189.208
3.9823	115.474	214.332
4.103	166.61	184.439
4.2237	243.338	251.222
4.3443	239.283	238.149
4.465	169.935	216.497
4.5857	145.571	212.02
4.7064	190.578	220.715
4.827	221.103	241.463
4.9477	129.577	175.983
5.0684	170.562	225.316
5.1891	164.587	192.055
5.3097	115.667	205.636
5.4304	105.496	245.137
5.5511	205.915	236.742
5.6718	198.742	246.475
5.7925	129.011	237.288
5.9131	146.355	231.343
6.0338	153.432	242.781
6.1545	151.428	255
6.2752	185.998	255
6.3958	177.028	226.217
6.5165	142.987	230.674
6.6372	140.856	254.185
6.7579	126.801	226.679
6.8785	92.694	154.204
6.9992	61.823	65.262
7.1199	41.645	29.292
7.2406	40.94	24.842
7.3612	35.769	31.487
7.4819	30.471	21.324
7.6026	23.981	3.205
7.7233	34.654	10.013
7.8439	13.721	19.247
7.9646	40.423	27.056
8.0853	47.838	31.834
8.206	14.297	9.969
8.3267	9.807	14.257
8.4473	1.634	2.488
8.568	2.606	13.171
8.6887	5.905	14.461
8.8094	19.825	14.044
8.93	23.213	13.609
9.0507	26.992	42.139
9.1714	26.306	69.959
9.2921	12.294	15.305
9.4127	18.664	9.159
9.5334	2.416	4.966
9.6541	14.835	15.037
9.7748	18.571	25.096
9.8954	28.6	2.14
10.0161	27.084	2.615
10.1368	23.74	12.515
10.2575	39.019	19.577
10.3781	19.746	3.541
10.4988	34.034	0
10.6195	28.759	21.072
10.7402	26.772	29.197
10.8609	14.115	24.777
10.9815	15.773	21.263
11.1022	7.236	37.432
11.2229	42.412	18.04
11.3436	61.33	47.643
11.4642	51	48.612
11.5849	16.523	33.958
11.7056	5.213	2.803
11.8263	5.111	11.917
11.9469	11.444	2.789
12.0676	16.616	13.373
12.1883	13.293	16.613
12.309	12.029	29.361
12.4296	9.827	21.736
12.5503	24.15	0.195
12.671	19.08	21.584
12.7917	14.729	14.424
12.9123	13.14	0
13.033	12.909	7.24
13.1537	6.53	16.409
13.2744	27.64	0.334
13.3951	17.369	6.72
13.5157	6.366	19.161
13.6364	7.818	51.889
13.7571	12.816	15.918
13.8778	21.012	0
13.9984	8.935	0
14.1191	2.621	9.93
14.2398	6.645	11.258
14.3605	6.74	5.235
14.4811	5.363	0.351
14.6018	0.305	0
14.7225	0.651	0
14.8432	9.871	0
14.9638	3.946	0.682
15.0845	7.656	4.73
15.2052	2.449	1.787
15.3259	4.233	0.266
15.4465	0.189	3.803
15.5672	0.774	21.456
15.6879	6.69	12.871
15.8086	0	2.18
15.9292	1.443	6.055
16.0499	4.95E-11	1
