# Supplementary material for: Micropeptide hSPAR regulates glutamine levels and suppresses mammary tumor growth via a TRIM21-P27KIP1-mTOR axis
Source: EMBO J. 2025 Jan 28;44(5):1414–41. doi: 10.1038/s44318-024-00359-z (PMC11876615; doi:10.1038/s44318-024-00359-z)
Supplement: Supplementary file 12 — Source data Fig. 7 [file 44318_2024_359_MOESM12_ESM.zip › Figure 7/Fig 7C/Vector Ctrl/Pearson correlation Rr.txt]

Pearson's correlation Rr=	0.953061
Overlap coefficient R =	0.959952
Overlap coefficient k1=	0.804452
Overlap coefficient k2=	1.145510
Co-localization (ch2>0) m1=	0.949158
Co-localization (ch1>0) m2=	0.993122
