# Supplementary material for: Micropeptide hSPAR regulates glutamine levels and suppresses mammary tumor growth via a TRIM21-P27KIP1-mTOR axis
Source: EMBO J. 2025 Jan 28;44(5):1414–41. doi: 10.1038/s44318-024-00359-z (PMC11876615; doi:10.1038/s44318-024-00359-z)
Supplement: Supplementary file 12 — Source data Fig. 7 [file 44318_2024_359_MOESM12_ESM.zip › Figure 7/Fig 7C/hSPAR/Fig 7C-hSPAR-single line-scans analysis.csv]

Distance_(?m)	Gray_Value-mTOR	Gray_Value-LAMP1
0	27	8
0.2558	45.17	46.172
0.5115	53.184	70.452
0.7673	63.429	103.2
1.023	73.898	98.582
1.2788	54.406	60.424
1.5345	69.727	78.023
1.7903	173.906	62.094
2.0461	161.367	126.429
2.3018	161.204	79.804
2.5576	116.832	56.827
2.8133	99.253	52.053
3.0691	132.071	69.286
3.3248	108.424	231.612
3.5806	147.25	172.625
3.8364	134.467	135.96
4.0921	183.041	151.143
4.3479	216.478	181.858
4.6036	169.235	214.673
4.8594	90.989	165.191
5.1151	78.52	109.531
5.3709	43.562	119.062
5.6267	33.847	128.179
5.8824	34.124	98.469
6.1382	30.224	94.796
6.3939	21.161	48.047
6.6497	74.222	62.316
6.9055	23.367	100.665
7.1612	10	112
7.417	14.999	88.258
7.6727	14.018	85.735
7.9285	4.982	42.866
8.1842	16.633	73.735
8.44	17.698	60.994
8.6958	15.02	35.27
8.9515	9.094	79.75
9.2073	4.194	60.663
9.463	7	101.665
9.7188	12.357	100.916
9.9745	23.923	47.821
10.2303	7.694	5.939
10.4861	5.308	12.827
10.7418	18.875	12.75
10.9976	11.709	17.27
11.2533	6.102	38.704
11.5091	23.302	56.318
11.7648	17.018	12.898
12.0206	13.142	5.21
12.2764	9.041	30.939
12.5321	18.344	3.719
12.7879	7.538	0.477
13.0436	0.982	18.362
13.2994	20.388	15.592
13.5551	23.939	40.248
13.8109	6.929	32.668
14.0667	2.932	19.946
14.3224	1.14E-11	1.273E-11
