# Supplementary material for: Micropeptide hSPAR regulates glutamine levels and suppresses mammary tumor growth via a TRIM21-P27KIP1-mTOR axis
Source: EMBO J. 2025 Jan 28;44(5):1414–41. doi: 10.1038/s44318-024-00359-z (PMC11876615; doi:10.1038/s44318-024-00359-z)
Supplement: Supplementary file 12 — Source data Fig. 7 [file 44318_2024_359_MOESM12_ESM.zip › Figure 7/Fig 7J/Fig 7J tumor volume.xlsx]

## Sheet: Sheet2
		Volum(mm3)
TAT	Day	0	2	4	6	8	10	12	14	16	18	20	22	24	26	28	30	32
	#1	276.616	280.658	297.971	362.01	369.618	398.446	412.875	430.684	462.293	485.56	524.235	524.235	554.485	581.683	675.295	767.658	786.006
	#2	166.908	206.009	261.176	276.551	298.303	320.223	380.796	414.66	461.016	500.934	526.938	526.938	613.03	737.27	976.198	1254.53	1470.14
	#3	260.796	262.196	266.853	315.975	332.161	340.496	404.332	437.668	468.83	502.265	522.622	522.622	610.646	732.126	947.972	1173.08	1238.98
	#4	188.494	200.88	228.61	303.855	316.622	336.029	417.85	440.802	468.915	518.773	550.709	550.709	663.269	791.366	1028.12	1167.68	1282
	#5	202.146	204.423	246.706	299.302	309.136	330.428	350.918	385.281	412.752	474.813	510.271	510.271	552.299	666.924	744.91	806.506	856.589
	#6	269.994	276.285	308.673	374.88	390.088	402.962	446.992	495.016	523.85	542.658	616.426	616.426	664.272	789.882	1044.28	1183.49	1248.58
		Volum(mm3)
TAT-hSPAR-C	Day	0	2	4	6	8	10	12	14	16	18	20	22	24	26	28	30	32
	#7	281.72	278.573	278.903	270.628	265.366	262.106	257.603	253.13	234.179	229.064	225.536	225.536	218.766	215.271	211.803	209.845	206.828
	#8	271.561	277.956	265.028	260.395	255.783	252.613	245.247	238.318	235.696	231.518	228.852	228.852	224.426	222.079	221.494	219.756	213.756
	#9	145.821	156.066	161.493	165.15	177.692	185.081	188.757	188.475	189.008	185.823	184.767	184.767	184.767	184.03	181.327	177.887	177.641
	#10	225.739	207.022	203.688	201.257	201.257	200.19	197.255	195.521	192.933	190.715	189.483	189.483	185.541	183.077	180.12	178.149	174.206
	#11	251.533	254.026	251.81	238.489	234.538	232.732	230.926	227.046	222.899	220.85	215.928	215.928	211.622	209.366	208.527	205.195	202.745
	#12	179.768	194.666	192.703	190.13	187.632	184.044	183.019	181.996	179.708	176.177	175.184	175.184	173.688	167.532	165.855	162.548	161.595
