# Supplementary material for: Micropeptide hSPAR regulates glutamine levels and suppresses mammary tumor growth via a TRIM21-P27KIP1-mTOR axis
Source: EMBO J. 2025 Jan 28;44(5):1414–41. doi: 10.1038/s44318-024-00359-z (PMC11876615; doi:10.1038/s44318-024-00359-z)
Supplement: Supplementary file 12 — Source data Fig. 7 [file 44318_2024_359_MOESM12_ESM.zip › Figure 7/Fig 7K/Fig 7K tumor weight.xlsx]

## Sheet: Sheet1
TAT	166	154	160	149	156	157	TAT-hSAR	147	144	165	148	159	150
Tumor weight (g)	0.92	1.36	1.38	0.94	0.86	0.81	Tumor weight (g)	0.49	0.47	0.44	0.36	0.28	0.26
