# Supplementary material for: Micropeptide hSPAR regulates glutamine levels and suppresses mammary tumor growth via a TRIM21-P27KIP1-mTOR axis
Source: EMBO J. 2025 Jan 28;44(5):1414–41. doi: 10.1038/s44318-024-00359-z (PMC11876615; doi:10.1038/s44318-024-00359-z)
Supplement: Supplementary file 12 — Source data Fig. 7 [file 44318_2024_359_MOESM12_ESM.zip › Figure 7/Fig 7L/Fig 7L tumor glutamine.xlsx]

## Sheet: Sheet1
	TAT Ctrl						TAT-hSPAR-C
	#1	#2	#3	#4	#5	#6	#7	#8	#9	#10	#11	#12
glutamine concentration (nmol/mg)	6.86072	6.12378	7.75255	5.22951	5.94118	4.14611	2.51	1.87333	1.0027	3.29993	2.06083	1.3084
