# Supplementary material for: Micropeptide hSPAR regulates glutamine levels and suppresses mammary tumor growth via a TRIM21-P27KIP1-mTOR axis
Source: EMBO J. 2025 Jan 28;44(5):1414–41. doi: 10.1038/s44318-024-00359-z (PMC11876615; doi:10.1038/s44318-024-00359-z)
Supplement: Supplementary file 13 — EV and Appendix Figure Source Data [file 44318_2024_359_MOESM13_ESM.zip]

Archive with 3 entries (3 files):
- Appendix_Figure_S1.zip
- __MACOSX/._Appendix_Figure_S1.zip
- EV Figure Source Data.zip
